# Supplementary material for: Long Noncoding RNA Lnc-MTPAP-1 Overexpressed by Particulate Matter Suppresses Apoptosis in Non-Small Cell Lung Cancer (NSCLC) Cells
Source: Int J Mol Sci. 2025 Oct 28;26(21):10486. doi: 10.3390/ijms262110486 (PMC12608595; doi:10.3390/ijms262110486)
Supplement: Supplementary file 1 [file ijms-26-10486-s001.zip]

Archive with 4 entries (3 files):
- ijms-26-10486-s001/
- ijms-26-10486-s001/Supplementary Data.pptx
- ijms-26-10486-s001/Supplementary File S1.txt
- ijms-26-10486-s001/Supplementary File S2.xlsx
