# Supplementary material for: Long Noncoding RNA Lnc-MTPAP-1 Overexpressed by Particulate Matter Suppresses Apoptosis in Non-Small Cell Lung Cancer (NSCLC) Cells
Source: Int J Mol Sci. 2025 Oct 28;26(21):10486. doi: 10.3390/ijms262110486 (PMC12608595; doi:10.3390/ijms262110486)
Supplement: Supplementary file 1 [file ijms-26-10486-s001.zip › ijms-26-10486-s001/Supplementary File S1.txt]

ProbeName	HCC827-Control	HCC827-PM	A549-Control	A549-PM	H358-Control	H358-PM	H292-Control	H292-PM
(+)E1A_r60_1	0.6177243652109993	0.6827061653145672	0.7988809275966227	0.6774196651406208	0.9904292837453124	0.7222414097690084	0.938460279480979	0.903382027431376
(+)E1A_r60_3	0.6177243652109993	0.6827061653145672	0.7988809275966227	0.6774196651406208	0.9904292837453124	0.7222414097690084	0.938460279480979	0.903382027431376
(+)E1A_r60_a104	0.6177243652109993	0.6827061653145672	0.7988809275966227	0.6774196651406208	0.9904292837453124	0.7222414097690084	0.938460279480979	0.903382027431376
(+)E1A_r60_a107	0.6618659599899929	0.7453133245810404	0.7988809275966227	0.9908629635565832	1.091171392599037	0.7222414097690084	0.938460279480979	0.903382027431376
(+)E1A_r60_a135	0.6177243652109993	0.6827061653145672	0.7988809275966227	0.6774196651406208	0.9904292837453124	0.7222414097690084	0.938460279480979	0.903382027431376
(+)E1A_r60_a20	0.8892484456510661	1.0687780037535186	0.9656764004981822	1.1159674724754227	0.9904292837453124	0.7607215653918095	0.949206025065148	1.203991972908657
(+)E1A_r60_a22	2.5166992516269313	3.266858234016654	3.1136448063552575	2.4802000393174373	2.9192586201022284	2.0226630687488596	4.081827354840841	2.885226939502493
(+)E1A_r60_a97	0.6177243652109993	0.6827061653145672	0.7988809275966227	0.6774196651406208	0.9904292837453124	0.7222414097690084	0.938460279480979	0.903382027431376
(+)E1A_r60_n11	0.6177243652109993	0.6827061653145672	0.7988809275966227	0.6774196651406208	0.9904292837453124	0.7222414097690084	0.938460279480979	0.903382027431376
(+)E1A_r60_n9	0.6177243652109993	0.6827061653145672	0.7988809275966227	0.6774196651406208	0.9904292837453124	0.7222414097690084	0.938460279480979	0.903382027431376
3xSLv1	0.6177243652109993	0.6827061653145672	0.7988809275966227	0.6774196651406208	0.9904292837453124	0.7222414097690084	0.938460279480979	0.903382027431376
A_19_P00315452	47.904734548397165	49.495882940470075	21.37158268697209	16.684385707041194	80.07371170901347	70.40152144486416	37.80596620491919	46.08738920245279
A_19_P00315492	0.6177243652109993	0.6827061653145672	0.7988809275966227	1.9148472642203598	0.9904292837453124	1.079862132781772	3.7189285186066643	1.4629061402334376
A_19_P00315493	3.8402515373615143	4.106711069875659	0.7988809275966227	0.8405524818014594	1.8690085961338394	3.832345812653756	1.2811461828315824	0.903382027431376
A_19_P00315502	45.96960178398797	60.55158561920425	421.5119460659508	344.67925465952953	0.9904292837453124	0.7222414097690084	255.48867879057246	368.43424200917946
A_19_P00315506	17.049328379183926	18.32365597344	2.8284203487754356	2.3253229361156675	10.60915164581615	12.664351449603512	64.17628713581172	75.52161729954902
A_19_P00315518	0.6177243652109993	0.6827061653145672	0.7988809275966227	0.6774196651406208	1.4717006621614022	0.7222414097690084	0.938460279480979	0.903382027431376
A_19_P00315519	0.6177243652109993	0.6827061653145672	0.7988809275966227	0.6774196651406208	0.9904292837453124	0.7222414097690084	0.938460279480979	0.903382027431376
A_19_P00315529	0.6177243652109993	0.6827061653145672	2.432568458103888	2.745642870584799	0.9904292837453124	1.6499951682049685	2.7064650153269336	1.3798517261010737
A_19_P00315541	0.6177243652109993	0.6827061653145672	0.7988809275966227	0.6774196651406208	2.102863608379507	0.7222414097690084	0.938460279480979	1.0092661701317691
A_19_P00315543	0.6177243652109993	0.6827061653145672	0.7988809275966227	1.5737935596086627	0.9904292837453124	0.7222414097690084	0.938460279480979	0.903382027431376
A_19_P00315551	2.0696348322415052	2.410597238180479	1.0280982399854284	1.2768168429290054	0.9904292837453124	0.7222414097690084	5.577935747753889	8.178742083889139
A_19_P00315581	192.05940037495867	187.90927381227903	436.866757046729	499.0638737647422	380.7370616260947	263.6376150837518	4647.501180583032	3533.8082593327945
A_19_P00315584	4.772370424592842	4.282563889349715	4.506741356707524	4.639224576677064	7.571639730951866	9.030347572900519	1.9046088910477648	0.903382027431376
A_19_P00315593	1.0959254283146316	1.359248313203742	23.340153113518582	20.19802602619257	0.9904292837453124	0.7222414097690084	0.938460279480979	0.903382027431376
A_19_P00315603	61.11192856635441	73.07420538122655	62.74425185200571	52.792330633906296	31.904540048602346	65.97363269950871	26.069807180197138	24.502882421034926
A_19_P00315625	0.6177243652109993	0.6827061653145672	0.7988809275966227	0.7099259187402595	6.3622463411561405	0.7222414097690084	0.938460279480979	0.903382027431376
A_19_P00315627	1.796709382306521	2.182158293616902	1.3153836505822643	0.6774196651406208	1.183618458115538	0.7947781368280572	0.938460279480979	0.903382027431376
A_19_P00315631	0.6177243652109993	0.7347009303236914	0.7988809275966227	0.6774196651406208	1.1337737178100578	0.7993421247446696	0.938460279480979	0.903382027431376
A_19_P00315641	0.6177243652109993	0.6827061653145672	15.127665166634578	14.877151975985743	0.9904292837453124	0.7222414097690084	0.938460279480979	0.903382027431376
A_19_P00315647	0.6177243652109993	0.6827061653145672	0.7988809275966227	0.6774196651406208	1.6024660500650119	0.7222414097690084	1.483708892624378	0.903382027431376
A_19_P00315649	2.5140492141001767	1.2323952267915745	0.7988809275966227	0.6774196651406208	0.9904292837453124	1.6748229389071883	1.4846265190856545	1.2739605370208664
A_19_P00315668	13.696122853021754	14.699455678374395	4.306610500011584	5.4188777080020465	7.789359857821895	8.529565602126162	1.212305804414367	0.903382027431376
A_19_P00315691	0.7254360979587299	0.6827061653145672	0.7988809275966227	0.8359090409647865	0.9904292837453124	1.1504898313465195	0.938460279480979	0.903382027431376
A_19_P00315705	2.5580484851854255	2.3883806141488124	0.9484240875381765	0.6774196651406208	2.3287904322946504	2.093278055864795	0.938460279480979	0.903382027431376
A_19_P00315716	42.733998622474665	43.99415876604957	21.404320827385	18.589750450788916	57.83082913193232	32.8953805872776	36.3523850780311	33.810517787863134
A_19_P00315725	0.6177243652109993	0.6827061653145672	0.7988809275966227	0.7592571090790629	0.9998387581126063	0.7222414097690084	0.938460279480979	0.903382027431376
A_19_P00315753	16.217018923985925	16.54404581231452	14.515607337241992	14.283908478435496	3.817544305863579	6.197371532392599	16.856509047883247	18.038884091930324
A_19_P00315764	35.918880436360496	36.66843487563483	30.622336231407047	27.10730015882781	25.45749909474764	17.021092193682613	22.567567263202072	16.55868360616374
A_19_P00315773	0.6509333506296155	0.9458960825637529	0.8906518948257282	1.1780685654378589	1.9501259429877211	1.5776424682571288	2.2001469253413557	1.3179962553008198
A_19_P00315780	9.866389926151053	8.010586041799368	4.476695445020615	4.7202913880044415	3.927917745244157	8.619174093836204	4.4689103124772425	3.830446395388271
A_19_P00315804	3.548932726728007	4.5023010611301935	2.693209751779707	3.145999247522236	1.9187838083036006	3.943700993211942	1.9624762288011208	1.1208347539015715
A_19_P00315810	8.302083275421674	6.362047271940299	5.129825340662799	4.767296183729219	24.779649292952342	21.469593708872864	39.479184575617005	21.539066665438067
A_19_P00315824	27.748783855155988	19.521081625031833	29.272195508531652	23.64668825106365	224.4124575402966	186.35893982472356	9.260266192381355	6.604528437291827
A_19_P00315841	0.6177243652109993	1.0712932298077704	0.7988809275966227	0.6774196651406208	0.9904292837453124	0.7222414097690084	0.938460279480979	0.903382027431376
A_19_P00315843	217.93920974521959	219.9893634379444	192.31780122404538	159.8295828896799	168.41633923074545	110.14000938624935	48.199507646198974	53.20622025501752
A_19_P00315863	7.689899897766618	10.772898476814275	7.034202489153195	2.1036238023050964	2.74721114922283	3.9204361529204625	0.938460279480979	0.9613267574348793
A_19_P00315868	0.6177243652109993	0.6827061653145672	0.7988809275966227	0.6774196651406208	0.9904292837453124	0.7222414097690084	0.938460279480979	0.903382027431376
A_19_P00315869	9.617867059539364	10.299187784475127	17.009628911820325	15.038716566121781	39.88722179831849	33.894847139772345	22.440161895659735	23.3072563077295
A_19_P00315905	0.8793573195704345	0.6827061653145672	0.7988809275966227	0.6774196651406208	0.9904292837453124	0.7222414097690084	0.938460279480979	0.903382027431376
A_19_P00315922	0.6177243652109993	0.6827061653145672	0.7988809275966227	0.6774196651406208	1.3002716153267744	0.7222414097690084	0.938460279480979	0.903382027431376
A_19_P00315936	10.154612702266123	12.184655632769624	31.904715874003696	25.654370461034212	11.573465290207666	12.45460965524095	11.564758639277642	14.3349129871465
A_19_P00315941	2.8820659173670116	1.7566466565489616	5.426652744835035	4.191639855525353	4.892510690693689	3.7404203705011763	3.763910796722747	2.3065637750672705
A_19_P00315959	0.6177243652109993	0.6827061653145672	0.7988809275966227	0.6774196651406208	1.0282725962479369	0.7222414097690084	0.938460279480979	0.903382027431376
A_19_P00315967	5.504869212308776	4.863684742677806	5.905970117060022	2.815750386569532	6.597328693370224	3.7391275583776897	4.85175142965039	4.210260721473409
A_19_P00316000	1.1765657613916096	1.3449964123791014	0.9956576028299557	1.4074436769580714	0.9904292837453124	0.9560966780795254	0.938460279480979	0.903382027431376
A_19_P00316007	0.6177243652109993	0.6827061653145672	0.7988809275966227	0.6774196651406208	0.9904292837453124	0.7222414097690084	1.5848589569276763	0.903382027431376
A_19_P00316013	1.0757335013543607	0.6827061653145672	0.7988809275966227	1.5440196104864023	1.3873808612614582	2.15807899963209	0.938460279480979	0.903382027431376
A_19_P00316035	1.2014079173731889	0.6827061653145672	0.7988809275966227	0.9584282454735834	0.9904292837453124	0.7222414097690084	0.938460279480979	0.903382027431376
A_19_P00316050	3.7016663114751567	3.8193504870084434	3.0620355006706603	1.3447273514557545	0.9904292837453124	1.8623976999211167	1.9231209585208064	1.0461051858283932
A_19_P00316107	2.879932297409573	1.6244160302138442	4.663590442508134	4.35276141320039	13.551982482871516	29.410291333406423	17.959960029099776	24.632897162422847
A_19_P00316110	1.166130173055481	0.6827061653145672	26.43048018335915	20.085709845712252	5.848265045215078	10.97546935941376	80.17183583101409	56.62127533331635
A_19_P00316144	0.6177243652109993	0.6827061653145672	0.7988809275966227	0.6774196651406208	0.9904292837453124	0.7222414097690084	0.938460279480979	0.903382027431376
A_19_P00316156	0.6177243652109993	0.6827061653145672	0.9547986780118409	0.7211430400074571	2.7370671724987106	2.542233427556947	1.9314601165642744	2.164436487455547
A_19_P00316164	0.6177243652109993	0.6827061653145672	0.7988809275966227	0.8782130861492201	2.429027818385378	0.7222414097690084	0.938460279480979	0.903382027431376
A_19_P00316185	7.8227316389154	7.200929299632226	4.886193819697368	4.812665688382347	7.177977765258752	5.2941797598200635	14.297087619907069	9.605783957633552
A_19_P00316187	3.030502611429754	3.118220813116697	4.965636136899431	5.117102150414533	4.067522714505194	6.916273297882836	5.550523322990251	6.455385484855072
A_19_P00316202	9.237482279032273	12.844511622731112	8.3014928687894	6.7610953550823885	14.744629694337679	12.343062358467769	9.752229593931991	9.39090370182467
A_19_P00316219	14.58385453826648	6.195532507395415	13.82669716261461	10.575806715369527	9.74694729886164	7.791846558945805	4.093606908268886	3.234331696947129
A_19_P00316225	2.7757246678959384	2.1987726308559976	1.0054106607464264	1.529528249009714	1.8580760396140021	1.5766399971803695	1.2976255453392684	2.2757060517742693
A_19_P00316242	0.6177243652109993	0.6827061653145672	0.8619329243595572	0.6774196651406208	0.9904292837453124	0.7222414097690084	0.938460279480979	0.9059147492834826
A_19_P00316257	0.6177243652109993	0.6827061653145672	0.7988809275966227	0.6774196651406208	1.1223796212439952	0.7222414097690084	1.3244362293717047	0.903382027431376
A_19_P00316324	2.517277441632769	3.3858784960529347	0.7988809275966227	1.5551590994599747	12.886572472880067	13.961315016713389	0.938460279480979	0.9479962715616963
A_19_P00316326	123.67768378072022	95.30029172034445	45.476744176757194	35.74372346970559	64.94312162709308	73.1219159389001	39.90400677493245	43.694890308644084
A_19_P00316340	26.353233323758605	27.59413664636981	62.5601417534318	47.93857808799383	5.196592289389175	5.484335811632507	11.764675078774356	5.961779351830622
A_19_P00316344	25.936985937504826	24.52447126114262	45.87142331022704	37.21110930315329	10.372048817863224	7.648917872918157	34.387831098171205	31.54427556620824
A_19_P00316349	0.6177243652109993	0.6827061653145672	0.7988809275966227	0.6774196651406208	0.9904292837453124	0.7222414097690084	0.938460279480979	0.903382027431376
A_19_P00316361	0.6177243652109993	0.6827061653145672	0.7988809275966227	0.6774196651406208	0.9904292837453124	0.7222414097690084	0.938460279480979	0.903382027431376
A_19_P00316371	15.022105266409076	15.586550415460836	0.7988809275966227	0.6774196651406208	12.158337552562083	17.328059237662636	12.980384678622402	18.03955982168684
A_19_P00316375	2.000301449490223	2.331243569761306	2.1626841120957763	2.220084436296742	2.2683861311375915	1.7538939284486992	0.938460279480979	0.903382027431376
A_19_P00316396	0.6177243652109993	0.7480911194264722	1.828502633510978	2.340887330341938	0.9904292837453124	0.7222414097690084	0.938460279480979	0.903382027431376
A_19_P00316415	0.6177243652109993	0.6827061653145672	0.7988809275966227	0.6774196651406208	0.9904292837453124	0.7222414097690084	0.938460279480979	0.903382027431376
A_19_P00316423	1090.931373911647	1264.2068763530383	916.3739433801131	735.2020722538524	399.19153238426435	376.482779670291	402.2343988486218	364.96941058116914
A_19_P00316427	3.1056636058424374	2.990927517769135	0.7988809275966227	0.6774196651406208	1.2987259513865614	2.984428619653662	0.938460279480979	0.903382027431376
A_19_P00316454	0.6177243652109993	0.6827061653145672	0.7988809275966227	0.8593714710669319	0.9904292837453124	0.7222414097690084	0.938460279480979	0.903382027431376
A_19_P00316467	55.68363864360084	50.317164803220194	23.444790537415187	20.954527663041702	6.189333235082748	11.448692042474152	0.938460279480979	0.903382027431376
A_19_P00316493	3.306043506327042	2.9001644639152246	0.9380586075026104	0.7358193370527286	1.9127825991875311	1.9633771603865608	2.458506917203028	1.6499638556850824
A_19_P00316497	0.6177243652109993	0.6827061653145672	0.7988809275966227	0.6774196651406208	0.9904292837453124	0.8282499816189561	0.938460279480979	1.0283837212726774
A_19_P00316528	0.9598230837418036	0.6827061653145672	0.7988809275966227	0.6774196651406208	1.513324047068369	2.588855555040357	0.938460279480979	1.3607553140996074
A_19_P00316533	2.2159070201285487	2.440735984554456	2.5161569673201782	2.3048702815857416	1.178195461615319	0.7720616222148746	4.272203407136352	6.65938179399746
A_19_P00316538	0.6177243652109993	0.6827061653145672	0.7988809275966227	0.6774196651406208	0.9904292837453124	0.7222414097690084	0.938460279480979	0.903382027431376
A_19_P00316544	0.6177243652109993	0.6827061653145672	0.7988809275966227	0.6774196651406208	0.9904292837453124	0.7222414097690084	0.938460279480979	0.903382027431376
A_19_P00316547	6.239426257609592	5.765778534216209	15.696910967117264	12.330188164150707	8.50279380292359	9.379435735898271	18.496594139953707	18.327959113652142
A_19_P00316557	0.6177243652109993	0.6827061653145672	0.7988809275966227	0.6774196651406208	0.9904292837453124	0.7222414097690084	0.938460279480979	1.238080732360969
A_19_P00316564	0.6177243652109993	0.6827061653145672	1.0335611475445197	5.375502526843093	0.9904292837453124	0.7222414097690084	0.938460279480979	1.4397428830208805
A_19_P00316602	0.6177243652109993	0.6827061653145672	1.4814829786435164	0.6774196651406208	0.9904292837453124	0.7222414097690084	0.938460279480979	0.903382027431376
A_19_P00316622	0.879511132937372	0.9467610712752064	0.7988809275966227	0.6774196651406208	1.396685548210532	0.7222414097690084	2.5537587586497885	3.354777815900499
A_19_P00316624	0.6177243652109993	0.6827061653145672	0.7988809275966227	0.6774196651406208	0.9904292837453124	0.9342127633635244	0.938460279480979	0.903382027431376
A_19_P00316625	0.6177243652109993	0.6827061653145672	0.7988809275966227	0.6774196651406208	0.9904292837453124	0.8254575074322251	0.938460279480979	0.903382027431376
A_19_P00316657	0.6177243652109993	0.6827061653145672	0.7988809275966227	0.6774196651406208	0.9904292837453124	0.7222414097690084	0.938460279480979	0.903382027431376
A_19_P00316667	0.9948433605440916	1.1221983957770527	1.0658710877802375	0.6774196651406208	0.9904292837453124	0.7222414097690084	0.938460279480979	0.903382027431376
A_19_P00316675	0.6177243652109993	0.6827061653145672	0.7988809275966227	0.7854294888096367	0.9904292837453124	0.7222414097690084	0.938460279480979	0.9330780014371002
A_19_P00316682	0.6177243652109993	0.6827061653145672	0.7988809275966227	0.6774196651406208	0.9904292837453124	0.7222414097690084	0.938460279480979	0.903382027431376
A_19_P00316694	0.6177243652109993	0.6827061653145672	0.7988809275966227	0.6774196651406208	0.9904292837453124	0.7222414097690084	0.938460279480979	0.903382027431376
A_19_P00316701	550.9016613696803	455.32186523516845	4845.319875917814	4122.268017296963	709.8137279837475	542.776408648812	817.8373520705062	902.0027437518937
A_19_P00316705	0.6177243652109993	0.6827061653145672	0.7988809275966227	0.6774196651406208	0.9904292837453124	0.7222414097690084	2.1360519651733636	1.3668585630769337
A_19_P00316719	0.6177243652109993	0.6827061653145672	0.7988809275966227	0.6774196651406208	0.9904292837453124	0.7222414097690084	0.938460279480979	0.903382027431376
A_19_P00316726	21.304287933681113	16.546039314317238	9.51078449308209	5.515014397200143	8.430589527279988	23.2401396352652	6.299386472207687	10.44521918487117
A_19_P00316753	16.947688012132108	14.68500961591634	19.072930638761225	18.52940590701819	14.767768103264533	17.453252563631995	12.347126697393106	12.640760922295232
A_19_P00316758	253.16728902396466	225.62428358521777	90.8207942314406	80.8076983054618	118.35986495298631	159.56537245339484	83.68912865089202	79.64232214711504
A_19_P00316778	1.017752904076672	1.3824103487331363	0.7988809275966227	0.822302660538638	2.2928319067189933	1.2252083052561984	0.938460279480979	1.9591700231825895
A_19_P00316815	6.596284387943256	7.237612467306909	3.5562488066716145	4.493847606859227	4.6562834022275945	6.181891010015611	3.0147342017719634	1.0877478451176807
A_19_P00316820	1.2429256661385124	0.6827061653145672	13.115055630073394	10.484714092998068	20.58357678085128	22.1654877520135	0.938460279480979	0.903382027431376
A_19_P00316836	2.5902936970494395	3.1720030394078482	0.7988809275966227	0.6774196651406208	1.4740566953415755	0.7222414097690084	1.4962955218927767	0.903382027431376
A_19_P00316839	0.6177243652109993	0.6827061653145672	0.7988809275966227	0.6774196651406208	1.1548516376550122	0.7222414097690084	0.938460279480979	0.903382027431376
A_19_P00316846	0.6177243652109993	0.6827061653145672	0.7988809275966227	0.6774196651406208	0.9904292837453124	0.7222414097690084	0.938460279480979	0.903382027431376
A_19_P00316857	6.434597506246738	4.327709882649637	19.515910113113552	17.000415529222597	6.951106071806916	8.73974796374868	8.649354827327063	8.050380531611415
A_19_P00316871	0.6177243652109993	0.6827061653145672	0.7988809275966227	0.6774196651406208	0.9904292837453124	0.7222414097690084	0.938460279480979	0.903382027431376
A_19_P00316914	0.6177243652109993	0.6827061653145672	0.7988809275966227	0.6774196651406208	0.9904292837453124	0.7222414097690084	13.84682939317657	10.385917575062464
A_19_P00316933	1.2455028121901726	1.5148061899602598	2.5418601622846717	1.6143019007447414	0.9904292837453124	0.7222414097690084	0.938460279480979	1.7361132566434263
A_19_P00316985	0.6177243652109993	0.6827061653145672	1.9471380490209316	2.2393759935206163	11.20279118819028	12.211660645340032	1.6036287255934634	3.7439475662617165
A_19_P00317016	1.1122054304148945	1.2650072810612532	1.3032654257915512	1.99761033438925	1.1401673350083474	2.6135157657355097	1.6897026131989559	1.4126511787238356
A_19_P00317023	47.76427638223549	51.47746489354222	37.254645692314206	33.773109663811525	17.596796634759	26.753511862742933	23.726997400089644	25.15759951159554
A_19_P00317034	2.362552313532179	2.6178927728042636	0.7988809275966227	0.6774196651406208	1.3586209738059187	0.9120538191186834	1.6188948466518365	1.3033188268247369
A_19_P00317042	0.935032940151775	1.2294804810893805	0.7988809275966227	0.6774196651406208	0.9904292837453124	3.8637662029443467	2.0226296557952925	2.1262396885716934
A_19_P00317046	0.6177243652109993	1.2084153092761336	0.7988809275966227	0.6774196651406208	0.9904292837453124	0.7222414097690084	0.938460279480979	0.903382027431376
A_19_P00317053	8.271355194598618	2.933492813493551	1.4598344239389465	0.9067435637341485	1.8115945990702644	2.242914920106377	5.0502395326017355	3.5745273008372367
A_19_P00317054	0.6177243652109993	0.6827061653145672	0.7988809275966227	0.6774196651406208	0.9904292837453124	1.8965481627406344	0.938460279480979	0.903382027431376
A_19_P00317094	3.6871707915211154	1.6052156020205373	3.4126180046990178	2.7099618219825117	4.006060634873094	5.758203976285636	1.464146500406541	2.36475241821818
A_19_P00317144	0.6177243652109993	0.6827061653145672	0.7988809275966227	0.6774196651406208	0.9904292837453124	0.7222414097690084	0.938460279480979	0.903382027431376
A_19_P00317159	0.7982079816165228	1.6449627549651515	0.7988809275966227	0.6774196651406208	1.3912152091905499	2.070153330406811	1.1546738324991046	1.079894022447598
A_19_P00317168	0.6177243652109993	0.6827061653145672	0.7988809275966227	0.6774196651406208	0.9904292837453124	0.7222414097690084	0.938460279480979	0.9206013922562454
A_19_P00317171	0.6177243652109993	0.6827061653145672	0.7988809275966227	0.6774196651406208	0.9904292837453124	0.7222414097690084	0.938460279480979	0.903382027431376
A_19_P00317178	51.9276644768338	32.77691415447865	514.6453248289796	496.99801475392934	65.43700909372551	36.271916957260494	58.82633154375215	59.263685831193676
A_19_P00317180	5.360297001874794	5.454172324594012	8.284233845229602	7.071505303721784	10.293000675868944	8.098295033593615	7.6751880111323905	10.38704138230459
A_19_P00317237	9.494159107264748	9.244836863948267	8.157957932528115	7.939121378565276	17.083461098710938	29.725650822567964	24.97379818899689	29.137683912771603
A_19_P00317277	0.6177243652109993	0.6827061653145672	0.7988809275966227	0.6774196651406208	0.9904292837453124	0.7222414097690084	0.938460279480979	0.903382027431376
A_19_P00317287	0.6177243652109993	0.6827061653145672	0.7988809275966227	0.6774196651406208	0.9904292837453124	0.7222414097690084	0.938460279480979	0.903382027431376
A_19_P00317314	0.6177243652109993	0.6827061653145672	0.9215038773685821	1.0728968591979162	3.5810654483594133	0.7222414097690084	0.938460279480979	1.1576734082453846
A_19_P00317332	0.6177243652109993	0.6827061653145672	0.7988809275966227	0.6774196651406208	0.9904292837453124	0.7222414097690084	0.938460279480979	0.903382027431376
A_19_P00317337	0.6177243652109993	0.6827061653145672	0.7988809275966227	0.6774196651406208	1.1832698270076596	0.7222414097690084	0.938460279480979	0.903382027431376
A_19_P00317360	0.6177243652109993	0.6827061653145672	0.7988809275966227	0.6774196651406208	0.9904292837453124	0.7222414097690084	1.3985286068970073	0.903382027431376
A_19_P00317412	85.11075489006052	98.82808025074432	390.60611894857686	332.15295214748124	538.1963014993515	465.12837913282783	209.43786980027312	270.9739560381784
A_19_P00317444	22.16778011483496	29.76652131852407	33.29281941855849	24.04464520754716	18.54871208537659	15.603635647698152	35.070955104811	31.721772066957957
A_19_P00317449	6.852093931166974	7.732756036999944	3.6692553071657223	2.7899528908816467	5.51241245595561	11.142520908527692	0.938460279480979	3.828952201514899
A_19_P00317451	1.8572228965713211	1.0532651446415418	0.7988809275966227	0.6774196651406208	0.9904292837453124	0.7222414097690084	0.938460279480979	0.903382027431376
A_19_P00317504	0.6177243652109993	0.8846162406238843	1.0613419122493213	0.6774196651406208	0.9904292837453124	0.7222414097690084	7.792555607525401	6.229062992286743
A_19_P00317507	0.6177243652109993	0.6827061653145672	0.7988809275966227	1.1128197742593804	0.9904292837453124	0.7222414097690084	0.938460279480979	0.903382027431376
A_19_P00317519	83.92259913703907	47.905150267040526	55.29968819677396	48.778280408115535	103.43558129087008	72.64038314617892	0.938460279480979	0.903382027431376
A_19_P00317532	0.6177243652109993	0.6827061653145672	0.7988809275966227	0.6774196651406208	0.9904292837453124	0.7222414097690084	0.938460279480979	0.903382027431376
A_19_P00317563	0.9213215595069325	0.6827061653145672	0.7988809275966227	0.6774196651406208	0.9904292837453124	0.7672595835296024	0.938460279480979	0.903382027431376
A_19_P00317597	5.460966306224499	5.5790201664574175	4.279434168616603	3.8347887243225767	5.827709675860228	3.94620861538666	8.13458496406448	5.36118749206153
A_19_P00317612	3.021953306215234	2.0071588568494887	2.8021371662575065	2.1394118832144753	5.804083975725767	3.604360200280432	4.908349969105887	4.365264816504139
A_19_P00317616	0.6527844234624068	0.6827061653145672	0.7988809275966227	0.6774196651406208	0.9904292837453124	1.0915007642036356	0.938460279480979	0.903382027431376
A_19_P00317628	0.6177243652109993	0.6827061653145672	0.7988809275966227	0.6774196651406208	0.9904292837453124	0.7222414097690084	0.938460279480979	0.903382027431376
A_19_P00317631	0.6177243652109993	0.6827061653145672	0.7988809275966227	0.6774196651406208	0.9904292837453124	0.7222414097690084	0.938460279480979	0.903382027431376
A_19_P00317647	6.698837751606855	10.28348281184823	7.873251149789375	6.451800439211814	6.113408907049401	5.709727132861941	4.545605040357546	3.420050780910526
A_19_P00317653	24.02725399899311	19.31531398680602	24.622372979929715	16.25141970226322	17.562042471192374	12.408581210196372	16.799561401203782	12.104618143127151
A_19_P00317671	0.6177243652109993	0.6827061653145672	0.7988809275966227	0.6774196651406208	0.9904292837453124	0.7222414097690084	0.938460279480979	0.903382027431376
A_19_P00317748	0.7128175952608187	0.6827061653145672	0.7988809275966227	1.1099790826355798	0.9904292837453124	0.952643064106292	0.938460279480979	0.903382027431376
A_19_P00317753	1.001232360108596	6.4473677922443215	2.979402453043776	3.1312748536807393	0.9904292837453124	1.083976886541508	1.3560075347098919	1.4817302728918362
A_19_P00317759	64.44518159552025	44.40811082232641	0.7988809275966227	0.8855655282267904	0.9904292837453124	0.7222414097690084	1.5172577214634877	0.903382027431376
A_19_P00317789	194.5760094388283	187.04319277096096	136.23821351051447	125.37157484762461	976.4127285217486	783.0899596454834	84.09503149097314	84.90177617553942
A_19_P00317818	0.6177243652109993	0.6827061653145672	0.7988809275966227	0.6774196651406208	0.9904292837453124	0.7222414097690084	0.938460279480979	0.903382027431376
A_19_P00317822	0.6177243652109993	0.6827061653145672	0.7988809275966227	0.6774196651406208	0.9904292837453124	0.7222414097690084	0.938460279480979	0.903382027431376
A_19_P00317824	401.8651569483181	362.32185635998826	197.42233079901672	169.5235937817752	89.86396651873615	71.36900714773434	294.3306112980107	327.70399856759747
A_19_P00317836	0.6177243652109993	0.6827061653145672	0.7988809275966227	0.6774196651406208	0.9904292837453124	2.855859537335042	0.938460279480979	0.903382027431376
A_19_P00317851	0.6177243652109993	0.6827061653145672	1.1297037509856194	0.6774196651406208	0.9904292837453124	0.7222414097690084	0.938460279480979	1.2211609290163958
A_19_P00317871	68.18128974670212	80.12721546684472	31.39792179115495	28.42108785740153	15.23233886309811	15.474079983613786	34.567546241691815	39.64206558661925
A_19_P00317872	45.652276777579075	48.45120596630572	18.294501062911074	16.87044579226872	10.831558484056863	7.782474754412642	16.95866608006643	24.911409841479944
A_19_P00317878	0.6177243652109993	0.6827061653145672	0.7988809275966227	0.6774196651406208	7.917356995877438	6.463149148773497	1.4359050398320081	2.429468899899309
A_19_P00317885	0.6177243652109993	0.6827061653145672	0.7988809275966227	0.6774196651406208	0.9904292837453124	0.7222414097690084	0.938460279480979	0.903382027431376
A_19_P00317904	9.624279038450252	12.708487880941506	9.363547542602323	7.763507104574222	11.558163157773802	22.20640995029101	6.789279630381789	11.882476502581776
A_19_P00317913	1.215194413300841	0.6827061653145672	1.1031714773944659	0.8998487863823473	0.9904292837453124	0.7222414097690084	0.9771839659932026	1.0645844072287185
A_19_P00317937	2.3566320432159964	1.3990588212804975	1.6154378945972483	0.9829875534975244	1.6847984555641922	0.9515124674034395	1.3220589217917234	1.2949822367991946
A_19_P00317949	0.6177243652109993	0.6827061653145672	0.7988809275966227	0.6774196651406208	0.9904292837453124	0.7222414097690084	0.938460279480979	0.903382027431376
A_19_P00317963	2.55484249572998	3.1274523658840807	0.7988809275966227	0.6774196651406208	0.9904292837453124	0.7768639497967107	0.938460279480979	0.9836130113752058
A_19_P00317965	3.305912548761617	2.594654820349286	4.42812348462274	4.203838828855205	7.500883462921101	7.120719618228969	2.0864092933093787	2.7340911263132237
A_19_P00318013	210.2533596483913	167.76780344070252	340.147840904461	295.23452878484864	207.75105995741944	200.75682232846873	478.4112843467078	472.28234229614776
A_19_P00318054	1.9946257980226645	3.059058862242867	0.9084960187768975	1.9833059407401405	2.86350339400307	2.4788119648823117	2.3254426341754204	1.2667699774353236
A_19_P00318059	0.6177243652109993	0.6827061653145672	0.7988809275966227	0.6774196651406208	0.9904292837453124	0.7222414097690084	0.938460279480979	0.903382027431376
A_19_P00318085	27.492737105776033	25.29143702138031	14.815179696281449	12.417819172033298	32.6496003815926	47.791205208573935	22.247815076777314	28.973430992544024
A_19_P00318091	0.6177243652109993	0.6827061653145672	0.7988809275966227	0.6774196651406208	0.9904292837453124	0.7222414097690084	0.938460279480979	0.903382027431376
A_19_P00318097	0.6177243652109993	0.6827061653145672	0.7988809275966227	0.6774196651406208	0.9904292837453124	0.7222414097690084	0.938460279480979	0.903382027431376
A_19_P00318107	2.562025394648654	2.219245623341451	0.7988809275966227	0.6774196651406208	2.9159763374558962	2.4891645732499406	1.1411417983451568	0.903382027431376
A_19_P00318113	0.6177243652109993	0.6827061653145672	0.7988809275966227	0.6774196651406208	0.9904292837453124	0.7222414097690084	0.938460279480979	0.903382027431376
A_19_P00318152	55.62417649620563	37.12734995995928	29.337368214604982	37.61471593964407	120.90063300316383	54.25099015686072	80.70966741718463	56.64776249436064
A_19_P00318154	1.3710960592274122	0.6827061653145672	0.9352644415702484	0.6774196651406208	0.9904292837453124	0.7222414097690084	0.938460279480979	0.903382027431376
A_19_P00318174	4.791968347803527	3.3747080577760573	30.690912170231943	24.974241117233024	12.282695853429143	10.583612949095127	15.962278401374206	19.408385950819522
A_19_P00318183	78.82085066822333	109.09482037659438	52.434389906618804	25.888662826419743	73.9127859666471	83.6001509773443	12.112177535663367	20.80304519240863
A_19_P00318187	0.6177243652109993	0.98457125028759	0.7988809275966227	0.6774196651406208	0.9904292837453124	0.7839777387863714	0.938460279480979	1.1808514809231914
A_19_P00318189	5.923722159935016	5.417308922491687	2.32733027574973	3.269892530079804	3.572836961870057	11.649530044737077	4.079869726697844	4.031195949524071
A_19_P00318227	1.8960654046557885	2.716844204404957	0.842220058142554	1.764812356785015	0.9904292837453124	1.2122585167790403	0.938460279480979	1.0237750275215334
A_19_P00318243	6.245121676256837	4.467823034369477	4.620359799992171	3.883763456433583	18.022427676872844	4.133854156058746	9.018143440275262	6.875656871656696
A_19_P00318255	0.6177243652109993	0.6827061653145672	0.7988809275966227	0.6774196651406208	0.9904292837453124	0.9611519346030626	0.938460279480979	0.903382027431376
A_19_P00318261	52.726011446432494	65.67570501358927	12.135077982761748	10.396264762159989	42.453701392702044	24.082215339743083	56.67581227491031	65.76749439948311
A_19_P00318280	11.505396748916665	15.495777803720612	15.472359918226548	11.138220843959225	4.0482014200378895	6.755526916276186	4.002692630233887	4.894783998647095
A_19_P00318284	7.181874731675979	8.74723418664777	8.185063962401468	7.490007043809678	8.186636890400681	5.562563223207408	10.52361766677753	7.962181537509235
A_19_P00318297	6.037224070247615	3.6188342246062324	2.394856485035762	1.9713684514010326	12.477166643292536	19.160400139074806	1.1711625796095855	1.3334823913678595
A_19_P00318310	1.679224385287041	2.577238986072112	1.5391045024130199	2.175183706051891	0.9904292837453124	2.297646374138673	2.107428926649194	3.7657913436850072
A_19_P00318361	6.205374819701701	6.214095288030317	9.885483614552735	7.594032962428002	12.123581408136893	13.834700319649603	13.517180204644403	16.059796301806927
A_19_P00318375	0.6177243652109993	1.097516246699969	0.7988809275966227	0.6774196651406208	0.9904292837453124	0.7222414097690084	0.938460279480979	0.903382027431376
A_19_P00318404	5.703012950591317	5.70993999695513	4.556826397582267	2.8332522010381047	6.493309848274157	3.2007471442935778	3.6760915606894757	3.8538692845955116
A_19_P00318409	47.19895975216898	37.91762330868082	44.67687263681036	34.52664420252734	13.130336928195462	23.708960979174456	75.96428670637229	94.39594186339167
A_19_P00318413	0.6177243652109993	0.6827061653145672	0.7988809275966227	0.6774196651406208	0.9904292837453124	0.7222414097690084	1.7813051580029264	1.8401042719671343
A_19_P00318418	10.36293406718988	11.709673741550658	17.74752326940422	15.765845286290421	2.303336399702396	2.740690922133276	1.0262588693881014	0.9412825170102319
A_19_P00318443	1.1170383823034324	0.7869418791760283	0.7988809275966227	1.0091455719311975	1.306245092422899	0.7222414097690084	0.938460279480979	1.0720654944742831
A_19_P00318444	0.6177243652109993	0.6827061653145672	0.8904756616931003	0.6774196651406208	0.9904292837453124	0.7222414097690084	0.938460279480979	0.903382027431376
A_19_P00318461	1.4031398929483674	0.6827061653145672	0.7988809275966227	0.6774196651406208	11.244377332956178	13.868993786268254	1.4933528858404364	1.4065282360183113
A_19_P00318492	2.7505857571293117	2.8828196310792427	7.182219147418296	5.810583435815638	3.3150599130482323	5.018549326127097	3.449721802834751	1.8595739614223352
A_19_P00318511	1.3364923757370224	1.5774021528456217	2.381604648208789	1.4443549196722534	3.1861357331831055	1.6496773819846704	1.9731239991321121	3.5093735822548306
A_19_P00318514	0.6247650639808011	0.6827061653145672	0.7988809275966227	0.6774196651406208	0.9904292837453124	1.1740923917212067	0.938460279480979	0.903382027431376
A_19_P00318517	1.3854803887957154	1.270250464410869	1.5339619461058949	0.6774196651406208	1.9228855721393034	1.7476826523246856	1.4014862583138197	0.903382027431376
A_19_P00318519	0.6177243652109993	0.6827061653145672	0.7988809275966227	0.982286966079836	0.9904292837453124	0.7222414097690084	1.3086173552087175	0.903382027431376
A_19_P00318537	0.9974002452365729	0.6827061653145672	0.7988809275966227	0.6774196651406208	0.9904292837453124	0.7222414097690084	8.820105798258068	11.574903830466269
A_19_P00318544	0.6177243652109993	1.2163046617225086	0.9661664340591699	0.6774196651406208	0.9904292837453124	0.7222414097690084	1.0623197687033257	1.4443217651651192
A_19_P00318559	0.6177243652109993	0.6827061653145672	11.845609869694531	9.942915199657929	1.3462728957537524	0.7222414097690084	1.2387418551032345	0.9501629430162878
A_19_P00318561	1.3431415608041535	1.479320488899539	0.7988809275966227	0.7433162050029068	0.9904292837453124	2.24084208726034	0.938460279480979	2.176138898238893
A_19_P00318587	60.978030632951274	39.466178395217234	53.74084782037322	36.538323188522234	131.51229043506785	93.7481339087575	26.09246161134381	22.650407235584147
A_19_P00318600	12.202197245567056	13.07200024031257	70.07524659457033	57.40340435897877	5.561712063983316	9.045893097004388	68.84460148847309	72.42991878414897
A_19_P00318609	0.6177243652109993	0.6827061653145672	0.7988809275966227	0.6774196651406208	0.9904292837453124	0.7222414097690084	0.938460279480979	0.903382027431376
A_19_P00318638	0.7533164694581631	0.6827061653145672	0.7988809275966227	0.6774196651406208	0.9904292837453124	0.7222414097690084	1.4127875723834413	0.903382027431376
A_19_P00318679	0.6177243652109993	0.6827061653145672	0.7988809275966227	1.3443523319291326	0.9904292837453124	0.7222414097690084	0.938460279480979	0.903382027431376
A_19_P00318725	1.380475585988776	0.6827061653145672	0.7988809275966227	0.6774196651406208	1.9795127721798718	3.080421725426061	0.938460279480979	1.6807814688160654
A_19_P00318759	0.6177243652109993	0.8268911131455755	0.7988809275966227	0.6774196651406208	2.4590497108342664	0.8389070869649436	1.060863653733683	0.903382027431376
A_19_P00318761	2.364830480991077	2.6411252636099185	1.644662556690588	1.5647012328631453	1.1318554543733	1.2797200534516422	1.874312765537336	3.146849988174729
A_19_P00318775	0.6177243652109993	3.413731542185438	89.80314775063091	76.49985117089956	0.9904292837453124	0.7222414097690084	0.938460279480979	0.903382027431376
A_19_P00318780	1.7934033215039118	1.3305534903694054	2.1793279973413244	1.7552241588446147	4.337836617200667	0.7222414097690084	1.6359498606949563	3.4332672599718475
A_19_P00318790	0.6177243652109993	0.6827061653145672	1.066665015646083	0.6774196651406208	9.151338783071425	11.113008680041709	0.938460279480979	0.903382027431376
A_19_P00318803	0.6177243652109993	1.8418524822172113	1.1137715088703743	0.6774196651406208	11.733669207712037	9.525571173785293	0.9856513177108476	0.903382027431376
A_19_P00318813	41.99700403682873	45.95804497531677	42.37393858682757	33.62555411235059	89.47785756676087	51.82241008202785	29.48080998882106	26.394112695462514
A_19_P00318815	2.783263376048973	2.1580014186634116	4.367028266803861	4.437108290546378	2.2920653144533745	2.5131574328824664	2.4976256954929132	2.5634892371968636
A_19_P00318848	0.6177243652109993	0.6827061653145672	0.7988809275966227	0.6774196651406208	0.9904292837453124	0.7222414097690084	1.2719753612884384	0.903382027431376
A_19_P00318878	20.656715127143116	22.58676000625359	13.816736715209336	12.10980457932984	10.380772518994453	38.81531897141845	8.51469140798322	14.18618378367831
A_19_P00318883	84.00223616220207	62.11727663049007	45.25342500225684	41.87897789295116	57.837920605603934	64.65291316794871	27.168106014479317	31.224875816589602
A_19_P00318889	0.6177243652109993	0.6827061653145672	0.7988809275966227	0.6774196651406208	0.9904292837453124	0.7222414097690084	0.938460279480979	0.903382027431376
A_19_P00318894	0.6177243652109993	0.6827061653145672	0.9270540227249668	0.6774196651406208	0.9904292837453124	0.7652267628576667	0.938460279480979	0.903382027431376
A_19_P00318904	4.648755130973009	4.308389298171235	0.7988809275966227	0.6774196651406208	0.9904292837453124	4.327651749059244	0.938460279480979	1.2548713520756196
A_19_P00318909	0.7455598281490816	0.8588677045165792	1.921934953517113	0.9877197363103307	0.9904292837453124	0.7222414097690084	2.6418238712762836	1.8813924441488579
A_19_P00318915	14.928804178287608	14.361761900763197	12.505661269693414	13.281224406238277	26.035295730298976	16.218450870178117	20.397415405313488	21.996123768396696
A_19_P00318938	0.6177243652109993	0.6827061653145672	0.7988809275966227	0.6774196651406208	0.9904292837453124	1.123423690067144	0.938460279480979	0.903382027431376
A_19_P00318954	1.8182284282930115	2.217943019978031	2.696311007540637	2.5424156162032823	3.8992091620255147	1.4078033561980519	0.938460279480979	1.4053699195827387
A_19_P00319019	328.9180866605512	258.5861564940035	2347.5435609797796	1965.6794810531817	296.3683335195341	233.36356635874625	405.5681851454501	413.9029048610445
A_19_P00319028	0.6177243652109993	0.6827061653145672	0.7988809275966227	0.6774196651406208	0.9904292837453124	0.7222414097690084	0.938460279480979	0.903382027431376
A_19_P00319041	0.6177243652109993	0.6827061653145672	0.7988809275966227	0.6774196651406208	0.9904292837453124	0.7222414097690084	1.129233112782655	0.903382027431376
A_19_P00319044	0.6177243652109993	0.6827061653145672	0.956844612067416	0.9059381117522963	0.9904292837453124	0.7222414097690084	0.938460279480979	0.903382027431376
A_19_P00319057	0.6177243652109993	0.6827061653145672	0.7988809275966227	0.6774196651406208	0.9904292837453124	0.7222414097690084	1.0109261176498854	0.903382027431376
A_19_P00319072	0.6830689781912413	0.6827061653145672	0.7988809275966227	0.6774196651406208	0.9904292837453124	0.7222414097690084	0.938460279480979	0.903382027431376
A_19_P00319080	0.8656902915350142	1.7230779944004442	0.7988809275966227	1.2124331166629114	1.2029829352996129	1.9665189105190561	0.938460279480979	1.976050619747172
A_19_P00319093	0.6177243652109993	0.6827061653145672	1.6781772093651213	1.5609483279182663	2.2884482667091364	1.491175726679583	0.938460279480979	0.903382027431376
A_19_P00319095	539.4976047737739	470.5541321132009	5751.789293557585	5259.620409245477	694.0401512108197	549.3710505131309	907.8405728661853	883.5477329899036
A_19_P00319099	12.615871192115367	12.287447969256377	17.367815164517545	15.623356833924744	8.543645049160949	8.911327966501865	22.89824312727999	19.340415487075585
A_19_P00319140	0.6177243652109993	0.714733140400571	0.8750639703902773	1.0080278294837155	0.9904292837453124	0.7222414097690084	0.938460279480979	2.9875168864685477
A_19_P00319154	0.6177243652109993	0.6827061653145672	0.7988809275966227	0.7134972752148809	0.9904292837453124	0.7804569563620295	0.938460279480979	0.903382027431376
A_19_P00319184	0.6177243652109993	0.6827061653145672	0.7988809275966227	0.6774196651406208	0.9904292837453124	0.7222414097690084	0.938460279480979	0.903382027431376
A_19_P00319213	0.6177243652109993	0.6827061653145672	0.7988809275966227	0.6774196651406208	0.9904292837453124	0.7222414097690084	0.938460279480979	0.903382027431376
A_19_P00319225	0.9237257427363337	0.6827061653145672	0.7988809275966227	0.6774196651406208	0.9904292837453124	1.3327876077241119	0.938460279480979	0.903382027431376
A_19_P00319276	0.6177243652109993	0.6827061653145672	0.7988809275966227	0.8390735391885243	0.9904292837453124	0.7222414097690084	0.938460279480979	0.903382027431376
A_19_P00319311	0.6177243652109993	0.6827061653145672	0.7988809275966227	0.6774196651406208	0.9904292837453124	0.7222414097690084	0.938460279480979	0.903382027431376
A_19_P00319337	3.942289718904528	3.2560851307279903	4.117472244879373	2.8813896424429974	3.042355114061798	3.4287905359796835	3.314031707945155	2.874474886612005
A_19_P00319347	0.6177243652109993	0.6827061653145672	0.7988809275966227	0.7572003274917629	0.9904292837453124	0.7222414097690084	0.938460279480979	0.903382027431376
A_19_P00319372	18.651581837668214	19.135994385424496	25.22888338016107	20.870757947250414	17.771884723539493	11.216957997184126	23.35303974792206	20.0517204278345
A_19_P00319376	5.8193514511889655	4.582624172304112	3.2324863331445313	2.2882423384851998	8.110607576863256	5.959681884437619	2.7454355168926607	1.0149699435765653
A_19_P00319398	88.65120502580544	124.11004131055007	3.389039833001931	3.3546065688842988	10.953319879341944	19.08140137367427	12.861100746338693	28.93328469524498
A_19_P00319404	1.5063814015548123	0.6827061653145672	5.66560282356475	4.997919644208353	1.3787845293361192	6.016812624433167	5.532504885624215	6.417318772983169
A_19_P00319409	83.71011430989378	126.94183821365837	3.811497654086156	3.381840194262282	13.085387285581964	18.59682072220385	16.79596709833337	29.361144491077024
A_19_P00319413	393.80891932210926	328.7907430505633	661.3954372714701	572.6786623237743	515.2789563886255	514.6345610137265	160.39181467436555	145.06215900716145
A_19_P00319453	1.5389045893831712	0.9971197992297709	0.8904066383809559	0.6774196651406208	1.467862550601032	0.7222414097690084	5.172421430228481	3.908995462673429
A_19_P00319465	46.38117917404075	55.822753094536374	232.6646433675707	175.99647416612686	122.98740807825817	133.7933288872152	92.72034484286046	80.47112095436168
A_19_P00319476	14.70265528818386	11.226104772184367	14.1716443605797	12.599660287586325	15.573967635940381	16.61766258701384	15.992016330710399	17.828827896147924
A_19_P00319509	0.6177243652109993	0.6827061653145672	0.7988809275966227	0.6774196651406208	0.9904292837453124	0.7222414097690084	0.938460279480979	0.903382027431376
A_19_P00319525	46.81232607198342	32.95357120181546	70.80539180715654	58.77803789187542	32.91539198417849	36.74423394959304	68.42229436270664	75.62518101517375
A_19_P00319528	0.6177243652109993	0.755749580647738	0.7988809275966227	0.6774196651406208	0.9904292837453124	0.7222414097690084	0.938460279480979	0.903382027431376
A_19_P00319532	1.8624562573933885	1.27557188588703	2.423549092431322	1.3685787559296236	4.13896435960031	4.679660656318103	4.79633159630592	3.3533775737579807
A_19_P00319534	0.6177243652109993	0.6827061653145672	0.7988809275966227	0.6774196651406208	0.9904292837453124	1.1948357428029004	0.938460279480979	0.903382027431376
A_19_P00319537	8.579466224376022	5.584622453249989	4.822489456768959	3.654592383716511	54.95299818791058	81.88995554315225	0.938460279480979	0.903382027431376
A_19_P00319553	0.6177243652109993	0.6827061653145672	0.7988809275966227	0.6774196651406208	0.9904292837453124	0.7222414097690084	0.938460279480979	0.903382027431376
A_19_P00319558	0.7563566616939855	0.785267883658677	0.7988809275966227	0.6774196651406208	0.9904292837453124	0.7222414097690084	0.938460279480979	0.903382027431376
A_19_P00319561	0.6177243652109993	0.7103485283244548	0.7988809275966227	0.6774196651406208	0.9904292837453124	0.727679887584569	0.938460279480979	0.903382027431376
A_19_P00319588	1.1561714679292954	0.6827061653145672	0.7988809275966227	1.0865764009478995	1.6207386780066857	0.82224035529655	0.938460279480979	1.38203700722543
A_19_P00319625	0.6177243652109993	0.6827061653145672	0.7988809275966227	0.6774196651406208	0.9904292837453124	0.7222414097690084	0.938460279480979	0.903382027431376
A_19_P00319633	16.088396356661693	16.757719187934672	16.937729628336626	11.828802773193528	16.999456848580795	9.769629546491618	10.981591913925925	7.883923359236909
A_19_P00319640	10.812095043070832	8.75635241019171	11.526065487465159	10.0945081723231	13.409079384095607	12.613300537795398	10.531418148620576	6.993756004102799
A_19_P00319646	259.18392434111973	281.8892391171517	189.34420663534522	176.93158427188698	546.7276612636769	368.3899202255473	25.870102832723582	33.62593877201836
A_19_P00319655	0.6177243652109993	0.6827061653145672	0.7988809275966227	0.6774196651406208	0.9904292837453124	0.7222414097690084	0.938460279480979	0.903382027431376
A_19_P00319682	3.5856836201118703	4.466187270397383	3.1255241657486192	1.9112433916018117	1.1493826852360272	0.7222414097690084	1.79138478448072	2.6042046651731954
A_19_P00319698	1.3703325519120113	1.5468455902984724	1.0189625572498044	0.769547926696147	1.5665146555801976	1.9703337896454558	0.938460279480979	0.903382027431376
A_19_P00319709	0.6177243652109993	0.6827061653145672	0.7988809275966227	0.6774196651406208	0.9904292837453124	0.7222414097690084	0.938460279480979	0.903382027431376
A_19_P00319712	0.6177243652109993	0.6827061653145672	0.7988809275966227	0.6774196651406208	0.9904292837453124	1.203875894080697	0.938460279480979	0.903382027431376
A_19_P00319721	4.154505218226575	3.1477369314679073	2.0719360320063656	1.3937828319908456	4.5424414794953405	3.5321042806815015	2.4954953906584914	1.576199460970012
A_19_P00319752	0.6177243652109993	0.6827061653145672	0.7988809275966227	0.6774196651406208	0.9904292837453124	0.7222414097690084	0.938460279480979	0.903382027431376
A_19_P00319765	0.6177243652109993	0.6827061653145672	0.7988809275966227	0.6774196651406208	0.9904292837453124	0.7222414097690084	0.9582492160102825	0.903382027431376
A_19_P00319793	0.6177243652109993	0.6827061653145672	0.7988809275966227	1.053775740761791	1.9634129480008782	0.7222414097690084	0.938460279480979	0.903382027431376
A_19_P00319800	1.2892166946186943	0.6827061653145672	2.1041213468173785	0.9975551924285075	0.9904292837453124	0.7222414097690084	0.938460279480979	1.5024142884683103
A_19_P00319825	0.6177243652109993	0.6827061653145672	0.7988809275966227	0.6774196651406208	0.9904292837453124	0.7222414097690084	0.938460279480979	0.903382027431376
A_19_P00319829	3.346824433469542	3.8044115106990297	3.1314965995633317	1.985638974066885	1.2902746183083627	0.7222414097690084	2.8430297551970054	2.5627285895297662
A_19_P00319854	2.7541846192810304	2.546018833132276	11.048962613171469	6.739331216080751	1.9034224481985678	0.7222414097690084	5.347068888239892	4.732897939331393
A_19_P00319876	6.691803106535833	7.321877523879356	0.7988809275966227	0.6774196651406208	2.188294076678243	6.272262188654367	0.938460279480979	0.903382027431376
A_19_P00319900	0.6177243652109993	0.6827061653145672	0.7988809275966227	0.6774196651406208	0.9904292837453124	0.8931693729774531	0.938460279480979	0.903382027431376
A_19_P00319917	2.813012981477535	3.285399168054267	5.046088239593977	5.344155609258376	3.5450633438952712	5.134762302407389	2.0874753841868694	6.250227426425407
A_19_P00319929	0.6284087729214347	1.0512750561696498	0.7988809275966227	0.6774196651406208	0.9904292837453124	0.7222414097690084	0.938460279480979	0.903382027431376
A_19_P00319963	1.012132230077617	0.6827061653145672	0.7988809275966227	0.6774196651406208	0.9904292837453124	0.7222414097690084	0.938460279480979	0.903382027431376
A_19_P00319981	16.05568167428012	12.758279006990229	13.97659598434513	12.241186058865871	53.27364610297771	53.93401284694129	167.7540918745106	148.26351003305112
A_19_P00320028	9.655235677288438	9.750738517394328	6.717647519354888	3.9582172969898584	3.992347151010357	12.575683316208988	3.8445245347301626	3.404873962849679
A_19_P00320038	0.6177243652109993	0.6827061653145672	1.771189318003341	0.6774196651406208	2.0003343689261923	0.7222414097690084	0.938460279480979	0.9946823320337279
A_19_P00320047	6.770104611621249	5.216159108768064	5.245432997457162	5.583065267081509	7.849080762773171	7.629839143837699	3.053387503763226	2.020193479135579
A_19_P00320056	32.83095046159453	19.437340886794345	18.551069661618005	15.93198923336281	8.997422110660269	16.55033524279517	23.639570440453195	37.239394611181666
A_19_P00320063	0.6177243652109993	0.6827061653145672	1.0675319612287109	0.7185180388050372	0.9904292837453124	0.7222414097690084	1.099116796261775	0.903382027431376
A_19_P00320066	0.6177243652109993	0.6827061653145672	0.7988809275966227	0.6774196651406208	0.9904292837453124	0.7222414097690084	0.938460279480979	0.903382027431376
A_19_P00320067	0.6177243652109993	0.6827061653145672	69.52079127558117	52.60268022445352	21.511767488406036	10.689080417680874	0.938460279480979	1.0742159050523807
A_19_P00320088	0.6177243652109993	0.6827061653145672	0.7988809275966227	0.9296216516331436	0.9904292837453124	2.5084180847515625	0.938460279480979	0.903382027431376
A_19_P00320101	0.8040000123544873	0.6827061653145672	12.649506171754606	8.335390205243256	0.9904292837453124	0.7222414097690084	0.938460279480979	0.903382027431376
A_19_P00320108	11.812754154968511	9.694947769564823	11.198842261759728	7.459916062284131	12.772839497369024	8.073961276015677	20.41761107052792	12.97022615446351
A_19_P00320119	51.83096590470366	51.82980954546106	28.36081616871087	26.933799434191997	24.84056069390268	74.28991030195036	12.932673358013586	20.855929176294463
A_19_P00320140	2.537527681773116	1.035892184311549	3.6923269883547127	3.8983198501981247	8.016041388851253	9.458620839582528	0.938460279480979	0.903382027431376
A_19_P00320144	0.6177243652109993	0.6827061653145672	0.7988809275966227	0.6774196651406208	0.9904292837453124	0.7222414097690084	0.938460279480979	0.903382027431376
A_19_P00320155	0.6177243652109993	0.6827061653145672	13.211616367791997	14.557802797445152	6.91964607603803	20.234734236106206	0.938460279480979	1.3041031431009529
A_19_P00320158	22.448288749077275	20.84498542080984	32.58294980391467	25.59013752838558	25.533049040511727	23.157919673177094	17.045220271642957	19.410933488136877
A_19_P00320162	3.3724674073181804	3.1906832455031853	0.9954238502705411	1.5760033025563516	9.96716132666814	8.302971026708054	82.34480306974112	102.06198754525266
A_19_P00320193	0.6177243652109993	0.940525233161223	1.1495698425645355	0.7370552214898111	0.9904292837453124	0.7222414097690084	0.938460279480979	0.903382027431376
A_19_P00320218	4.415162662268469	4.336253267602384	2.763917104919429	1.629738940073966	5.053098894760154	3.5065022671880093	4.708786390674257	1.9646896873701951
A_19_P00320229	2.902990712514169	2.7229871944804573	10.592990139412711	10.821776440942756	1.6593909731482734	1.123207162092495	6.502563122715318	8.285877772050336
A_19_P00320242	0.6177243652109993	0.6827061653145672	5.63905441257886	3.027435902889994	4.231587325357605	18.391660827344868	0.938460279480979	1.0133720414464449
A_19_P00320251	0.6177243652109993	0.6827061653145672	0.7988809275966227	0.9502845772271289	0.9904292837453124	0.7222414097690084	0.938460279480979	0.903382027431376
A_19_P00320274	2.017668152293765	2.2691227703670025	2.7058144950553267	3.3479258561466825	2.6363860740888647	2.7318824658997327	2.748470497436502	2.1467193591335625
A_19_P00320275	0.6775272493660603	0.6827061653145672	84.36653935167617	82.77243210866246	0.9904292837453124	0.7222414097690084	0.938460279480979	0.903382027431376
A_19_P00320314	36.829356732732286	32.63118369643061	48.32451501936088	45.320323985438726	57.85598603573945	54.04617693787842	42.380453298838034	32.86608608110528
A_19_P00320343	0.6177243652109993	0.6827061653145672	0.7988809275966227	0.6774196651406208	0.9904292837453124	0.7222414097690084	0.938460279480979	0.903382027431376
A_19_P00320351	10.6802034784059	10.895784221158566	8.48731736583394	8.432300507698942	12.861445281951447	8.178817728368761	10.138235199167548	7.084247781790601
A_19_P00320354	0.6177243652109993	0.6827061653145672	0.7988809275966227	0.6774196651406208	0.9904292837453124	0.7222414097690084	0.938460279480979	0.903382027431376
A_19_P00320362	1.8703656001655502	2.0563601247713788	1.3611366797390216	0.6774196651406208	1.3271601856936057	1.7302260774505687	0.938460279480979	2.674261941400499
A_19_P00320371	2.9863229648298635	2.626097535499014	4.137233363504404	2.1794866757648643	3.3314772688555947	1.762533380192356	4.630755295355973	2.1676507207091475
A_19_P00320384	38.688398209834794	23.798795569783156	15.739996213304405	11.195648418651857	121.43237467702102	64.30875069136559	14.68951041653372	17.576061604872624
A_19_P00320434	7.674672992164167	6.770290539262773	1.2271438968293213	0.6774196651406208	5.951511355469824	16.574140319661158	5.4078567143829925	7.875265345886008
A_19_P00320440	2.3455846606685635	1.5363168958169913	0.7988809275966227	0.6774196651406208	0.9904292837453124	0.7385858773203631	0.938460279480979	1.1163752988613593
A_19_P00320492	0.6177243652109993	0.6827061653145672	0.7988809275966227	1.000366619522774	2.632759122051789	2.09923365852975	0.938460279480979	0.903382027431376
A_19_P00320498	1.9294398166594084	0.844858027839392	0.7988809275966227	0.6774196651406208	0.9904292837453124	1.0670101357914963	0.938460279480979	0.903382027431376
A_19_P00320536	4.2764687168938345	4.349903294671684	8.757513275403815	6.416071971232967	8.926820349597767	10.381470578846155	5.09113012389928	6.110653096423203
A_19_P00320543	0.6177243652109993	0.6827061653145672	0.7988809275966227	0.6774196651406208	0.9904292837453124	0.7222414097690084	0.938460279480979	0.903382027431376
A_19_P00320555	2.256914034388715	1.235722873182551	6.949171200981666	3.4922094706249833	4.471354408083805	3.4457372084185036	5.086959606417267	4.406677655405649
A_19_P00320562	1.9630366094345042	1.7769913002753355	1.9907233946687481	1.928376689772548	1.088268048196666	1.888961738972421	2.249050090505109	1.2933783723476928
A_19_P00320570	2.286609280073139	2.5050373474407737	2.975732394062397	2.7901872780857855	3.617610308071048	3.1369197819466517	3.5791786445480342	4.5013828068693895
A_19_P00320579	5.118288656418619	6.32810585222552	15.196878612439695	10.813597275905849	4.40789958473281	7.023202583081957	4.517314216772312	4.726415269902545
A_19_P00320603	2.3653333086243586	0.6827061653145672	1.5829633848904454	1.0255234116913692	1.3115488412373553	1.3885666006971362	1.9969608902309288	1.63792827761002
A_19_P00320611	4.378611911578934	3.0732618813060717	6.518520057104009	5.514654009938289	4.903629249833013	8.971432896622842	3.2782913866614014	1.8031689557463861
A_19_P00320614	0.6177243652109993	0.7867885433712987	0.7988809275966227	1.061045402156281	0.9904292837453124	0.7222414097690084	0.938460279480979	0.903382027431376
A_19_P00320619	2.93431922142021	1.8634000542068696	0.7988809275966227	0.6774196651406208	0.9904292837453124	1.442184069579004	0.938460279480979	0.903382027431376
A_19_P00320622	0.6177243652109993	0.6827061653145672	0.7988809275966227	1.1941005147170098	0.9904292837453124	1.4157121885315864	0.938460279480979	0.903382027431376
A_19_P00320663	0.6177243652109993	0.6827061653145672	2.120821153727858	0.6774196651406208	1.2588896970791845	0.7222414097690084	2.6045332136108272	0.903382027431376
A_19_P00320664	16.059029740339565	14.109925250501961	79.24339585109179	68.21048350286664	5.190570479344003	6.380806405645732	45.93076115134812	43.96353805596162
A_19_P00320716	1.1318737742032128	0.6827061653145672	1.4637107539758307	0.6774196651406208	0.9904292837453124	1.255936643827949	0.938460279480979	1.1271183179315731
A_19_P00320718	0.6177243652109993	0.6827061653145672	0.7988809275966227	0.819031400975674	1.735782585717693	1.3802265902419697	0.938460279480979	0.903382027431376
A_19_P00320721	48.04702117867986	44.58094471513745	41.710963282633685	44.332957726709665	34.83240748003889	66.00843029063138	26.917124197334925	40.70838159651815
A_19_P00320723	4.5565264123495455	5.009830286074365	6.34464522097446	6.139388038042262	11.082246040065638	10.625216943263458	0.938460279480979	1.4984189911137924
A_19_P00320727	0.6177243652109993	0.9438472813616438	0.7988809275966227	0.6774196651406208	0.9904292837453124	0.7222414097690084	0.938460279480979	0.903382027431376
A_19_P00320729	0.6177243652109993	0.6827061653145672	1.9100220411247923	0.6774196651406208	0.9904292837453124	1.8068067786111963	2.9663959896964567	3.5631609481680946
A_19_P00320731	0.892527326581606	0.6827061653145672	0.7988809275966227	0.6774196651406208	0.9904292837453124	1.2798776465272537	0.938460279480979	0.903382027431376
A_19_P00320740	0.9768800595486288	1.3825782944498037	0.7988809275966227	0.6774196651406208	0.9904292837453124	0.7222414097690084	0.938460279480979	1.2338126136341667
A_19_P00320746	0.6177243652109993	0.6827061653145672	0.7988809275966227	0.6774196651406208	0.9904292837453124	0.7222414097690084	0.938460279480979	0.903382027431376
A_19_P00320780	9.42185941211172	11.287018547078393	9.661207380701114	8.840483791447413	12.825714555111052	14.536451740623464	11.878262557161616	10.08544187215446
A_19_P00320785	0.7824359960342095	0.6827061653145672	0.7988809275966227	0.6774196651406208	0.9904292837453124	0.7222414097690084	0.938460279480979	1.0903943931052438
A_19_P00320792	8.576336832741863	5.28093290432078	11.37960345148516	10.401601474281966	8.783154620273374	7.92537166181826	20.995026911286978	22.99074738059864
A_19_P00320804	0.6177243652109993	0.6827061653145672	1.251109046447736	0.6774196651406208	0.9904292837453124	0.7796710132599189	1.6827456194551076	0.903382027431376
A_19_P00320814	0.6352548885161952	0.6827061653145672	0.7988809275966227	0.6774196651406208	0.9904292837453124	0.7222414097690084	0.938460279480979	0.903382027431376
A_19_P00320828	1.4298095246919873	0.6827061653145672	0.7988809275966227	0.6774196651406208	0.9904292837453124	0.7222414097690084	0.938460279480979	0.903382027431376
A_19_P00320846	6.907890502179023	5.976621410074968	3.8194465193157425	3.8120030364659065	10.965315958826666	9.212348074713852	3.233414216096621	2.3670542356240754
A_19_P00320872	0.6177243652109993	0.6827061653145672	0.7988809275966227	0.6774196651406208	0.9904292837453124	0.7222414097690084	0.938460279480979	0.903382027431376
A_19_P00320875	0.6177243652109993	0.6827061653145672	0.9384425496764133	0.784741772365586	1.9645927473636755	1.393625757324286	1.86876571451738	0.903382027431376
A_19_P00320881	0.6177243652109993	0.6827061653145672	0.7988809275966227	0.6774196651406208	0.9904292837453124	0.7222414097690084	0.938460279480979	0.903382027431376
A_19_P00320906	0.6177243652109993	0.6827061653145672	0.7988809275966227	2.011219695461925	0.9904292837453124	0.7222414097690084	0.938460279480979	0.903382027431376
A_19_P00320924	0.6177243652109993	0.6827061653145672	0.7988809275966227	0.6774196651406208	0.9904292837453124	0.7222414097690084	0.938460279480979	0.903382027431376
A_19_P00320927	1.8348501555121088	0.6827061653145672	1.8335323878311263	0.8663409000658316	1.1692871444656	1.048110089235815	0.938460279480979	1.0002569218486015
A_19_P00320948	116.88086259030358	88.1653295866419	58.63297093431521	47.326854581978544	161.64665603341788	142.0322544346706	43.736472095071285	43.082162414718475
A_19_P00320954	23.597206650420517	22.78658810084116	29.037004963447202	28.09687480566523	16.35960189496854	14.835040784250168	15.99452765041829	15.202217549930376
A_19_P00320966	41.02282800391637	37.449628232357675	40.90300706769956	39.839009861739996	56.34023305989562	49.9837423458661	65.22918326177262	49.88092521496427
A_19_P00320970	0.6177243652109993	0.6827061653145672	0.7988809275966227	0.6774196651406208	0.9904292837453124	0.7222414097690084	0.938460279480979	0.903382027431376
A_19_P00320971	3.585422940429751	4.375190731034935	4.373074197663913	3.8493424084084578	3.1896180825447535	3.2538217765318636	3.6628048400525843	2.8483057160413727
A_19_P00320972	0.7364308503902474	0.6827061653145672	0.7988809275966227	0.6807096214863426	0.9904292837453124	0.7222414097690084	0.938460279480979	0.9275950145598082
A_19_P00320989	3.274050326004034	3.154935385274984	2.420256105247769	2.6697989648756546	1.5715636659828742	2.486430167272555	0.9633660768381247	2.0922472296435055
A_19_P00320996	3.2599563268873797	3.8268452352912665	0.7988809275966227	0.6774196651406208	1.5776112271894231	2.218764611846521	21.59622333552808	7.0253165586131425
A_19_P00321009	0.6177243652109993	0.6827061653145672	2.0759512075484663	1.9614699952539978	0.9904292837453124	0.7222414097690084	16.242037164528604	10.989210547093576
A_19_P00321014	21.408547452041425	20.384308954578877	10.645534135782597	8.892769750881627	3.387604896365442	11.899194455266029	18.376159655367356	27.117884308199983
A_19_P00321039	0.6177243652109993	0.6827061653145672	0.7988809275966227	0.6774196651406208	0.9904292837453124	0.7222414097690084	0.938460279480979	0.903382027431376
A_19_P00321061	0.6177243652109993	0.6827061653145672	0.7988809275966227	0.6774196651406208	0.9904292837453124	0.877892956022865	0.938460279480979	0.903382027431376
A_19_P00321063	0.6177243652109993	0.8506832864655551	1.1355611459467578	0.6774196651406208	0.9904292837453124	1.112736250581946	0.938460279480979	0.903382027431376
A_19_P00321076	6.231221642590859	7.385463410704423	8.7963820280551	8.086125510418782	13.717512929063869	10.800897832741311	8.65679118658167	11.31972550917773
A_19_P00321089	20.827738294895433	21.701849928896152	20.265180535106424	14.786770644262681	34.536586061569835	16.704071549278602	6.884045349403777	6.866762172214607
A_19_P00321098	0.6177243652109993	0.6827061653145672	0.7988809275966227	0.6774196651406208	0.9904292837453124	0.7222414097690084	0.938460279480979	0.903382027431376
A_19_P00321110	4.4265806794350295	3.672716125997519	1.6552684998853608	1.1083021979964907	4.069105420500619	8.264563673019357	0.938460279480979	1.0511205821682867
A_19_P00321124	0.6177243652109993	0.6827061653145672	10.60299532414993	8.569759796470617	0.9904292837453124	0.7222414097690084	8.291662568723446	15.414655060737084
A_19_P00321132	1.2564464170442506	1.209234283592045	6.335902268102841	4.394863045388878	0.9904292837453124	0.8370556933351417	0.9703949566393812	0.903382027431376
A_19_P00321143	11.211597157232472	9.532200177640146	35.9424997463553	31.08149101152169	8.817896898688593	13.584148996669457	12.304040109041578	13.966678211888977
A_19_P00321147	0.6177243652109993	0.6827061653145672	0.7988809275966227	0.6774196651406208	0.9904292837453124	0.7222414097690084	0.938460279480979	0.903382027431376
A_19_P00321166	7.968475054745823	7.823887752183124	7.11701448610786	6.1902812226449475	9.118460492568216	8.574749024721312	19.07897255867066	16.25089412236165
A_19_P00321178	0.6177243652109993	0.6827061653145672	0.7988809275966227	0.6774196651406208	0.9904292837453124	0.7222414097690084	0.938460279480979	0.903382027431376
A_19_P00321183	5.8417612557100895	7.366018573703934	3.3843376198620976	3.74043229400447	0.9904292837453124	0.7222414097690084	4.238208621972433	7.153289656619072
A_19_P00321187	0.6177243652109993	0.6827061653145672	0.7988809275966227	0.6774196651406208	7.748427396383269	11.933043021176262	0.938460279480979	0.903382027431376
A_19_P00321190	0.6177243652109993	0.6827061653145672	0.7988809275966227	0.6774196651406208	0.9904292837453124	0.7222414097690084	0.938460279480979	0.903382027431376
A_19_P00321194	0.6177243652109993	0.6827061653145672	0.7988809275966227	0.6774196651406208	0.9904292837453124	1.0111745190919461	0.938460279480979	0.903382027431376
A_19_P00321202	13.446821653709899	14.28955889671953	4.045900502575991	4.443814745231271	2.1013977730395643	1.8735505517707698	1.197329292198242	2.162853762143487
A_19_P00321210	0.6177243652109993	0.6827061653145672	0.7988809275966227	0.6774196651406208	0.9904292837453124	0.7222414097690084	0.938460279480979	0.903382027431376
A_19_P00321223	0.8866797006507726	0.6827061653145672	1.1698149232555037	0.720969078637449	0.9904292837453124	1.0549352705581323	2.826824423090928	1.6501212248342612
A_19_P00321230	1.209845414477606	0.6827061653145672	1.09825324685181	1.0665388691887723	0.9904292837453124	0.7222414097690084	0.938460279480979	1.0409781314699091
A_19_P00321259	1.0257267372725616	0.9709606836346457	6.928699078331074	5.060240898561959	1.043342572057692	0.7222414097690084	36.52478023137175	23.532451379527593
A_19_P00321279	0.9745889198780613	0.6827061653145672	0.7988809275966227	0.7572641404242192	0.9904292837453124	0.7222414097690084	0.938460279480979	0.903382027431376
A_19_P00321284	3.19250576800126	2.4558497336421894	2.8961366917222358	3.637310053219444	0.9904292837453124	1.8143932023794098	3.2335606159002204	4.107094493940746
A_19_P00321310	3.383541969737683	3.796365135834632	2.436335980558434	2.2167921767241583	3.2934923249653947	2.010712862382822	3.9669448012678976	2.270330928711053
A_19_P00321319	0.6177243652109993	0.6827061653145672	0.7988809275966227	0.6774196651406208	0.9904292837453124	0.7222414097690084	0.938460279480979	1.789334924731113
A_19_P00321332	247.18672880973782	250.90939874750728	592.7068562357849	492.72905150814614	66.39655679240366	161.3176745617764	622.1240884735305	936.6434696229663
A_19_P00321342	4.39683725125012	3.7476745321243974	5.565894494991416	3.2169833445536606	5.106601884668076	3.6485007062798744	4.293667870648641	2.7344651264725806
A_19_P00321356	0.6177243652109993	1.0290988483429697	0.9925993268629305	0.6774196651406208	0.9904292837453124	0.7222414097690084	0.938460279480979	0.903382027431376
A_19_P00321360	0.9084488014603005	1.6869532803689893	5.695254088073427	4.356217608331936	0.9904292837453124	0.7222414097690084	0.938460279480979	0.903382027431376
A_19_P00321361	21.053010016400584	17.85977078823206	44.0799008748545	32.26135284229711	18.837501455931047	29.703940245790307	10.338857360794433	11.773505142140838
A_19_P00321383	4.826709166102993	3.68085671431273	3.3976981044952232	3.721167833567201	1.2417732962833548	2.8045385072396756	1.1957566204618877	1.0631863332030655
A_19_P00321388	46.425791227696294	42.07807564247771	53.434205365124534	38.600104132950925	73.77955341939767	48.86965608164101	61.673019417118574	44.17044867552451
A_19_P00321390	0.6177243652109993	0.6827061653145672	46.72934153837304	40.984865225325365	0.9904292837453124	0.7222414097690084	0.938460279480979	0.903382027431376
A_19_P00321398	0.6177243652109993	0.8078941313895325	0.7988809275966227	0.6774196651406208	1.1700618582513456	0.7222414097690084	0.938460279480979	0.903382027431376
A_19_P00321403	0.6177243652109993	0.6827061653145672	0.7988809275966227	0.6774196651406208	0.9904292837453124	0.7222414097690084	0.938460279480979	0.903382027431376
A_19_P00321414	0.6177243652109993	1.6704386182300297	0.7988809275966227	0.6774196651406208	0.9904292837453124	1.7828875876024661	0.938460279480979	0.903382027431376
A_19_P00321461	39.87617097374981	37.56626175364001	49.92312368833738	41.927332108648905	19.883798874713865	15.260816540137194	52.21234503205405	37.848852262167966
A_19_P00321473	82.70622573501478	78.48650870211415	50.23810646047018	44.668863041866295	113.03751587658142	136.0029687010907	69.61991983296909	80.95527951814326
A_19_P00321475	4.818754111727806	4.9585303794002975	5.086383793581951	4.388072590665509	5.110565582661624	4.630536684591254	4.481222911344033	4.034411989541727
A_19_P00321478	0.6177243652109993	0.6827061653145672	0.7988809275966227	0.6774196651406208	0.9904292837453124	0.7222414097690084	0.938460279480979	0.903382027431376
A_19_P00321493	1.4525479585754042	0.7037066165833424	0.7988809275966227	0.7751974712194868	1.480049782937518	0.7222414097690084	2.472018868306995	1.590929285603686
A_19_P00321511	242.25419975352798	193.65711355929542	3658.5646825926246	2839.806913718006	315.74152648130587	267.0633505385682	335.672977374098	360.9652600827823
A_19_P00321540	0.6177243652109993	0.6827061653145672	0.7988809275966227	0.6774196651406208	1.1115064904811822	0.7222414097690084	0.938460279480979	0.903382027431376
A_19_P00321556	0.6177243652109993	0.6827061653145672	0.7988809275966227	0.6774196651406208	0.9904292837453124	0.7222414097690084	0.938460279480979	0.903382027431376
A_19_P00321562	0.6177243652109993	0.6827061653145672	0.7988809275966227	0.6774196651406208	0.9904292837453124	0.7222414097690084	0.938460279480979	0.903382027431376
A_19_P00321568	40.87221444919062	35.70468589030688	48.947706053360456	46.426455459860236	52.66492826518783	39.52113661152931	31.753760785723994	25.862833725130116
A_19_P00321571	0.6177243652109993	0.6827061653145672	0.7988809275966227	0.6774196651406208	0.9904292837453124	0.7222414097690084	0.938460279480979	0.903382027431376
A_19_P00321575	0.6177243652109993	0.6827061653145672	0.7988809275966227	0.6774196651406208	0.9904292837453124	0.7222414097690084	0.938460279480979	0.903382027431376
A_19_P00321577	2.3780139543934102	1.9588328182315318	2.5156153260512673	1.8692989207756348	3.722990003002982	3.21312058412574	2.7157576490143542	1.996212299835386
A_19_P00321588	0.6177243652109993	2.009564713376057	69.40647141484209	58.3862996479179	0.9904292837453124	0.7222414097690084	1.6852331022719	0.903382027431376
A_19_P00321597	0.7349520182599323	0.6827061653145672	0.7988809275966227	0.6774196651406208	2.2488608082378363	0.8009056329485376	0.938460279480979	0.903382027431376
A_19_P00321598	0.6177243652109993	0.6827061653145672	0.7988809275966227	0.6774196651406208	0.9904292837453124	0.7222414097690084	0.938460279480979	0.9355276121426831
A_19_P00321631	0.6177243652109993	0.6827061653145672	36.834306503449966	25.657337559167527	0.9904292837453124	0.7222414097690084	0.938460279480979	0.903382027431376
A_19_P00321636	2.139041106467883	2.1087195914140144	1.4465980854019689	1.5861578233368094	2.194412948793221	3.9677184090524005	1.953337502599535	0.903382027431376
A_19_P00321648	0.9317827216317807	1.0607906147018042	27.918603620049037	21.692495097852593	2.661364700624921	3.0755870414290674	4.542951074687174	2.0889336243668875
A_19_P00321656	0.6177243652109993	0.6827061653145672	0.7988809275966227	0.6774196651406208	0.9904292837453124	0.7222414097690084	2.1555813235893626	3.861775684099591
A_19_P00321670	31.723494219644255	31.82752930686891	21.91290440351156	20.335420282676385	11.180663017132842	8.292931871112264	29.979883165449046	31.201008463424863
A_19_P00321671	0.6177243652109993	0.6827061653145672	0.7988809275966227	0.6774196651406208	0.9904292837453124	0.7222414097690084	189.61627485324357	208.56164055621593
A_19_P00321692	0.6177243652109993	0.6827061653145672	0.7988809275966227	0.8656273061905725	0.9904292837453124	0.7222414097690084	1.2376733242290174	0.903382027431376
A_19_P00321697	0.6177243652109993	0.6827061653145672	7.5059336880897245	6.301823789867671	0.9904292837453124	1.5422959736630335	17.238117028249157	10.290198828963945
A_19_P00321715	3.7304621504838327	6.2203406840306155	2.860091184269076	1.3743002424214013	2.43980963156823	3.4729960437060052	4.225588208133973	4.949523529217272
A_19_P00321721	0.6177243652109993	0.6827061653145672	0.7988809275966227	0.6774196651406208	0.9904292837453124	0.7222414097690084	1.7133377353376844	0.903382027431376
A_19_P00321722	73.48104358354259	55.371907597085944	62.808018527646475	59.877855815017824	151.28478486687442	95.04224606678162	119.05671228084137	95.8487969751879
A_19_P00321734	0.748096451482384	0.7486651387702686	1.0909426874833734	1.387690119522571	1.5156689874405644	1.809510850449371	1.4316570055309097	0.903382027431376
A_19_P00321739	0.6177243652109993	0.6827061653145672	1.2219907952939522	1.0631307708534499	4.428516360703252	5.901073438517683	2.3185956279763267	2.6729375833482845
A_19_P00321743	30.851279770453626	29.8746619751099	12.93709371911826	9.326558143133084	53.96603540665838	42.77908094202813	26.677066057843692	29.821670581020992
A_19_P00321765	2.2501870160515676	3.027388123233925	1.88544526826821	1.4652451873058598	1.1678587473525825	0.7222414097690084	1.6997058490099994	0.9473487273244335
A_19_P00321781	23.165108456955423	24.61581734606171	28.48275735349922	23.91821160124531	58.94106074183945	31.950515485361393	40.825875076672205	37.62714424499576
A_19_P00321782	0.6177243652109993	1.0249697049139144	0.8187495755945072	3.6242534665935233	0.9904292837453124	1.678863157353436	1.9387744759825492	1.0494957592537486
A_19_P00321789	2.275865817913389	1.9706818664367312	2.9549151548510846	1.9517666359705235	1.8316228619603052	0.9094993957006124	0.9509928534372798	1.6058228030607304
A_19_P00321831	0.6177243652109993	0.6827061653145672	0.7988809275966227	0.6774196651406208	0.9904292837453124	0.7222414097690084	0.938460279480979	0.903382027431376
A_19_P00321839	0.6177243652109993	0.6827061653145672	0.7988809275966227	0.6774196651406208	0.9904292837453124	0.7222414097690084	0.938460279480979	1.0164888901174884
A_19_P00321849	0.6177243652109993	0.6827061653145672	0.7988809275966227	0.6774196651406208	0.9904292837453124	0.7222414097690084	0.938460279480979	0.903382027431376
A_19_P00321858	0.9139936189073073	2.5852211865569696	0.7988809275966227	1.419745618077025	1.5625204523647094	2.100663696521093	1.1458646935476728	0.903382027431376
A_19_P00321872	22.064335992636728	17.227052368341823	16.56626597462275	12.603181515005724	90.85657474690571	116.51631767239505	1583.8975982173758	1800.5117478508994
A_19_P00321890	2.692629621736485	1.680098910469231	3.1075125963550256	1.9753232274061234	3.2739531360556673	2.80474362380005	2.208521744875444	3.7864878259334604
A_19_P00321911	0.6177243652109993	0.6827061653145672	2.982807283557193	4.132887247967707	6.7618033419461065	14.550333220519224	1.4671420656186442	1.2677532184339801
A_19_P00321953	0.6177243652109993	0.9160170376150616	0.7988809275966227	0.6774196651406208	0.9904292837453124	0.7222414097690084	0.938460279480979	1.025242481286893
A_19_P00321977	11.724061290611516	8.640162647916824	6.982727395464434	6.564418748862781	4.3113564998704526	18.001737135038777	6.811305293141207	14.885490004348881
A_19_P00321986	0.6177243652109993	0.6827061653145672	0.7988809275966227	0.6774196651406208	0.9904292837453124	0.7222414097690084	0.938460279480979	0.903382027431376
A_19_P00321998	0.6177243652109993	0.6827061653145672	0.7988809275966227	0.6774196651406208	0.9904292837453124	0.7222414097690084	0.9981927131937757	0.903382027431376
A_19_P00322017	0.6177243652109993	0.6827061653145672	0.7988809275966227	0.6774196651406208	0.9904292837453124	0.7222414097690084	0.938460279480979	0.903382027431376
A_19_P00322023	0.6177243652109993	0.6827061653145672	0.7988809275966227	0.6774196651406208	0.9904292837453124	1.080652698228905	1.341527843365724	0.99440445172209
A_19_P00322058	0.6177243652109993	0.6827061653145672	0.7988809275966227	0.6774196651406208	0.9904292837453124	0.7222414097690084	0.938460279480979	0.903382027431376
A_19_P00322088	0.9902232764718056	0.8013957244843691	2.0766494294791857	1.3163893965396591	1.7489152818484421	2.322907489686754	2.6829246776764326	3.7861644151676397
A_19_P00322096	111.7303386056108	105.18171248649095	120.48795647057602	115.25450182625566	117.4382705044613	97.88646162810836	148.3569625118903	125.41822522650949
A_19_P00322109	2.7372330272509107	1.0793011000444444	4.407646568686584	2.091170119181151	2.3885192606801953	6.83477846617014	1.8544080230095445	1.9757687645546136
A_19_P00322121	1.2987506524713608	1.3484317898029643	0.7988809275966227	0.6774196651406208	0.9904292837453124	0.7222414097690084	1.5445487094669623	0.903382027431376
A_19_P00322164	0.6177243652109993	0.6827061653145672	0.7988809275966227	0.7848200820788762	0.9904292837453124	0.7222414097690084	0.938460279480979	0.903382027431376
A_19_P00322166	1.2420200822191132	0.6827061653145672	0.7988809275966227	0.6774196651406208	0.9904292837453124	0.7222414097690084	0.938460279480979	0.903382027431376
A_19_P00322173	0.6177243652109993	0.8824296693176148	0.7988809275966227	1.0246629532327076	0.9904292837453124	0.7222414097690084	0.9427944644357339	0.903382027431376
A_19_P00322182	104.06956811801005	85.90625488561601	0.7988809275966227	0.6774196651406208	0.9904292837453124	0.7222414097690084	0.938460279480979	0.903382027431376
A_19_P00322183	143.20123297783297	113.41568135099358	1.222463253474533	1.6948376150546496	1.6206404274217383	0.7222414097690084	3.0641741662155804	1.1352019609894346
A_19_P00322188	0.6177243652109993	0.6827061653145672	0.7988809275966227	0.6774196651406208	1.9959685566434433	0.7222414097690084	0.938460279480979	0.903382027431376
A_19_P00322191	1.3639848163351032	1.5208986597795269	0.7988809275966227	1.3496711601719509	0.9904292837453124	0.9542434066220581	0.938460279480979	0.903382027431376
A_19_P00322219	0.7807771590238719	0.6827061653145672	0.9360152298660037	1.0602109566127609	0.9904292837453124	0.7222414097690084	0.938460279480979	0.903382027431376
A_19_P00322220	79.24694458085857	87.61513668801489	320.93123951968084	294.79827052049814	210.26120393414357	180.59241996084583	383.86197426516685	529.3807840163535
A_19_P00322228	12.828034802590736	13.217553194757636	7.669312826592509	5.518752398912389	2.9783714014732836	4.874915732483515	3.745287990936726	4.938850973945198
A_19_P00322236	3.452825934539749	3.9129549639223926	7.369889059405585	8.64324492690574	5.222016609102917	8.088829337677183	4.3548554808708015	6.320573784901487
A_19_P00322259	0.6177243652109993	0.6827061653145672	0.7988809275966227	0.6774196651406208	0.9904292837453124	0.7222414097690084	0.938460279480979	0.903382027431376
A_19_P00322260	9.069117796947825	10.396803842816464	8.65106718508713	8.421712438332793	6.749654736351687	10.42857660807411	4.63857266948405	4.11881858589275
A_19_P00322262	0.6177243652109993	0.6827061653145672	0.7988809275966227	0.6774196651406208	0.9904292837453124	0.7222414097690084	0.938460279480979	0.903382027431376
A_19_P00322276	10.934301925137984	5.825705115995191	4.387525953644135	4.206452313923318	53.92960741760223	84.86150226502129	0.938460279480979	0.903382027431376
A_19_P00322291	0.6177243652109993	0.6827061653145672	0.7988809275966227	0.6774196651406208	0.9904292837453124	0.7222414097690084	0.938460279480979	0.903382027431376
A_19_P00322299	28.032418174686274	20.999031239951417	20.684640954950307	23.458921068279974	14.60480286891708	19.004338215251916	14.170429266747199	12.892741271206667
A_19_P00322310	0.6177243652109993	0.6827061653145672	0.7988809275966227	0.6774196651406208	0.9904292837453124	0.7222414097690084	0.938460279480979	0.903382027431376
A_19_P00322316	1.065452344109535	0.6827061653145672	0.7988809275966227	0.6774196651406208	0.9904292837453124	0.7222414097690084	0.938460279480979	0.903382027431376
A_19_P00322321	0.6177243652109993	0.6827061653145672	0.7988809275966227	0.6774196651406208	0.9904292837453124	0.7222414097690084	0.938460279480979	0.903382027431376
A_19_P00322330	3.615511058810448	3.5922114149836255	4.419409291464516	2.806564575910225	3.3462643780619126	2.1637153715939275	4.231295923553777	3.405824320742537
A_19_P00322333	2.8131834734023333	1.521510364503649	16.13087586908259	16.620654064944762	25.155378546033965	28.01704431947742	4.855497763086078	9.611894433667096
A_19_P00322339	0.6177243652109993	0.6827061653145672	15.945704856636823	16.368897820591904	0.9904292837453124	0.7222414097690084	2.784246480210876	11.244985100520221
A_19_P00322349	2.003693991703962	0.8726813079830881	0.7988809275966227	0.6774196651406208	0.9904292837453124	0.7222414097690084	0.938460279480979	0.903382027431376
A_19_P00322354	0.6177243652109993	0.6827061653145672	0.7988809275966227	0.6774196651406208	0.9904292837453124	0.7222414097690084	0.938460279480979	0.903382027431376
A_19_P00322357	11.059402228131786	8.931422848400318	9.755810860147106	5.1125011160488985	8.443970226903389	7.716174437478666	7.461945435667047	6.176151906940088
A_19_P00322384	0.6177243652109993	0.6827061653145672	1.010165120698925	0.6774196651406208	3.784123260112877	6.232447908699441	0.938460279480979	0.903382027431376
A_19_P00322397	0.6177243652109993	0.6827061653145672	0.7988809275966227	0.6774196651406208	0.9904292837453124	0.7222414097690084	0.938460279480979	0.903382027431376
A_19_P00322407	0.6177243652109993	0.9623057444944868	0.7988809275966227	0.870899663444362	1.67448828480626	0.8455684639355252	1.386709450445168	0.903382027431376
A_19_P00322418	0.6177243652109993	0.6827061653145672	0.7988809275966227	0.6774196651406208	0.9904292837453124	0.7222414097690084	0.938460279480979	0.903382027431376
A_19_P00322420	2.7756480700746518	2.7529839379720484	2.1446821292733143	1.0757987895594454	1.4274898797935787	0.7222414097690084	1.6403576209356225	2.703665219629335
A_19_P00322440	0.6177243652109993	0.6827061653145672	0.7988809275966227	0.7001323271573885	1.6737741852926797	0.7222414097690084	1.2132842431017539	0.903382027431376
A_19_P00322454	0.9139852178559406	0.6900169925564548	0.7988809275966227	0.6774196651406208	0.9904292837453124	1.0308304635070915	0.938460279480979	0.903382027431376
A_19_P00322479	0.6177243652109993	0.6827061653145672	0.7988809275966227	0.6774196651406208	1.5203144969530435	3.1769825129465383	1.20460874089412	0.903382027431376
A_19_P00322495	2.6237101143098935	2.3287871929785036	3.086085012115029	3.7895587681204677	1.7796897024671199	3.918652216638333	2.545642954152837	3.19573921673526
A_19_P00322498	4.314736741318656	4.1042273848462445	5.562470491335738	4.39033923686507	4.905802251681551	4.206621422575793	5.370594210525921	2.962688334826624
A_19_P00322523	0.6177243652109993	0.6827061653145672	1.6537282574569543	2.10995090197751	0.9904292837453124	0.7222414097690084	0.938460279480979	0.903382027431376
A_19_P00322526	0.6177243652109993	0.6827061653145672	0.7988809275966227	0.6774196651406208	0.9904292837453124	1.2538830226034117	0.938460279480979	0.903382027431376
A_19_P00322533	146.97466403516086	102.28524965540407	192.17528086656213	178.579068897509	54.293629796549986	94.61778479026037	64.53750049738395	84.79676704867079
A_19_P00322569	31.796274504353413	34.24145542031147	28.481495121633618	26.105884216243737	31.50690249976428	21.666361158550334	30.29353536005718	24.255391880799827
A_19_P00322571	0.9047215761854902	1.0026031586083446	1.487971489537456	0.718821387331087	1.252705258545622	1.0928961346073094	1.8780504651384529	0.903382027431376
A_19_P00322573	8.608939089288969	7.345015801234197	2.7453319390198208	2.485588235333966	1.8780415092874536	5.287020902966433	2.7677408408153648	2.94292775635859
A_19_P00322583	34.67900879948358	30.711222801839757	22.747894749035552	20.440501621133	28.489361600977436	17.89966997901022	28.118109355397912	20.889318176028326
A_19_P00322599	7.647306567336589	7.900368593058654	5.908480200934531	4.110997108908353	12.283549603471732	11.061010187503982	8.578870829576365	8.245556218637963
A_19_P00322605	0.6177243652109993	0.6827061653145672	0.8000057519426788	0.6774196651406208	0.9904292837453124	0.7222414097690084	0.938460279480979	0.903382027431376
A_19_P00322611	0.6177243652109993	0.6827061653145672	25.698034193701467	23.922655474248636	11.400181763582154	9.714131072082147	10.291573978073064	10.32397086267744
A_19_P00322624	0.6177243652109993	0.6827061653145672	0.7988809275966227	0.6774196651406208	0.9904292837453124	0.7222414097690084	0.938460279480979	0.903382027431376
A_19_P00322629	0.6177243652109993	0.6827061653145672	0.7988809275966227	0.6774196651406208	0.9904292837453124	0.7222414097690084	0.938460279480979	0.903382027431376
A_19_P00322645	2.3335056784312274	1.8392704874999917	0.7988809275966227	0.6774196651406208	2.522700639183443	6.514319952655631	2.136840271808128	0.903382027431376
A_19_P00322662	0.6177243652109993	0.6827061653145672	1.9583655215773745	0.6774196651406208	0.9904292837453124	0.7222414097690084	0.938460279480979	0.903382027431376
A_19_P00322663	3.4876087580960498	3.709983690149711	0.7988809275966227	0.6774196651406208	0.9904292837453124	3.1546551420049393	0.938460279480979	0.903382027431376
A_19_P00322673	0.6177243652109993	0.6827061653145672	0.7988809275966227	0.6774196651406208	0.9904292837453124	0.7222414097690084	0.938460279480979	0.903382027431376
A_19_P00322687	26.743845148856128	22.56622420480093	6.373526364268932	7.508846084697239	29.860947690279296	15.057274466036093	30.410110895974306	43.100970828529604
A_19_P00322711	28.932689664544785	25.966387644656905	16.489621338429128	14.353601413585164	9.181455756731552	12.015196537054667	5.410347387964735	7.110234469191692
A_19_P00322733	0.6177243652109993	0.6827061653145672	0.7988809275966227	0.9094329198047568	0.9904292837453124	0.7222414097690084	0.938460279480979	0.903382027431376
A_19_P00322737	3.957651288418595	5.315621204580412	5.059554176509545	3.4904766311215534	1.8792217048219646	3.1003671441982417	4.687975095516487	2.750413432784854
A_19_P00322743	0.6177243652109993	1.0914846742706479	1.6057810219444604	0.6774196651406208	0.9904292837453124	2.1398554043807985	0.938460279480979	0.903382027431376
A_19_P00322746	0.6177243652109993	0.6827061653145672	0.7988809275966227	0.6774196651406208	0.9904292837453124	1.2001517284753642	1.0423900631321	0.903382027431376
A_19_P00322757	0.6177243652109993	0.6827061653145672	0.7988809275966227	0.6774196651406208	0.9904292837453124	0.7222414097690084	0.938460279480979	0.903382027431376
A_19_P00322762	6.261050316738169	5.782071999557607	3.9466171786561386	4.135558991127021	5.956780439259349	11.846901288233113	5.421657711253039	6.579649296256366
A_19_P00322797	24.983009491334872	21.865685754448347	29.66768950054763	24.288245319131725	32.68905908425701	32.82773545683864	17.13128834079472	26.38410322259857
A_19_P00322809	0.6177243652109993	0.6827061653145672	0.7988809275966227	0.6774196651406208	0.9904292837453124	0.7222414097690084	0.938460279480979	0.903382027431376
A_19_P00322815	6.177524098971798	4.686470607110111	0.7988809275966227	0.6774196651406208	4.461677913981613	12.89025556223388	0.938460279480979	0.903382027431376
A_19_P00322828	0.6177243652109993	0.9229589304452132	0.7988809275966227	1.0474793959421749	0.9904292837453124	0.7222414097690084	0.938460279480979	0.903382027431376
A_19_P00322835	0.6177243652109993	0.703158676615061	0.7988809275966227	0.6774196651406208	0.9904292837453124	0.7222414097690084	0.938460279480979	0.903382027431376
A_19_P00322837	0.6177243652109993	0.6827061653145672	0.7988809275966227	0.6774196651406208	0.9904292837453124	0.7222414097690084	0.938460279480979	0.903382027431376
A_19_P00322850	0.6177243652109993	0.6827061653145672	0.7988809275966227	0.6774196651406208	1.1934922457310517	0.7222414097690084	0.938460279480979	0.903382027431376
A_19_P00322859	3.2135331053930427	6.087430082354845	2.3777460533284973	1.3081867927823372	1.476691039150481	2.5159438402413556	1.7307080720347094	1.4215026965050137
A_19_P00322886	0.6177243652109993	0.6827061653145672	2.1846693152232355	0.8269061336150676	0.9904292837453124	3.8296735194376104	0.938460279480979	0.903382027431376
A_19_P00322890	0.6177243652109993	0.6827061653145672	0.7988809275966227	0.6774196651406208	0.9904292837453124	0.7222414097690084	0.938460279480979	0.903382027431376
A_19_P00322898	3.6981736979142537	3.111777432328458	1.4408776186318206	2.673943418386985	2.384278242487198	2.440944847768122	5.9969976778738845	6.340784247619182
A_19_P00322906	23.24494315391529	26.58250265060669	12.984577603692747	9.055682406151295	2.702346683527735	3.0730100840790113	9.462324198235846	12.610770445748567
A_19_P00322911	0.8168854955230427	0.6827061653145672	10.92399686519124	9.903385052518313	0.9904292837453124	0.7222414097690084	4.410188975869558	4.4146256104829895
A_19_P00322925	3.539465483106783	2.634363741748643	5.040970608371793	3.2894699584023677	5.868356893665135	3.957998484159729	3.911844044418451	3.698644764350088
A_19_P00322929	38.99735922833872	20.488762997872005	32.052716554650246	25.52916975852292	27.95896691094615	24.111841682371804	10.009600448659091	7.291293908657598
A_19_P00322932	13.20257343970547	11.776506578897964	3.209513713190563	3.735114549633116	20.99244579776702	15.750683998727121	8.457685576766426	6.193198725797719
A_19_P00322934	12.238299528367447	13.74591997727954	12.37209476964668	8.646249960540304	18.633373980551138	18.292237074876066	6.233187484093099	6.904865019367607
A_19_P00322936	2.194341027090302	0.6827061653145672	0.7988809275966227	0.6774196651406208	0.9904292837453124	0.7222414097690084	0.938460279480979	0.903382027431376
A_19_P00322938	5.187640570900858	3.7977346444022535	6.775465727608766	6.021813726121126	5.35118839628898	18.780038923034056	1.437791344993765	1.4514069904062634
A_19_P00322939	32.59876022719902	31.137354336105805	33.295200083722726	24.42065376688011	82.5117722424666	47.48091585410897	63.690633941180316	52.98608412257305
A_19_P00322941	1.2059910615284355	1.0986834011601907	0.7988809275966227	0.6774196651406208	0.9904292837453124	0.9915951322662361	0.938460279480979	1.1010060604286693
A_19_P00322944	231.10625167943812	177.92660772181637	3375.4556617090784	2780.348434869283	311.20377567489834	244.5338964505157	321.9035127694413	332.712348527677
A_19_P00322946	0.6177243652109993	1.13616929474405	0.8281702990450976	0.6774196651406208	0.9904292837453124	0.9901324489631718	0.938460279480979	0.903382027431376
A_19_P00322948	2183.2429911449212	1801.4239885196132	1105.8827194865432	898.2366630632456	918.7572647987962	708.6934609562794	756.8980584382971	776.2631674705863
A_19_P00322953	1.6232177879908207	1.6586387248687327	0.7988809275966227	0.965021571074397	1.0036681538952792	0.8590580556423449	1.3590973213340551	1.0236041076419435
A_19_P00322962	7.771390096025253	8.544396723283489	6.025088056650245	7.091727635565562	10.460276258459258	13.62559698669328	2.387420427952903	4.796297290016526
A_19_P00322966	5.01494337011882	4.072723226141639	4.127477429616593	4.367084774600122	7.245384401451891	6.322683305953161	6.135125892569572	7.589989948971563
A_19_P00322968	47.70293635277003	51.74561822115447	61.16852313279558	47.76257091059699	86.31492164912022	83.02375899786404	33.276619050443365	28.595076531815216
A_19_P00322977	10.271724593769015	12.967827471959552	29.092415344585305	26.06939839307926	12.928594406530811	17.700331349913974	10.437883689485266	11.150906896183518
A_19_P00322997	0.6177243652109993	0.6827061653145672	0.7988809275966227	0.6774196651406208	0.9904292837453124	0.7621939267297646	0.938460279480979	0.903382027431376
A_19_P00323005	0.6177243652109993	0.6827061653145672	0.7988809275966227	1.0730542915280947	0.9904292837453124	0.9641187578661117	2.4416014937284576	0.903382027431376
A_19_P00323025	1.439124808119369	0.6827061653145672	0.7988809275966227	0.6774196651406208	0.9904292837453124	0.7222414097690084	0.938460279480979	0.903382027431376
A_19_P00323082	0.6177243652109993	1.641841422377333	12.10670013445166	7.235389378791264	1.100227283712034	1.106248355997991	29.821658762328553	24.919558347367374
A_19_P00323103	5.2033270634310265	6.066274383704077	4.462484951080526	5.545984669451042	37.74270469598179	37.422851978212	0.938460279480979	4.700659848300476
A_19_P00323413	32.85609184325862	32.45635630161686	36.903186017027345	34.4484022312036	49.16429557896138	90.7740015626415	70.00373131807122	78.14344875484144
A_19_P00323609	1.0167625683743657	0.7248410148017524	0.7988809275966227	0.6774196651406208	0.9904292837453124	0.7222414097690084	0.938460279480979	0.903382027431376
A_19_P00323692	266.6223140572445	261.8657403709416	0.7988809275966227	0.6774196651406208	0.9904292837453124	1.0335172015514322	1.275572291847633	0.903382027431376
A_19_P00324359	0.827381744391835	0.6827061653145672	0.7988809275966227	0.6774196651406208	0.9904292837453124	0.7222414097690084	0.938460279480979	0.9167061896303668
A_19_P00324399	14.952129450317972	10.239214778676901	47.29427817513228	35.94833130536466	31.92199141258194	37.663430591806055	16.182189675585544	18.338058924718826
A_19_P00324470	1.8559454425840645	1.8098758908462076	0.7988809275966227	0.6774196651406208	1.1412257077409578	1.3427403832472926	2.256287496180467	2.527621357179728
A_19_P00324550	0.7900488311110699	1.581270365978294	1.3817647439466796	0.6774196651406208	1.8277732614202438	2.166326996531652	0.938460279480979	0.903382027431376
A_19_P00324582	74.01973629346848	58.61327358288975	37.49387857489229	30.34439067388218	31.87066736709826	22.527547370730705	22.025681528624165	18.1231443403929
A_19_P00324814	14.535239630724375	11.76712346536188	7.918146660158451	6.109872863232086	5.200294514051815	14.354626021231297	1.706941190072742	2.9981334320549213
A_19_P00325158	28.222862596480827	21.604277563749395	23.077976370699925	13.75198500897378	6.708944131072619	14.09819420869281	32.34883844894288	42.78769600905695
A_19_P00325336	3.749027238555884	3.958902454260394	4.187540493277018	2.9635362607166096	3.0095085172956684	3.413458795333107	1.2780903684695364	0.903382027431376
A_19_P00325498	0.6177243652109993	0.6827061653145672	0.7988809275966227	0.6774196651406208	0.9904292837453124	0.7222414097690084	0.938460279480979	0.903382027431376
A_19_P00325604	1.3895474860162649	0.6827061653145672	0.8626329038283174	0.7212816400709449	0.9904292837453124	0.7222414097690084	0.938460279480979	1.7374806156801466
A_19_P00325768	391.9248600082157	361.2954759110543	529.7553586935421	464.8077096861122	436.9855215085585	537.2967630728946	661.7278630358514	685.9491753657838
A_19_P00325810	13.48465109383542	12.208753794992898	8.70141905219169	7.408226232155242	30.53029960882005	30.760333866203045	4.259399055083113	4.22749002350058
A_19_P00325887	5.603470375483756	5.662349915583383	3.2754613337636638	2.389627675248806	3.185458279553023	3.945808493645648	4.595816419150896	3.1037315640054297
A_19_P00326248	4.271629464216772	5.952926044489231	0.7988809275966227	0.6774196651406208	0.9904292837453124	0.7222414097690084	0.938460279480979	0.903382027431376
A_19_P00326514	18.84990842236286	18.539350159309485	20.617646800362053	17.135669139564573	37.05530715589119	34.30480580878543	3.0587723888468874	3.564394968017566
A_19_P00326532	1.414775349091482	2.5998939074619103	0.7988809275966227	0.6774196651406208	2.9498668466870934	6.926464124174676	0.938460279480979	0.903382027431376
A_19_P00326558	2.0167736874129396	1.8473455360233322	1.5341253971436812	1.371987531684611	0.9904292837453124	1.4432456200030823	1.776482035242562	1.074365685792529
A_19_P00326732	28.75992451408257	40.584314552769435	65.7734805085037	51.14905955860147	35.466500116078315	123.44706179916402	36.94729381839968	65.40480458310998
A_19_P00326808	4.550924887805812	4.690968275327204	4.820885303866344	3.4951291493817394	4.546718153142553	2.453455513468141	6.1838319810746345	4.648437140058723
A_19_P00327035	0.7848870027704938	1.247876408337481	0.7988809275966227	2.978263364236767	0.9904292837453124	0.7842196896586442	1.015417963931593	1.239897252941728
A_19_P00327081	0.6177243652109993	0.9517644882195638	1.6989912530527238	0.6774196651406208	0.9904292837453124	1.3267109573988793	0.938460279480979	0.903382027431376
A_19_P00327320	1.8027643165343192	2.139874204561979	2.3495886961544272	1.982846650207175	0.9961214789248535	1.2451304678549848	0.938460279480979	1.6800287709108097
A_19_P00327354	39.55931543785847	39.50916157538544	38.96931578245194	33.79333741501262	42.406675810309814	40.457161478589946	24.29363971684026	19.857908847669375
A_19_P00327406	0.6177243652109993	0.6827061653145672	0.7988809275966227	0.6774196651406208	0.9904292837453124	0.7222414097690084	0.938460279480979	0.903382027431376
A_19_P00327415	2.473593209973778	2.5798223462016616	1.3354146311846367	0.6774196651406208	0.9904292837453124	0.7222414097690084	2.1336007069233593	2.497869373488303
A_19_P00328832	0.6177243652109993	0.6827061653145672	0.7988809275966227	0.6774196651406208	1.748601315765495	0.9195746633668901	0.938460279480979	0.903382027431376
A_19_P00328886	6.6975392949911825	7.356937216292919	1.429235207321584	1.8133725080609553	2.137895092145579	12.257598087966981	0.938460279480979	0.903382027431376
A_19_P00329564	1.7329960558299282	1.4660036224389132	0.7988809275966227	0.6774196651406208	0.9904292837453124	3.9237974644415274	0.938460279480979	1.028970558237697
A_19_P00330048	0.6177243652109993	2.543738594540126	0.7988809275966227	0.6774196651406208	1.065212637243786	0.7222414097690084	0.938460279480979	0.903382027431376
A_19_P00330076	12.548823389515364	13.048786865279546	8.386083174688896	7.906102589246992	9.044174334570183	5.755619796521483	9.979438335276573	8.200837001516057
A_19_P00330308	0.6177243652109993	0.6827061653145672	0.7988809275966227	0.6774196651406208	0.9904292837453124	0.7849812210011046	0.9442212994446568	0.903382027431376
A_19_P00330549	0.7559253665421952	0.6827061653145672	0.7988809275966227	0.6774196651406208	0.9904292837453124	0.7222414097690084	0.938460279480979	1.8705789612805042
A_19_P00330814	1.4401971776173754	1.7839344219765847	3.5432765781693005	0.8221877701634303	0.9904292837453124	0.7222414097690084	4.259952746648008	4.393437688411614
A_19_P00331839	2.0223109686226906	1.7242331332321563	1.5350350029678426	1.4239049748209884	2.464711004620155	1.6688745586563305	2.428006958119896	3.2199986376999026
A_19_P00331853	4.2889529263147494	1.8924000466971018	1.9256529453541478	1.861192917062562	2.8988458725642374	3.7371919513995087	1.8441307567968925	1.250299154958384
A_19_P00800061	1.0137304065552908	3.397580079726426	220.08961846245782	182.91211604361445	1.3331495096582702	1.7489812423794504	12.748395420614143	11.983832352531467
A_19_P00800114	5.5273617918948394	6.986245518887408	5.633978323164911	3.6029892633047593	3.9864620202063423	4.503504531992622	6.4977976214161135	9.701920066228743
A_19_P00800166	1.7869505727849175	0.6827061653145672	13.94274420391915	12.575361244197731	10.59503802852278	11.258157536162988	2.314952525171382	2.1739219987435763
A_19_P00800206	35.33431551507402	36.925391822135936	13.728364506998597	13.167530354159064	11.914464150025474	7.501508401184302	8.776974163813122	10.18192668621224
A_19_P00800229	0.685442522292128	1.187447218279594	1.9908032827615076	2.5261290926139717	2.3759269427666574	2.5895806854157644	1.3276924988494478	1.5056885062885326
A_19_P00800244	3.3246184779889365	2.8767886048148537	2.4296876934789746	2.6836427131524685	0.9904292837453124	1.1820504809188874	3.0780558706696626	2.9968434025197492
A_19_P00800264	41.02324805648472	32.122076054832235	219.80473752367683	174.90257689085777	342.8961261537511	336.36226935762255	149.2165733586893	156.68577681007497
A_19_P00800283	0.8655563688926364	0.6827061653145672	0.7988809275966227	0.6774196651406208	0.9904292837453124	1.0928142324314416	0.938460279480979	0.903382027431376
A_19_P00800467	221.68817891768515	198.7298934500488	185.25904912398713	170.16944569052026	138.62038351006552	128.37076927232587	111.05962300924422	170.91438702728954
A_19_P00800522	0.6177243652109993	0.6827061653145672	0.7988809275966227	0.6774196651406208	0.9904292837453124	0.7222414097690084	0.938460279480979	0.903382027431376
A_19_P00800549	1047.4033029721809	998.5719152433951	753.3376845714523	671.5929076328803	717.5834476288727	738.9523426116798	682.4177214334568	594.6508582038923
A_19_P00800555	51.51777965154169	54.76940575207252	37.58463144826727	31.242676246645246	22.38952553683248	54.49364882571491	13.5864385732701	23.36106174128331
A_19_P00800629	7.565611284588704	6.654022948485041	5.979612558727735	3.5901413219357026	0.9904292837453124	0.7222414097690084	0.938460279480979	0.903382027431376
A_19_P00800638	62.661107147379774	73.38255644785252	62.850966366314076	49.10070507193587	158.5364109536725	116.63476526359717	65.80905786846391	42.6040926458018
A_19_P00800667	0.6177243652109993	0.6827061653145672	0.7988809275966227	0.6774196651406208	0.9904292837453124	0.7222414097690084	0.938460279480979	0.903382027431376
A_19_P00800927	0.6177243652109993	0.6827061653145672	0.8434019225868404	0.6774196651406208	0.9904292837453124	0.7222414097690084	0.938460279480979	0.903382027431376
A_19_P00801041	2.493645778317257	1.1524025454016666	2.537902506169358	1.1030176471887287	4.834445783504836	5.512753122141278	2.991317740878354	2.383934832188658
A_19_P00801042	88.77857978991194	66.14425990896797	110.28698199562054	90.58156342768389	53.932816408481564	40.86636901653687	55.79859591326826	49.41317206880085
A_19_P00801088	1.0411133863958564	1.4358607798279446	77.47644699305214	59.56342470324615	0.9904292837453124	1.187251485758916	4.856819115159587	5.493731703126262
A_19_P00801279	1.258470082064682	1.908248387618714	0.9683804526619113	0.6774196651406208	1.4253279707530195	0.7222414097690084	1.3612724845698363	0.903382027431376
A_19_P00801324	2.079651850547767	0.6827061653145672	0.931784676025823	1.4722984808593043	1.3562742506610126	2.8416588267361633	0.938460279480979	0.903382027431376
A_19_P00801407	0.6177243652109993	1.7505965145119435	0.7988809275966227	0.6774196651406208	0.9904292837453124	0.7222414097690084	0.938460279480979	0.903382027431376
A_19_P00801416	0.6177243652109993	0.6827061653145672	0.7988809275966227	0.6774196651406208	0.9904292837453124	0.7222414097690084	0.938460279480979	0.903382027431376
A_19_P00801490	9.818970932979996	5.060854379457646	6.394727066325491	6.344990325769762	51.8770021527971	45.514295829792545	8.411515207936523	7.164580125197908
A_19_P00801506	8.78298787098209	9.922166035504818	4.9695842064436135	3.050992494325594	1.6230051763796087	3.093188064585138	9.946671056158214	6.825894976057667
A_19_P00801627	454.8629424064688	464.56584325476075	623.9506099855323	581.252085605794	537.869856007429	414.64384903825606	491.24116251954814	467.68268236527825
A_19_P00801735	70.71059922352048	57.74429786743075	62.409680519528244	57.08978615080527	128.22705630947033	73.0981686413469	90.33241389251552	79.375535366774
A_19_P00801752	7.670021527694129	6.860682200962752	89.92004000795686	56.35420323321567	26.736777174804427	38.69022675924646	148.83965017203855	136.72537023757323
A_19_P00801821	247.09987676398916	269.9189422969922	356.9671604017093	357.1414732712555	126.30332570306614	99.37726901166897	82.2701767083168	134.163812431151
A_19_P00801823	2.4294666876692954	1.643384338310944	1.8661459028193308	0.6774196651406208	1.5791681820234709	0.7222414097690084	0.938460279480979	0.903382027431376
A_19_P00801867	4.580856104197746	3.504566962892872	6.478258056114995	6.091815564638098	2.8338756924091126	4.772770574382704	6.575143640730378	4.850185834716863
A_19_P00801917	94.76026426248345	78.78228432117503	101.96034195299225	95.52454569188866	49.30559022058049	42.34047817870361	130.99769964616294	169.06191184183876
A_19_P00801945	3.9590720544585802	5.987399975012955	2.869875877870279	3.0202105447416043	3.2313646768546187	5.060705112732495	2.4795434428278735	2.2882251199104138
A_19_P00802027	7918.116929045091	7293.13149808262	6295.063475084103	5424.513839616016	9248.45235520122	5781.725934518993	9636.69199508397	9140.233256853011
A_19_P00802137	0.6177243652109993	0.6827061653145672	0.7988809275966227	0.6774196651406208	0.9904292837453124	0.7222414097690084	0.938460279480979	0.903382027431376
A_19_P00802141	152.39618369887174	180.2977827751869	281.69212567036095	233.79026192973288	61.528715714309484	163.08037694645867	248.1745070643536	382.08000820993584
A_19_P00802154	4.384553184523534	4.808517988283397	3.8971009410018445	2.348091011061044	3.2410589986839176	2.655784222000831	1.7077268690187233	2.6118237891925515
A_19_P00802168	0.6177243652109993	0.6827061653145672	0.7988809275966227	0.6774196651406208	0.9904292837453124	0.7222414097690084	0.938460279480979	0.903382027431376
A_19_P00802201	199.25798949250856	197.37840832519205	238.73837528390231	227.6352268522652	80.86050873202075	84.85438096472096	270.2776866428573	292.48167534726457
A_19_P00802238	0.6177243652109993	0.6827061653145672	4.693411069773461	3.3523019871834907	0.9904292837453124	0.7222414097690084	0.938460279480979	0.903382027431376
A_19_P00802297	0.6177243652109993	0.6827061653145672	0.7988809275966227	0.6774196651406208	0.9904292837453124	0.7222414097690084	0.938460279480979	0.903382027431376
A_19_P00802413	2618.086351689013	2377.196521748629	2474.947493551034	1852.9026552005712	3479.605872532544	2012.6874703971303	2020.6889199373259	1932.007132381783
A_19_P00802417	3.0453403506821224	2.0392487774439347	3.9241750156380943	3.6093529436390903	2.7919191270910937	3.963464407148861	3.8311589834297948	6.4327142094946534
A_19_P00802420	0.6177243652109993	0.6827061653145672	0.7988809275966227	1.001570529751662	0.9904292837453124	0.7222414097690084	0.938460279480979	0.9863674231768441
A_19_P00802433	1.8552214696280374	1.3711730052520585	1.4440603602473654	2.446738217538151	1.2822626396604333	1.0417685207614793	1.6473472730971968	1.1403750878313177
A_19_P00802448	0.6177243652109993	0.6827061653145672	0.7988809275966227	0.6774196651406208	0.9904292837453124	0.7222414097690084	0.938460279480979	0.903382027431376
A_19_P00802464	1.0059096454571006	1.5119497473645835	1.4257794082049864	0.6774196651406208	0.9904292837453124	0.7222414097690084	0.938460279480979	0.903382027431376
A_19_P00802546	1.9372095537250325	1.2118430403909448	1.4209412255312759	0.6774196651406208	0.9904292837453124	0.7222414097690084	0.938460279480979	0.903382027431376
A_19_P00802550	11.483819636839845	11.332419872484143	5.137844507414014	5.602741598675183	12.151969092267601	7.114067774844996	11.046126073504714	10.450742462586886
A_19_P00802587	0.6177243652109993	0.6827061653145672	0.7988809275966227	0.6774196651406208	3.0917062244122597	0.7222414097690084	0.938460279480979	0.903382027431376
A_19_P00802607	0.6177243652109993	0.8992993386625378	0.7988809275966227	0.6774196651406208	0.9904292837453124	0.7222414097690084	0.938460279480979	0.903382027431376
A_19_P00802614	5.755801203944787	3.8975599398945495	3.628876669561279	3.213627407532554	3.2927792158810982	2.090696765066281	5.729296252390259	3.4863499879037145
A_19_P00802713	2.6385280863825753	3.168758819710273	0.7988809275966227	1.1398349995373225	1.1618163363783092	1.6498897209591423	0.938460279480979	0.903382027431376
A_19_P00802814	0.6815813743749403	0.6827061653145672	0.7988809275966227	0.6774196651406208	0.9904292837453124	1.181114167155263	1.2926558350832489	2.2259152479503617
A_19_P00802936	3514.1251941970972	3199.980338062439	4601.942399087358	3876.1763561840085	3447.09404086432	2851.6199802596975	3125.052084545511	2832.7729654617174
A_19_P00802954	0.6177243652109993	0.6827061653145672	0.7988809275966227	0.6774196651406208	0.9904292837453124	0.7222414097690084	0.938460279480979	0.903382027431376
A_19_P00803019	0.6177243652109993	0.6827061653145672	4.546180510341115	4.1699962972241105	7.802591993052733	31.99705672180691	2.1520583437001912	2.879568154482663
A_19_P00803039	20.054532706960828	23.34143705551562	0.7988809275966227	0.6774196651406208	0.9904292837453124	0.7222414097690084	0.938460279480979	2.0433435469705357
A_19_P00803086	20.94644020891438	20.012725642921463	19.890713089104782	16.806118020866965	8.391584441227531	13.666974197058945	16.84637743070597	17.39790021495072
A_19_P00803093	0.6535413828995364	0.6827061653145672	0.7988809275966227	0.6774196651406208	0.9904292837453124	0.7222414097690084	0.938460279480979	1.4924973219239797
A_19_P00803124	1.25702954884501	0.7931428992755806	1.0643524151368762	0.7742427159434376	0.9904292837453124	0.7222414097690084	0.938460279480979	1.2485773088140997
A_19_P00803201	0.6177243652109993	0.6827061653145672	0.7988809275966227	0.6774196651406208	0.9904292837453124	0.7222414097690084	0.938460279480979	0.903382027431376
A_19_P00803225	0.6177243652109993	0.6827061653145672	0.7988809275966227	0.6774196651406208	0.9904292837453124	0.7222414097690084	0.938460279480979	0.903382027431376
A_19_P00803226	65.74318109516352	38.19958095495573	354.3418778974413	266.669231829132	678.9020338663428	501.05815588945256	59.56169024954786	69.1233779549852
A_19_P00803334	0.6177243652109993	1.6630626608199712	2.281126198421252	2.2631751011963366	0.9904292837453124	0.9275815760838713	0.938460279480979	0.903382027431376
A_19_P00803360	17.318112604974537	16.119293344502406	11.87121560118586	12.195187908763494	4.837779568473923	4.27960680599859	13.945347076395922	18.902437812536306
A_19_P00803441	0.6177243652109993	0.6827061653145672	0.7988809275966227	1.8865880254693537	10.315283353894646	7.79120376409111	0.938460279480979	0.903382027431376
A_19_P00803472	57.931117556035325	52.819009816631954	60.482092684567455	49.75894021215971	84.90300527938426	53.87734578593082	147.88420376149895	94.78188473315089
A_19_P00803499	0.6493176307799696	0.6827061653145672	4.778276190712051	6.237580018504395	5.783259209605738	5.0562546611654975	0.938460279480979	0.903382027431376
A_19_P00803507	1.6342701123331758	1.5731912212179615	2.436361544748117	1.9457199880394782	2.163250081809459	1.361602873249666	0.938460279480979	1.1253545548612163
A_19_P00803675	0.6177243652109993	0.6827061653145672	0.7988809275966227	0.6774196651406208	0.9904292837453124	0.7222414097690084	0.938460279480979	0.903382027431376
A_19_P00803685	21.366702803542033	20.18475394245743	146.84754396042024	133.02660674121987	25.417723454712423	47.20889084953357	9.215800067418986	15.989115691980695
A_19_P00803697	0.6177243652109993	0.6827061653145672	1.5320872921211965	0.6801386921925623	4.100614937733692	0.7222414097690084	1.0910497916993565	0.903382027431376
A_19_P00803775	2.300283226621449	1.2884845902977897	2.323230418829304	1.9677320626385577	0.9904292837453124	1.325429990034513	4.33283544887306	1.8855172864861094
A_19_P00803850	4.556213843820749	3.13713040848358	2.437617385566299	1.8441774899135597	4.155870987473842	2.9305450770364354	7.436145285663555	6.144029448808683
A_19_P00803864	0.6177243652109993	0.6827061653145672	0.7988809275966227	0.6774196651406208	0.9904292837453124	0.7222414097690084	0.938460279480979	0.903382027431376
A_19_P00803960	5.027982296019693	5.8920464049034695	1.238864438694277	2.2429839306571555	3.442250841666805	13.513964465433743	3.3368400465776604	3.538962957181318
A_19_P00803997	2.9229308550231803	2.6012552235555475	2.559523419593833	3.6948473698978272	1.4388374261833055	2.914244088417949	3.161591973987383	1.6308672630072105
A_19_P00804020	18.443705234287407	16.290720862612893	23.05148547914082	18.787313121930527	30.082665189738524	31.64026946538102	11.426397686432642	19.900403938239748
A_19_P00804049	0.8990975664748633	1.2981309553312184	1.8028521646877054	1.9532732173057963	2.124781808428791	1.8069974503433752	2.15770224382099	0.903382027431376
A_19_P00804070	0.9399440959449484	0.6827061653145672	0.7988809275966227	2.0057732413541944	0.9904292837453124	1.4322923956790896	1.156658863682263	1.2979939318022453
A_19_P00804072	21.65415465964932	22.365071660252642	17.133902828917254	23.67765987815388	8.490231197888564	8.876877051255883	8.65021070310195	6.419205034656445
A_19_P00804093	15.265216867581518	12.056724689863657	0.8674499960455394	1.2696857815980032	11.283641911480977	8.930893486292508	7.848397747995636	5.446687180665746
A_19_P00804120	0.6177243652109993	0.8492920678418772	0.860319184885812	0.6774196651406208	0.9904292837453124	1.0190219609056501	0.938460279480979	0.903382027431376
A_19_P00804212	89.54594170535165	55.392525323278434	89.69874999101259	66.71816862574175	26.348588321333292	21.577193234100253	34.598177585214074	61.33371347649047
A_19_P00804359	0.6177243652109993	1.8946516116303092	0.7988809275966227	0.6774196651406208	0.9904292837453124	0.7222414097690084	0.938460279480979	1.100217227242316
A_19_P00804417	16.45726428410379	8.590304616663902	13.840479456377508	9.95986694935841	8.135435658148182	8.1376701907714	5.49938849928189	2.1455774842508895
A_19_P00804489	0.6177243652109993	0.6827061653145672	1.94530701393488	1.1873435245250983	3.4008053378591994	7.955697134131641	0.938460279480979	0.903382027431376
A_19_P00804723	2.3768155691249007	1.5971938045780911	2.4518230862208217	1.3042379780702997	0.9904292837453124	0.7222414097690084	2.8922951660286387	0.903382027431376
A_19_P00804740	0.6177243652109993	0.729411049872368	0.9709037979598178	0.7404499069157637	1.1386674289010434	2.460475699971096	0.938460279480979	1.0849213434302536
A_19_P00804777	21.69493682224055	32.51139607266452	15.492907135684332	12.164800217424615	13.98426128633786	29.932168531277313	9.22007944629342	14.243331730733617
A_19_P00804859	0.6177243652109993	0.6827061653145672	0.7988809275966227	0.6774196651406208	0.9904292837453124	1.416466930804795	0.938460279480979	0.903382027431376
A_19_P00804922	1.1534432264979044	1.1346256961042738	0.7988809275966227	0.6774196651406208	1.8051223417868456	1.384664619256718	0.938460279480979	0.903382027431376
A_19_P00804924	1.0985538454886046	0.6827061653145672	1.1517980812477882	0.6774196651406208	2.0785842249177744	2.5327431754325826	0.938460279480979	0.903382027431376
A_19_P00804950	0.6177243652109993	0.724890169645655	0.7988809275966227	0.6774196651406208	0.9904292837453124	1.866592478029055	0.938460279480979	0.903382027431376
A_19_P00804979	0.6177243652109993	0.6827061653145672	0.7988809275966227	1.0012356134692166	0.9904292837453124	0.7222414097690084	0.938460279480979	0.903382027431376
A_19_P00805076	2.001672797580991	1.5646191626062718	3.3998726583801413	1.1008497687763457	1.7681753677860104	0.7222414097690084	3.276994434555159	1.4953556226587725
A_19_P00805218	1.0858654163925516	0.6827061653145672	0.7988809275966227	0.6774196651406208	0.9904292837453124	0.7222414097690084	0.938460279480979	0.9137313526140353
A_19_P00805263	0.6189779750377584	0.6827061653145672	1.1745380670756405	0.6774196651406208	0.9904292837453124	0.7222414097690084	1.0613310069528645	0.903382027431376
A_19_P00805273	28.47658670224759	32.34812006616789	36.76144856285316	28.851601602991703	12.916633982500304	29.802006184408743	16.887194822101716	29.042268703034296
A_19_P00805291	1847.4418489725701	1342.254664419198	950.5976827659814	688.1369861788776	1421.8525543963572	1145.957044258809	1094.2172828346606	515.7836197686728
A_19_P00805339	0.6177243652109993	0.7408742325529319	1.2956439419660941	0.6774196651406208	0.9904292837453124	0.7222414097690084	0.938460279480979	0.9404846500036045
A_19_P00805433	0.6177243652109993	0.6827061653145672	0.7988809275966227	0.6774196651406208	0.9904292837453124	0.7222414097690084	0.938460279480979	0.903382027431376
A_19_P00805452	6.021855088041165	4.616706229488947	2.2505322544180113	4.264341888827574	45.600394270089275	38.871783804834195	4.9737156044922965	5.337645356426669
A_19_P00805523	0.6177243652109993	0.6827061653145672	1.0654486395457243	0.6774196651406208	2.1252255207479087	6.083770181050031	0.938460279480979	4.141916257570116
A_19_P00805548	23.40015257791821	24.587717160297363	52.8531153560093	47.93149227829646	14.274926529955733	31.223305054693174	24.30976246444174	41.73623159968902
A_19_P00805593	0.6177243652109993	0.6827061653145672	0.7988809275966227	0.6774196651406208	0.9904292837453124	0.7222414097690084	1.4323565338232347	0.903382027431376
A_19_P00805651	1133.9464865382417	1209.8186800695541	1324.413401706889	1110.59607646659	1297.1876166230484	815.2678367266401	1601.677103596255	1206.3400434743567
A_19_P00805679	12.241802025518194	12.09857457779744	12.603498619134317	10.053910411791222	8.740342324054199	5.7653873893471985	11.721273167768919	7.285033471207498
A_19_P00805748	0.6177243652109993	0.6827061653145672	0.7988809275966227	0.6774196651406208	0.9904292837453124	0.7222414097690084	0.938460279480979	0.903382027431376
A_19_P00805812	3.3518774187769673	2.679698161950191	0.7988809275966227	0.6774196651406208	0.9904292837453124	0.7222414097690084	0.938460279480979	0.903382027431376
A_19_P00805840	7.2756786474307305	9.875711977192154	5.784044909890227	4.621052116740002	0.9904292837453124	4.82058873364069	2.6975796734008073	6.30139498445912
A_19_P00805950	13.716557175022933	12.902050098343823	18.00704772754326	15.432202552815363	18.281945900375494	13.651330448123348	15.818898562954544	8.97062328120277
A_19_P00805954	3.3840917444227214	6.81093340269628	4.853955778745134	3.999875896717346	4.488467045248356	4.728393173200857	3.0609533705364016	2.141636931847234
A_19_P00806071	0.6177243652109993	0.6827061653145672	0.7988809275966227	0.6774196651406208	0.9904292837453124	0.7222414097690084	0.938460279480979	0.903382027431376
A_19_P00806158	373.6949491767279	334.18029860202256	338.3029052902694	315.1195056353864	170.40821137187135	251.86016886293058	189.5077888449356	304.1549972293273
A_19_P00806193	0.6177243652109993	1.9485717445668538	0.7988809275966227	0.6774196651406208	0.9904292837453124	1.036945103730478	1.1338143004829693	2.1320231403113095
A_19_P00806320	158.2577702003589	166.80655315993963	171.47164252315358	157.31743980347244	152.43970464606417	187.00057909316234	371.0305945558793	416.8528085334189
A_19_P00806441	0.8103194561554689	2.2848700707761482	0.7988809275966227	0.6774196651406208	0.9904292837453124	2.7066906855269903	0.938460279480979	1.2139432679700302
A_19_P00806450	1.3890557774215568	1.3863673136672996	0.7988809275966227	1.193821282331039	2.507121186550129	1.2849288584988963	2.3621645849115107	0.9312446779506309
A_19_P00806473	3.8373025212419964	4.33522374670509	1.095073221431419	2.35703430548023	68.9044623989465	103.24488620581019	3.0406056747566947	2.816774069755908
A_19_P00806486	0.6177243652109993	0.6827061653145672	1.1282577765066695	0.6774196651406208	1.1691520499112973	0.7222414097690084	0.938460279480979	0.903382027431376
A_19_P00806499	0.6177243652109993	1.1291682795599824	0.7988809275966227	0.7912482527653287	1.7181305607652138	0.7222414097690084	0.938460279480979	0.903382027431376
A_19_P00806593	0.6177243652109993	0.6827061653145672	0.7988809275966227	0.6774196651406208	0.9904292837453124	0.7222414097690084	0.938460279480979	0.903382027431376
A_19_P00806702	0.6177243652109993	0.6827061653145672	0.7988809275966227	0.6774196651406208	0.9904292837453124	0.7222414097690084	0.938460279480979	0.903382027431376
A_19_P00806707	0.6177243652109993	0.6827061653145672	0.7988809275966227	0.6774196651406208	0.9904292837453124	1.084292506037577	0.938460279480979	0.903382027431376
A_19_P00806882	418.0743678363277	305.29063142810526	319.9594807593523	294.8807802357122	228.02277036540505	168.21132436973963	243.29019669376692	381.04924931663663
A_19_P00806883	0.6177243652109993	1.0283276634586305	0.7988809275966227	0.6774196651406208	0.9904292837453124	0.7222414097690084	0.938460279480979	0.903382027431376
A_19_P00806911	27.07987484904361	29.5224265561775	27.611801388614825	23.973136787694916	37.15019028127399	93.32933500488886	26.307838245484692	29.69176424547636
A_19_P00806930	1.3324722255682293	1.1424582473976947	1.1499261434582437	1.7266411134936712	2.356472930775332	0.9942984818630015	1.2733616548132878	1.8658904085581354
A_19_P00807046	94.66590068845382	90.90695465943546	95.35832605685955	87.49864008002223	60.724229624294516	46.21251549027264	74.14333591847858	71.37894220107586
A_19_P00807053	468.26620213794405	291.0350439901718	38.296833795219655	30.21809255151336	195.44899724977597	189.8732220763776	96.30160311538782	82.42356439496801
A_19_P00807328	6.020216883024626	4.15530609472275	13.656735245268427	11.182578283632632	6.301952968078861	6.0690884576722475	2.0943730672410545	2.852580519795178
A_19_P00807336	1023.3661653833443	919.7110241343456	733.5791223653906	604.1120186577634	457.90635926911074	690.3242618367783	656.6811990369146	1057.9534024709667
A_19_P00807384	14.982743869857831	16.330590902667264	31.265467333359428	25.10796375913179	15.375554937527683	33.34049796811824	9.038432951517642	13.862232795405472
A_19_P00807411	0.6177243652109993	0.6827061653145672	0.7988809275966227	0.6774196651406208	0.9904292837453124	0.7222414097690084	1.6745297750923633	0.903382027431376
A_19_P00807468	2.350096519432064	2.9434616889194745	4.984053537804244	4.096463747412426	1.581550362536735	1.0244777725150453	3.9010404896810664	2.0746764492099654
A_19_P00807507	3.048033628914442	1.1609056506906599	1.9109135922399902	0.883367436897342	4.995867929028215	7.244111674122364	2.4328250131947518	2.3449087286036225
A_19_P00807545	1.1088884976634577	0.6827061653145672	0.7988809275966227	0.6774196651406208	0.9904292837453124	1.0145390084752142	0.938460279480979	0.903382027431376
A_19_P00807614	0.6177243652109993	0.8108348199260084	0.7988809275966227	0.6774196651406208	3.6483294627356924	0.8805206147198865	0.938460279480979	0.903382027431376
A_19_P00807643	1.0693268348730114	0.6827061653145672	1.423886220182768	2.5863923460248808	23.05887745537324	29.01873537551425	0.938460279480979	0.903382027431376
A_19_P00807670	4.237881946696565	4.567843583825052	6.257022363073806	7.2804919800963255	2.8513013052273277	1.151898202095569	11.886704945835826	14.779628084846362
A_19_P00807748	12.766978926333282	8.772281310440832	6.431606605467062	5.156498168460451	7.395592906624705	8.627871324892642	3.5923077038579727	4.076290973569391
A_19_P00807752	0.6177243652109993	0.6827061653145672	1.4875833931828297	0.6774196651406208	0.9904292837453124	0.7222414097690084	0.938460279480979	0.903382027431376
A_19_P00807783	0.6177243652109993	0.6827061653145672	0.7988809275966227	0.6774196651406208	0.9904292837453124	0.7222414097690084	0.938460279480979	0.903382027431376
A_19_P00807869	1.4145715000509622	1.41091469654735	2.587040074263971	0.6774196651406208	2.7561567065136177	0.9732273776295545	2.81832197295883	1.8674604865218114
A_19_P00808033	3.6574323051311275	3.9783855228061413	5.93550794047698	4.4481962956254	3.3195683471478414	9.617396946623325	6.588839530049123	4.511070675731563
A_19_P00808044	0.6177243652109993	0.6827061653145672	0.7988809275966227	0.6774196651406208	0.9904292837453124	1.6579932695767505	0.938460279480979	0.903382027431376
A_19_P00808072	140.10816353634846	137.22940087755052	176.04555538601528	144.8725631351741	134.32958634126706	95.9096579999142	188.07945229956553	109.81748611546992
A_19_P00808088	1.271796867519744	0.6827061653145672	4.699458598395368	4.002540865680009	0.9904292837453124	0.7222414097690084	1.5068687784775772	0.903382027431376
A_19_P00808120	2.4813444153084454	2.6127055713602036	4.108379382161468	3.9344520602973954	8.015379782089711	14.067230274973195	4.849891401376459	6.7998613127911485
A_19_P00808208	13.07748425575024	10.931713681226741	22.59853597081209	18.390887133890235	8.972467254427022	10.05399621227715	55.70734003569152	74.56905515454427
A_19_P00808285	0.6177243652109993	0.6827061653145672	0.7988809275966227	0.80218993519668	0.9904292837453124	0.7222414097690084	0.938460279480979	0.903382027431376
A_19_P00808320	1427.9415262115892	1394.4287080673341	1658.5598893070587	1351.4771609992156	1503.0285346638364	1346.3589571585173	1862.2989724235324	2066.9236246505493
A_19_P00808348	15.081765085601154	15.802736149769348	39.308967997628926	31.094389081945966	17.437159242804928	31.38465378563557	9.925664561262312	14.622544404388487
A_19_P00808382	3.7762145233175506	3.6758688630689416	0.7988809275966227	0.6774196651406208	6.692665435364981	8.667288372072196	0.938460279480979	0.903382027431376
A_19_P00808384	1.4262613159382151	0.6827061653145672	0.7988809275966227	0.6774196651406208	0.9904292837453124	0.9676961640169797	0.938460279480979	0.903382027431376
A_19_P00808453	2204.4272305254676	2540.2458697983766	4074.110585891284	3490.763857059573	1870.2573293747855	1672.4265419095746	3166.7779054917946	3509.9933023256485
A_19_P00808461	13.139145501885604	14.575831245959234	19.770737151398322	14.086142581394343	7.049915258870484	13.653663287876904	15.606969831880471	17.898035993269442
A_19_P00808586	0.6177243652109993	0.6827061653145672	0.7988809275966227	0.6774196651406208	0.9904292837453124	0.7222414097690084	0.938460279480979	0.903382027431376
A_19_P00808588	0.6177243652109993	0.7153541299285412	0.7988809275966227	0.6774196651406208	1.1435215228206792	0.7222414097690084	0.938460279480979	0.903382027431376
A_19_P00808668	375.021574023455	411.87444487454934	354.6398604834348	313.624033982622	316.99679655552467	335.9911817212833	404.1803900841536	520.3428081847135
A_19_P00808726	0.6177243652109993	0.6827061653145672	0.7988809275966227	0.6774196651406208	0.9904292837453124	0.7222414097690084	0.9508928135714871	0.903382027431376
A_19_P00808758	766.8755192745446	627.927461104523	611.988646304257	499.3719642284481	580.7596037965928	355.03452097266273	657.2820013078383	827.2467969235144
A_19_P00808774	7.200358280131823	4.9478269121404965	6.224082904667143	5.186921085621917	9.117244245407775	8.68049961193969	4.161992508834665	5.438551322126699
A_19_P00808794	0.635368673344267	0.6827061653145672	0.7988809275966227	0.6774196651406208	1.9991676432299406	2.777054332632326	0.938460279480979	0.903382027431376
A_19_P00808834	3.243612575632627	4.455389589686768	2.3532971014203303	4.129733182006812	1.8069237345681213	3.452638947330256	3.6136482906133702	3.6430903831911685
A_19_P00808846	0.6177243652109993	0.6827061653145672	0.7988809275966227	0.6774196651406208	0.9904292837453124	0.7222414097690084	0.938460279480979	0.903382027431376
A_19_P00808883	7.472281781146434	7.6292031658450306	0.7988809275966227	0.6774196651406208	3.1533525238911353	4.917782204636125	0.938460279480979	0.903382027431376
A_19_P00808923	762.2265257019665	535.4401645594942	1079.5169326807008	571.2930681406958	3001.495944390169	1603.0075865682165	2355.137394338757	2068.5894611091326
A_19_P00809029	1.8311499865644951	1.5058641046069694	6.133839717323973	5.151612617835457	1.4142442747244826	2.153317984258893	1.9457453589385338	1.4220038928538328
A_19_P00809030	1.953602722929002	0.8765289033895679	1.2263924694288242	0.6774196651406208	0.9904292837453124	0.7222414097690084	0.938460279480979	0.903382027431376
A_19_P00809076	13.212284066726587	8.941363050167299	63.35314291740131	47.95533745050941	172.72742039127505	127.19936592982152	19.043723990573355	13.519650456198889
A_19_P00809119	24.21675947975254	20.697957821047698	8.876203014816845	7.912421559883423	6.545101376379766	4.0704081371761776	4.871699341351038	5.661574663530847
A_19_P00809139	1.472838968523855	1.6784604156724758	2.57694221933915	1.555725422300032	5.276163378045273	4.350669582788583	2.045449255951152	0.998452145234199
A_19_P00809168	0.6177243652109993	0.6827061653145672	0.7988809275966227	0.6774196651406208	0.9904292837453124	0.7222414097690084	1.393880600824794	0.903382027431376
A_19_P00809335	0.6177243652109993	0.6827061653145672	0.7988809275966227	0.6774196651406208	0.9904292837453124	0.7222414097690084	0.938460279480979	0.903382027431376
A_19_P00809368	0.6177243652109993	0.6827061653145672	0.7988809275966227	0.6774196651406208	0.9904292837453124	0.7222414097690084	0.938460279480979	0.903382027431376
A_19_P00809372	0.6177243652109993	0.6827061653145672	0.7988809275966227	0.6774196651406208	0.9904292837453124	1.1160891841026577	0.938460279480979	0.903382027431376
A_19_P00809382	2.4149242206634978	2.352908567211398	0.9286044908292463	1.3906572176558867	2.2419456309787265	1.0558463058724148	2.151759913331316	0.903382027431376
A_19_P00809417	28.98666641957692	25.94955211062025	80.34505265024754	61.0112873019445	9.140723362008242	17.28549032897085	26.47321371593483	30.496605361355524
A_19_P00809423	3.3094298712971284	4.521606626072958	2.576424544498067	1.8540800105785855	3.220931494779646	2.560364575907789	3.359911154088421	1.9534461946567843
A_19_P00809455	0.6177243652109993	1.2114820253707266	0.827107467859023	0.9399182950593481	0.9904292837453124	0.7222414097690084	0.938460279480979	0.9265544991406127
A_19_P00809558	381.0236310455911	408.0764139356714	467.128366584089	376.38981112049413	208.3627490830606	502.3171671149619	182.70832504360087	388.7388371341325
A_19_P00809682	1589.779132653219	1599.1326900875845	1851.8826827380205	1618.056160528951	1754.737223264154	1491.8055211889018	2161.4542080183546	2395.662537668772
A_19_P00809747	0.6177243652109993	0.6827061653145672	0.7988809275966227	0.6774196651406208	0.9904292837453124	0.7222414097690084	0.938460279480979	0.903382027431376
A_19_P00809886	0.6177243652109993	2.0248354848818133	4.602520788878938	2.0626263641707863	1.3947272714307108	2.1645098371446734	0.938460279480979	0.903382027431376
A_19_P00809894	0.8346810225809143	1.565086133623347	0.7988809275966227	0.6774196651406208	0.9904292837453124	2.5933536745403982	0.938460279480979	1.0576431810827467
A_19_P00809895	0.6177243652109993	0.7051525882414786	1.6542794852969962	0.6774196651406208	0.9904292837453124	0.7222414097690084	0.938460279480979	1.0535219522736048
A_19_P00809902	131.45446290410754	110.71336649919884	151.09463463580218	133.40560949547273	139.60605873324886	81.65433150562923	128.83449239434253	94.30704907189241
A_19_P00809915	1.0586477395921166	1.6954666262504616	0.7988809275966227	0.6774196651406208	1.6612830892519408	0.7222414097690084	0.938460279480979	0.903382027431376
A_19_P00809992	3.318593194530669	3.0927599693874557	8.709928731832449	5.012690102587079	2.7568064281237548	5.715230612404381	10.357555243402812	15.248882651939372
A_19_P00810009	0.6177243652109993	0.6827061653145672	3.694234716009814	2.7662581058343583	3.0316307457774037	13.890591693385986	0.938460279480979	0.903382027431376
A_19_P00810045	16.186960456374763	16.223160260493366	37.02956897977313	34.36625832260865	21.76498063908836	14.139717311823249	15.427538103364268	22.119561888624922
A_19_P00810085	1.543131059489945	1.754976757268602	1.3898644378953962	0.6774196651406208	1.2172546251066694	1.0085877392587173	0.938460279480979	0.903382027431376
A_19_P00810205	95.54460124347915	99.94728142991441	130.64617483828653	119.8195652076718	48.91956050294792	55.16757228517037	136.3377450976712	143.32332928076156
A_19_P00810227	1.4303926564927465	1.54955320295011	0.9241377877868682	0.7690635716355715	0.9904292837453124	1.4998512904937285	0.938460279480979	1.7461536251727041
A_19_P00810229	0.6177243652109993	0.6827061653145672	0.7988809275966227	0.6774196651406208	0.9904292837453124	0.7222414097690084	0.938460279480979	0.903382027431376
A_19_P00810274	0.6177243652109993	0.6827061653145672	0.7988809275966227	0.6774196651406208	0.9904292837453124	0.7222414097690084	1.0568862713771867	1.1125594131774892
A_19_P00810361	108.32054952759529	108.99364332289477	95.23606531970017	85.45720882233437	38.248199993819725	69.13106991542408	108.19904592374147	180.6894141874702
A_19_P00810474	45.199731907625505	64.16379759400694	45.61141952353144	37.161400248125275	39.019744405857324	53.648048583157355	31.79790595727078	36.66791514062858
A_19_P00810491	1.0994570820554161	0.6827061653145672	1.4442186984472152	2.563644593669459	0.9904292837453124	1.544286470988357	0.938460279480979	1.621775084253925
A_19_P00810523	576.6891827197786	578.9708750722816	350.55566162918984	312.097130057395	128.91461231824633	124.00549885719742	296.0078275094991	473.7599139402146
A_19_P00810529	0.6177243652109993	0.6827061653145672	0.7988809275966227	0.6774196651406208	0.9904292837453124	0.7222414097690084	0.938460279480979	0.903382027431376
A_19_P00810748	7.909951848385732	5.908962498267633	6.262863780416393	6.575019011782902	6.54682076161635	3.927203554929998	6.05754150434432	4.264935208537611
A_19_P00810751	1.0351082407518941	0.6827061653145672	1.3767813247203318	2.498507983187528	0.9904292837453124	0.7222414097690084	1.1334740147856295	0.903382027431376
A_19_P00810806	40.049121441521585	36.63454534158862	23.411684911775584	22.51681999157561	11.895505352676022	11.210428934839813	15.983802926344381	28.62571925018569
A_19_P00810894	0.9653262665665954	0.6827061653145672	0.7988809275966227	0.6774196651406208	1.3558455928670077	1.8377649343995348	0.938460279480979	0.903382027431376
A_19_P00810899	29.853321349480648	22.260945315918867	20.270644880651183	16.155957723051603	58.097789441073026	58.57604617029325	18.325557877097744	28.0417550400135
A_19_P00810982	5.140945550685829	6.4655100258813905	7.9680032210879	7.650644923843804	5.053223688849905	5.311653668488015	23.04225924176914	30.72422149698713
A_19_P00810988	7.669005988837721	8.83958111880521	6.105124741262439	2.443730474224927	4.624270746918379	2.1834007834585916	2.492122564414037	2.3641092102146493
A_19_P00811038	6.383890984004028	5.874199100329816	1.3842091598089397	1.09429573351611	1.2629445145668379	3.5748393048975333	0.938460279480979	1.0320339266927165
A_19_P00811048	4.774122290892581	3.6314724811385357	2.0245432198576236	1.1384231214712361	4.5431783588824475	5.47425621051777	0.938460279480979	1.2556840345474969
A_19_P00811178	10.696352028761247	10.298356248365772	7.905690508735363	8.021350642038035	2.5571755016920497	2.3044802223579075	1.8250871454215527	3.175857585075551
A_19_P00811196	143.39705160160486	113.3775044222292	80.05293385026255	57.44763986311245	84.35333683549129	112.98032484396336	32.53703727339	56.37962064097846
A_19_P00811216	0.6177243652109993	0.6827061653145672	0.7988809275966227	0.6774196651406208	0.9904292837453124	0.7222414097690084	0.938460279480979	0.903382027431376
A_19_P00811234	13.475817635412904	11.435597255248133	12.535061685590824	11.623560872727884	9.851946668948615	12.452171368241572	29.40441932207131	24.43438799571508
A_19_P00811264	4.568808008178671	4.344616418127488	9.303268781091447	7.253838225951704	7.068162927994206	3.992963635289466	7.46642189120017	5.19084216344096
A_19_P00811284	8.951185567487931	13.25653981303409	13.978994224889775	12.838307106579384	5.800775941918058	8.983920450597749	8.663247793304498	17.28297556694901
A_19_P00811348	0.6459874787271171	0.6827061653145672	0.8963619761438177	1.3193201849789236	3.1608718630133295	8.060152020260894	1.5059577212382569	1.0875292266670424
A_19_P00811430	0.6177243652109993	0.6827061653145672	0.7988809275966227	0.6774196651406208	1.8993452470091017	0.7222414097690084	0.938460279480979	0.903382027431376
A_19_P00811440	2.4495810284492956	2.673989372995831	3.099534971412046	0.8056881303474661	5.23520516544527	1.5121265054941626	13.838036020357832	12.480002283749766
A_19_P00811613	0.6177243652109993	0.6827061653145672	0.7988809275966227	0.6774196651406208	0.9904292837453124	0.7222414097690084	0.938460279480979	0.903382027431376
A_19_P00811706	3.60576707467361	3.7237484118547832	2.4151113120740466	0.6774196651406208	0.9904292837453124	0.7414420531994356	0.938460279480979	0.903382027431376
A_19_P00811717	0.6177243652109993	0.6827061653145672	8.492736974046755	8.447461159804789	0.9904292837453124	0.7222414097690084	0.938460279480979	2.4210547996958134
A_19_P00811812	7.861894128221047	9.002132091354278	14.841427728038562	15.536782600719771	17.076011089638605	12.1850056038711	15.096077686492704	25.678290844566437
A_19_P00811828	0.6177243652109993	0.6827061653145672	0.7988809275966227	0.6774196651406208	0.9904292837453124	0.7222414097690084	0.938460279480979	0.903382027431376
A_19_P00811843	8.616855844753513	8.724102736354581	2.7921799143759425	2.6076172589730673	3.2246594706036626	4.299787675470356	5.098990667200213	6.020013164082904
A_19_P00811924	0.6177243652109993	0.6827061653145672	0.7988809275966227	0.6774196651406208	0.9904292837453124	0.7222414097690084	1.0199666809062373	0.903382027431376
A_19_P00811940	0.6177243652109993	0.6827061653145672	1.3064531204688472	2.005284144355963	0.9904292837453124	0.7222414097690084	0.938460279480979	0.903382027431376
A_19_P00812033	0.6177243652109993	0.8625386155674757	18.244874579688773	11.145561363450689	0.9904292837453124	0.9794036972693352	0.938460279480979	1.3255140198566984
A_19_P00812050	0.6177243652109993	0.6827061653145672	1.4361936199771361	0.7407416038235733	0.9904292837453124	1.8269789811860446	0.938460279480979	0.903382027431376
A_19_P00812135	0.6177243652109993	0.6827061653145672	15.642404919189199	9.94966229952273	1.950068498089264	1.6744892633758748	0.938460279480979	0.903382027431376
A_19_P00812190	0.6901524234871158	1.217166646526835	0.7988809275966227	0.6774196651406208	2.583734853364964	0.7222414097690084	0.938460279480979	0.903382027431376
A_19_P00812250	76.76007276793023	73.48037458721879	130.30788072068648	105.72292262146779	122.41917898958783	262.9906312288807	111.85224656129384	124.75181837251392
A_19_P00812257	0.6177243652109993	1.6473563227807442	0.7988809275966227	1.367669658739005	1.4213662536180383	1.9435906347245293	0.938460279480979	0.903382027431376
A_19_P00812310	13.73791808357193	4.4688757672763915	1.2095923230738381	1.578183239038774	10.971191185337844	8.738862495780305	0.938460279480979	1.7262857249198114
A_19_P00812340	452.3082815217022	524.8113853541777	3768.4954915154854	3642.268765168273	1012.9966111471628	681.845581030936	764.1187595206795	896.2680746417594
A_19_P00812349	3.8911211388366396	4.4854477767332375	3.832397976913939	2.5705231129492967	3.031505951687652	6.415111428126941	2.415296452094606	3.9003193816819777
A_19_P00812554	6.5975828445589295	7.41004492889274	5.768421994470147	7.077637306530637	6.254034018472695	6.275481940859118	8.067584530871214	7.048282336514504
A_19_P00812582	1.8869972109744912	1.6266689605593823	1.5839047861755253	1.610859254006497	1.1985107509117894	1.872396409997959	1.5502275203101574	1.2738907959283488
A_19_P00812587	2808.4974163678426	2177.502237569457	1503.4456533288171	1104.1483960937815	3138.632763876112	2072.123604972661	1778.9334811846222	1856.2477087973327
A_19_P00812627	0.9188313890458939	0.6827061653145672	0.9056690987265039	0.6774196651406208	0.9904292837453124	1.0391138502357322	0.938460279480979	0.903382027431376
A_19_P00812701	0.6177243652109993	0.6827061653145672	0.7988809275966227	0.6774196651406208	0.9904292837453124	0.7222414097690084	0.938460279480979	0.903382027431376
A_19_P00812715	1.8514755890773977	0.721241787898214	0.8300182704068141	1.206462204250429	1.9167237153934107	0.7222414097690084	0.9720903789802916	0.903382027431376
A_19_P00812723	4.055944824859699	6.21273260652435	3.6015980814075643	3.55462827341037	3.573815506002398	1.8168271559303315	3.2981060370023627	2.4116957618916244
A_19_P00812911	67.6586084523225	71.92280777930021	216.9629582880301	200.93107268455586	325.46932482039557	259.3732129039117	134.73744509068905	166.2440826218748
A_19_P00812944	0.6233121762738248	0.6827061653145672	0.7988809275966227	0.6774196651406208	0.9904292837453124	0.7222414097690084	0.938460279480979	0.903382027431376
A_19_P00813077	4.590566731218863	3.393714597418415	10.490103862509397	9.678851594828794	4.288239880387836	4.281156736063955	4.843821440288775	6.230651137890968
A_19_P00813085	0.6177243652109993	0.6827061653145672	2.423041004161371	1.0891817569800306	3.1693855931364046	14.676783246541582	2.681455048878765	1.095881174187051
A_19_P00813087	0.6177243652109993	0.6827061653145672	8.044702181184597	7.825621068510295	1.239556517460476	2.090807990243385	1.2273861103374029	2.1826721570612766
A_19_P00813124	1.329772770092257	1.2960436495013856	1.7171066769669048	0.6774196651406208	2.4788959328219553	1.204744750496649	0.938460279480979	1.511083142403542
A_19_P00813192	0.6177243652109993	0.6827061653145672	0.7988809275966227	0.6774196651406208	0.9904292837453124	0.7222414097690084	0.938460279480979	0.903382027431376
A_19_P00813347	26.4609520985641	29.77446801828833	28.49830357635025	23.90185869052882	14.771587198582656	53.29670702696112	4.831687148875086	9.03678517412779
A_19_P00813352	26.179912221367704	23.58710204204241	35.88176881823941	28.22890389840114	95.14432139351024	72.82670698507113	87.96533552958066	62.089916504012734
A_19_P00813436	0.6177243652109993	0.6827061653145672	0.7988809275966227	0.6774196651406208	0.9904292837453124	0.7222414097690084	0.938460279480979	0.903382027431376
A_19_P00813482	11.294682319802082	8.906134046624734	12.241115046043504	9.879510073840098	70.03248211878972	56.70929768811969	12.731777165985095	13.139024893053119
A_19_P00813544	0.6177243652109993	0.6827061653145672	0.7988809275966227	1.256533407831432	0.9904292837453124	0.7222414097690084	0.938460279480979	0.903382027431376
A_19_P00813554	15.239531888476042	14.507232930468426	17.392804159932766	12.911143268975303	5.177245243760494	4.631732716365832	5.645416672610248	6.574102530607938
A_19_P00813593	1.8248281954109256	0.6827061653145672	20.15022156962527	19.479554729344425	12.05491494589483	14.815699159296553	2.3334852387705722	2.818519403832905
A_21_P0000001	0.6177243652109993	0.6827061653145672	0.7988809275966227	0.6774196651406208	0.9904292837453124	0.7222414097690084	0.938460279480979	0.903382027431376
A_21_P0000002	1.1414142799341505	1.0192214555431987	1.5686913771189317	0.6774196651406208	0.9904292837453124	1.4430461369257044	1.7692695926106388	2.5833419606316954
A_21_P0000004	115.5330374433624	132.26463875627323	57.451617773822434	52.430954339340374	153.1824671831161	170.1774099354128	68.22533031924918	90.33124670152637
A_21_P0000005	0.6177243652109993	1.0544930599504765	0.7988809275966227	0.6774196651406208	1.2844467343169486	1.5595214312860244	1.6317643278484708	0.903382027431376
A_21_P0000007	2.518953945559952	2.8327936541096523	1.203911001469142	2.1102245795222268	1.877543125271873	2.649177157584264	1.5364507357153208	1.7829463877095237
A_21_P0000008	0.6177243652109993	0.6827061653145672	0.7988809275966227	0.6774196651406208	0.9904292837453124	0.7222414097690084	0.938460279480979	0.903382027431376
A_21_P0000009	1.0602318319542636	1.0661427579554044	0.7988809275966227	0.6774196651406208	2.3355788346054407	0.7222414097690084	1.6860065812342482	0.903382027431376
A_21_P0000010	0.6177243652109993	0.6827061653145672	0.7988809275966227	0.8175899874121877	2.0068712021989117	0.7222414097690084	0.938460279480979	1.0006251403629827
A_21_P0000011	14.716010488959721	13.21573856177023	13.574806810619684	11.997646915051167	8.98943925063328	6.508872807943153	14.721718373325507	14.918837448509484
A_21_P0000012	0.6177243652109993	0.6827061653145672	0.7988809275966227	0.6774196651406208	0.9904292837453124	0.7222414097690084	0.938460279480979	0.903382027431376
A_21_P0000013	31.01558209711245	29.26865102040677	21.904723862812975	17.758813941134125	12.695601860105429	11.728658813591371	21.812519660742854	31.258770710258826
A_21_P0000014	0.6177243652109993	0.6827061653145672	1.27788913290263	0.6774196651406208	0.9904292837453124	0.9297196995533514	0.938460279480979	1.0195647252444868
A_21_P0000015	39.17138453650597	44.93443631341402	2.7811745307173714	9.928473967236462	1.8662950179822342	5.269948560522312	7.6573065889671605	17.59062773668293
A_21_P0000016	0.6177243652109993	0.6827061653145672	0.7988809275966227	0.6774196651406208	0.9904292837453124	0.7222414097690084	0.938460279480979	0.903382027431376
A_21_P0000017	0.9078792595955759	0.7783318621015471	5.007304168321016	4.72538964840429	5.7943876730379005	6.539344173021307	0.938460279480979	0.903382027431376
A_21_P0000018	1.2207703640558547	1.0029920280401077	2.7576538784470714	1.7255640162260977	1.3304099822594309	0.7222414097690084	1.6935249619172819	1.3871983901009566
A_21_P0000019	2.057501490260031	2.7177713193774538	1.653196202759175	1.4463776947923632	1.7799151241721	3.0487615509874266	1.550159763477979	1.5106796919900911
A_21_P0000020	61.78831203728584	63.27311182249094	48.992619139109934	47.70661604625638	98.4582581597507	110.21484804112961	33.84438751952936	42.89611991998926
A_21_P0000021	0.9707847261473459	0.6827061653145672	3.016534438558468	3.2416210977748254	0.9904292837453124	2.0960167952906392	0.938460279480979	2.406208619457006
A_21_P0000022	26.32800546068339	39.10897287540135	13.345301102216016	10.859672651850053	6.9190617227606195	6.328293677224247	11.844889032702714	16.133696565178923
A_21_P0000023	2.0931812495946183	2.034863073037954	2.4283903108525577	1.8460160068847513	0.9904292837453124	1.119071318883594	0.938460279480979	2.306083175828677
A_21_P0000024	0.6177243652109993	0.6827061653145672	0.7988809275966227	0.6774196651406208	0.9904292837453124	0.7857063513765127	1.0825490307957617	0.903382027431376
A_21_P0000025	0.6269907248686564	1.9066467589548861	1.1717200944916362	0.6774196651406208	3.1202999178339867	3.404279107014943	0.938460279480979	0.903382027431376
A_21_P0000026	103.00017605144409	95.34289258506007	200.96201241301185	176.32556463945218	174.527228485697	201.4056840110052	114.45651137526475	110.2260316035555
A_21_P0000028	0.6177243652109993	0.6827061653145672	0.7988809275966227	0.6774196651406208	0.9904292837453124	0.7222414097690084	0.938460279480979	0.903382027431376
A_21_P0000029	2.9857670129011735	2.318313114990248	2.1289329906666743	1.1339774871767845	1.1960366585609934	3.2350030543589217	1.2239246934425652	2.4106622928522428
A_21_P0000030	1.695103607819155	1.3936080952566259	2.175579648029041	1.5640847809678673	1.0992929127257487	0.7222414097690084	0.938460279480979	2.3890515879920295
A_21_P0000031	0.6177243652109993	0.6827061653145672	0.7988809275966227	0.6774196651406208	2.7013839862639344	0.7222414097690084	0.938460279480979	0.903382027431376
A_21_P0000032	0.6177243652109993	0.6827061653145672	0.7988809275966227	0.8187360460016726	0.9904292837453124	0.7222414097690084	0.938460279480979	0.903382027431376
A_21_P0000033	113.95184838573181	101.28826653394859	77.82742733978243	59.601238268954305	96.25978247003555	55.983242843707096	131.01971592431954	99.03370644817831
A_21_P0000034	22.03138657499637	22.139150536026744	43.92998287998172	38.795512609557385	14.032505096749095	15.722805480310038	15.452889669354168	20.502128639071238
A_21_P0000035	8.339345644579932	6.607050033486738	5.452884798973598	5.981837836841848	11.750621395332622	8.868149486060235	35.56640582476019	26.60366119054549
A_21_P0000036	12.991237579879481	13.700397130176363	15.146387740053733	11.502561526979797	0.9904292837453124	1.011659287526183	9.506767800151506	9.254305112220825
A_21_P0000037	2.873022432660323	2.157769298567205	2.8602685358350026	2.0117765344266707	2.2714604236343368	5.807291835941997	13.130816107582085	17.011297876311463
A_21_P0000038	0.6177243652109993	0.6827061653145672	0.7988809275966227	0.6774196651406208	2.0667763269969632	2.3523474940317577	0.938460279480979	0.903382027431376
A_21_P0000039	2.289254375804972	2.8377446392205132	7.398709487749561	6.085342142318013	2.109568814630463	5.467088686767223	2.904564595722573	2.6423526814275675
A_21_P0000040	11.46931052694977	12.433803786151852	8.389759624717696	9.826565662491369	2.4295606693400336	2.1295056849788088	27.457977625605402	50.50720383930135
A_21_P0000041	0.6177243652109993	0.6827061653145672	0.7988809275966227	0.6774196651406208	0.9904292837453124	0.7222414097690084	0.938460279480979	0.903382027431376
A_21_P0000042	0.6177243652109993	0.6827061653145672	0.7988809275966227	0.6774196651406208	0.9904292837453124	0.7222414097690084	0.938460279480979	0.903382027431376
A_21_P0000043	0.6177243652109993	0.6827061653145672	0.7988809275966227	0.6774196651406208	0.9904292837453124	0.7222414097690084	0.938460279480979	0.903382027431376
A_21_P0000044	623.2767188952618	603.9035773120356	184.87047344080412	178.8061399692641	38.636507698804905	115.95255047275755	36.32135958119146	65.76966251634896
A_21_P0000046	0.6177243652109993	0.6827061653145672	0.7988809275966227	0.6774196651406208	0.9904292837453124	0.8881159942815814	0.938460279480979	0.903382027431376
A_21_P0000047	1.4661477781998895	0.6827061653145672	0.7988809275966227	1.1435396722020432	0.9904292837453124	0.7222414097690084	0.938460279480979	0.9540261659183953
A_21_P0000048	0.6177243652109993	0.6827061653145672	0.7988809275966227	0.6774196651406208	0.9904292837453124	0.7222414097690084	0.938460279480979	0.903382027431376
A_21_P0000049	0.6177243652109993	0.6827061653145672	1.7891529545412785	0.6774196651406208	0.9904292837453124	0.7222414097690084	0.938460279480979	0.903382027431376
A_21_P0000050	0.8757668584700821	0.6827061653145672	0.7988809275966227	0.6774196651406208	0.9904292837453124	0.8722265388183813	0.938460279480979	0.903382027431376
A_21_P0000051	0.6177243652109993	0.6827061653145672	2.0152506369078194	0.8936195061095802	0.9904292837453124	0.7222414097690084	0.938460279480979	0.903382027431376
A_21_P0000052	2.7719343111910035	3.183221267116297	1.3312376023666048	2.081552114775485	2.271751609843758	6.262542263761696	0.938460279480979	1.5173072638961385
A_21_P0000053	2.47488796024326	16.37589528379754	17.609620443682488	18.941304160210294	14.257308773856469	47.48868717167808	5.496884687256235	6.570386016947086
A_21_P0000054	346.93414131680305	321.12531822641137	288.02517433579044	248.5646493425168	110.39764547227233	157.83878213920104	59.03667803079501	76.22800784207871
A_21_P0000055	74.87967038227872	87.23736805849973	91.07296898504576	81.56467413607655	38.864999734564954	41.77317199615825	64.17527359870988	71.47858523870154
A_21_P0000056	33.45670524355328	26.934519603566187	33.80870476636328	28.122142559174975	7.562167265282126	11.74347631835419	31.808510558428914	35.93052052691744
A_21_P0000057	0.6177243652109993	0.6827061653145672	0.7988809275966227	1.0522278368269447	0.9904292837453124	0.7222414097690084	0.938460279480979	0.903382027431376
A_21_P0000059	0.6177243652109993	0.6827061653145672	0.7988809275966227	0.6774196651406208	0.9904292837453124	0.7222414097690084	0.938460279480979	0.903382027431376
A_21_P0000060	1.1401775957549982	0.6827061653145672	1.2153033630490409	1.421248134894307	0.9904292837453124	0.8642433156196404	0.938460279480979	0.903382027431376
A_21_P0000061	7.922196380752943	5.8523265602054675	6.258893342206237	4.925817804729446	4.97736076743215	2.2875494392301023	4.705477379728808	2.5879184939826625
A_21_P0000062	0.6177243652109993	0.6827061653145672	0.7988809275966227	0.6774196651406208	0.9904292837453124	0.7222414097690084	0.938460279480979	0.903382027431376
A_21_P0000063	78.59266328771439	74.03232886775231	111.9853868700724	93.03065229146007	50.48499341166441	51.858406593890734	39.94644394877058	36.82336911990897
A_21_P0000064	1.463979565677999	0.9647133760570852	1.0297683804526618	1.1065629907482086	8.6756752152599	11.076681381613149	1.6488518126172609	1.2604085418745574
A_21_P0000065	0.6177243652109993	0.6827061653145672	0.7988809275966227	0.6774196651406208	0.9904292837453124	0.7222414097690084	17.907072161589348	17.626847935690765
A_21_P0000066	0.6177243652109993	0.6827061653145672	0.7988809275966227	0.6774196651406208	0.9904292837453124	0.7222414097690084	2.5681059394024937	0.903382027431376
A_21_P0000067	0.6177243652109993	0.6827061653145672	0.7988809275966227	0.6774196651406208	0.9904292837453124	0.7222414097690084	0.938460279480979	0.903382027431376
A_21_P0000069	3.1290741238352036	1.8852917101038464	0.7988809275966227	1.046136614681933	1.1296408544948455	2.024168219846818	25.6413437549973	32.69511199859361
A_21_P0000070	0.6177243652109993	0.6827061653145672	0.7988809275966227	0.6774196651406208	0.9904292837453124	0.7222414097690084	0.938460279480979	0.903382027431376
A_21_P0000072	0.6177243652109993	0.6914170863602819	0.7988809275966227	0.6774196651406208	0.9904292837453124	2.187451113284576	0.938460279480979	0.903382027431376
A_21_P0000073	51.75094589043423	48.36208550348556	58.21387799969803	50.68714063733538	22.236444786736808	30.440222028565223	99.22734688269773	137.71338109333436
A_21_P0000074	0.6177243652109993	0.7858162332506576	0.7988809275966227	0.6774196651406208	0.9904292837453124	0.7222414097690084	0.938460279480979	0.903382027431376
A_21_P0000075	72.1534180233438	64.6576672339955	20.431731230891767	16.011924753849403	1538.3737864269988	1200.274653963307	52.30692305902014	54.943423893768056
A_21_P0000076	0.6177243652109993	0.6827061653145672	0.7988809275966227	0.6774196651406208	0.9904292837453124	0.7222414097690084	0.938460279480979	0.903382027431376
A_21_P0000077	2.332797766308696	0.6827061653145672	2.384737859206823	0.6774196651406208	0.9904292837453124	0.7222414097690084	0.938460279480979	1.8823446088057705
A_21_P0000078	0.6177243652109993	0.6827061653145672	0.7988809275966227	0.6774196651406208	0.9904292837453124	0.7222414097690084	0.938460279480979	0.903382027431376
A_21_P0000080	26.501190663713945	21.749229736768985	4.089642428885617	3.539817169851736	0.9904292837453124	3.010586759032676	2.9613864887245875	4.799594634416651
A_21_P0000081	111.64386954896857	78.92420527882062	21.412772987598974	17.703780367538105	40.24165682179959	36.04997217203848	8.275031175650485	6.302388704689294
A_21_P0000082	53.06778598321643	74.03049921522927	110.47871341824373	84.27788892729106	47.058662730304526	220.32407549849464	36.08689466496593	67.87105558563819
A_21_P0000085	0.9655905290500326	0.6827061653145672	0.7988809275966227	0.6774196651406208	0.9904292837453124	0.7222414097690084	0.938460279480979	0.903382027431376
A_21_P0000086	1.9606200717177988	0.9509452408211863	0.7988809275966227	0.6774196651406208	2.2311757029472803	1.7063978888594695	1.436796764789571	1.2624772867173752
A_21_P0000087	11.350467771775556	8.355655776820624	11.091517402422687	9.32422646464567	2.921114684579967	10.715378671893383	5.257412146979397	6.955060538339805
A_21_P0000088	0.6177243652109993	0.6827061653145672	0.7988809275966227	0.6774196651406208	0.9904292837453124	0.7222414097690084	0.938460279480979	0.903382027431376
A_21_P0000089	6.1127742310103805	4.938208947683544	2.23059538198891	2.9162970777876938	0.9904292837453124	0.7222414097690084	4.73257823567966	4.274762198232009
A_21_P0000090	83.9505079238593	91.9164722660861	105.69360839336258	92.21041901251452	76.0400894080323	82.47372882984037	131.69694640040422	153.0604143957901
A_21_P0000091	0.6329782035957735	0.6827061653145672	0.7988809275966227	1.7929604987109382	0.9904292837453124	0.790782697349215	2.576632789501858	8.121241817843133
A_21_P0000092	4.920689751026194	2.83869223537797	4.213005621725087	4.633515283739259	3.5882856778379164	9.935092164504058	1.7442438600297756	2.475740127344344
A_21_P0000093	1.1494220879701267	0.6827061653145672	0.8911034223260058	0.6774196651406208	0.9904292837453124	0.7222414097690084	1.2578813771191373	0.903382027431376
A_21_P0000094	2.3954078370690217	3.5771536478014476	2.2989108856314076	2.5194361863223818	2.1915664550317375	1.4773996940296492	3.130089739325765	3.3737542587687233
A_21_P0000095	21.145125073740846	21.232994642804723	12.955122863892258	10.413160963447925	8.236849674228	8.87445176460188	9.12037742620136	10.891941597435984
A_21_P0000096	0.6177243652109993	0.7829163705428676	0.7988809275966227	0.6774196651406208	0.9904292837453124	0.8680860732644575	0.938460279480979	4.204527859127329
A_21_P0000097	1.0408357810661304	0.6827061653145672	0.7988809275966227	0.6774196651406208	2.4654775968857736	0.7222414097690084	1.3025453295084195	2.670057601444833
A_21_P0000098	1.6501246258906812	2.5825272280286384	3.9851791610312275	3.5505596909015353	3.167373040831834	2.9309885332620333	2.0832391744852923	3.5224906892931345
A_21_P0000100	5161.0413597348725	4947.770930234939	5343.51799998562	4881.296429497073	6857.18960540505	4856.969477933575	4955.622090303903	5318.901986121523
A_21_P0000101	10135.922833872299	9781.842610286061	19122.28550246814	18122.466365774915	14839.183997198274	13740.742490169932	15592.241636254297	15637.739832119098
A_21_P0000102	3428.8001630792323	3216.4103446369	4199.439025812641	4338.859406832374	2320.9501940845225	1594.2655765443724	1782.49963024665	1116.924735810443
A_21_P0000103	50.29453715457626	36.98611170847901	70.35479100875493	80.51845365684005	8.026658790773002	7.805813263327917	14.566204243492155	10.550674582461344
A_21_P0000104	0.6715780695495863	0.6827061653145672	0.7988809275966227	0.6774196651406208	0.9904292837453124	0.7222414097690084	0.938460279480979	0.903382027431376
A_21_P0000105	0.6177243652109993	0.6827061653145672	0.7988809275966227	0.6774196651406208	0.9904292837453124	0.7222414097690084	0.938460279480979	0.903382027431376
A_21_P0000106	7532.537086626577	6515.813181554099	7814.873724886179	6505.430399261667	9017.183155729554	5356.480303826737	6452.796574094442	6163.105263699924
A_21_P0000107	118.81186895595317	97.49863288090395	171.83960707840455	158.05650465814082	27.639157295224788	38.4340332863732	50.767773123848976	40.53303514499372
A_21_P0000108	413.89336224283363	280.1214397726862	368.7461803505649	302.8611903428678	252.14843920230032	139.09229855206488	133.39591612117098	123.13386116138432
A_21_P0000109	95.15636147994404	79.32276913813126	71.62012253235667	73.42330911648354	39.396899877107536	32.838554633156974	32.5939830431489	24.229609357736933
A_21_P0000111	0.6177243652109993	0.6827061653145672	0.7988809275966227	0.6774196651406208	0.9904292837453124	0.7222414097690084	1.031174148947911	0.903382027431376
A_21_P0000112	9.373914117781506	9.68636615306682	2.6693935135661966	2.389618191373494	3.834017125710831	3.6574752780376643	1.9273346451756759	2.3335477962266458
A_21_P0000113	0.6177243652109993	1.3397010702784553	0.7988809275966227	0.6774196651406208	1.036832678461491	0.7280287301854875	0.938460279480979	0.903382027431376
A_21_P0000114	0.6177243652109993	0.6827061653145672	0.7988809275966227	0.6774196651406208	0.9904292837453124	0.7222414097690084	0.938460279480979	0.903382027431376
A_21_P0000115	161.35639916113033	163.70064973145756	167.824751088675	139.49493486542178	108.3978697054622	112.20908657695561	145.1023447242391	176.02483722410938
A_21_P0000116	3.504449159740432	3.0570298595195524	11.169868448277652	9.204243248395294	1.1548250941502076	3.9153833520177184	0.938460279480979	3.2486539156100256
A_21_P0000117	0.6177243652109993	0.6827061653145672	1.9232515092857925	2.533709418666895	0.9904292837453124	0.7222414097690084	0.938460279480979	0.903382027431376
A_21_P0000118	1.4734085103885795	0.6827061653145672	0.7988809275966227	0.6774196651406208	1.0327216045905208	0.7222414097690084	0.938460279480979	0.903382027431376
A_21_P0000119	5.693459225558963	4.48666708994449	10.932698276254621	11.344359648061516	23.189792398098692	20.974641670758164	61.16859701689754	48.74076675814313
A_21_P0000120	26.53569674675463	35.13813535195892	28.44573721131439	17.57166998444238	86.49363470907923	57.05148122324005	274.9774957224981	438.1944862258633
A_21_P0000121	93.3203858306385	76.96728267243962	288.10729929514736	253.28748376394415	28.275726004473572	20.981026284820523	0.938460279480979	1.5835777433408549
A_21_P0000123	0.6177243652109993	0.6827061653145672	0.7988809275966227	0.6774196651406208	0.9904292837453124	0.7222414097690084	0.938460279480979	0.903382027431376
A_21_P0000124	2.6205955480605	2.9316986616911045	1.6474186958907964	1.277662262671101	0.9904292837453124	2.4726888022102895	2.0637248314337646	2.691596035742852
A_21_P0000126	19.228684648622938	19.865165532350375	4.05312398392332	1.8837591209477265	1.5737745022300507	0.807610633300269	51.33998989465971	68.06208474915883
A_21_P0000127	0.9141760946847908	0.9771165085860541	1.2803616693735416	1.2679633743574166	0.9904292837453124	2.4361448313587974	0.938460279480979	0.903382027431376
A_21_P0000128	9.493386951808235	6.186273646381419	0.7988809275966227	0.6774196651406208	11.674512847452498	10.515819036925748	37.94808662964379	26.41040970723737
A_21_P0000129	6.892757490680084	3.529058363867367	0.9063027710782736	0.6774196651406208	0.9904292837453124	5.42551213777246	0.938460279480979	0.903382027431376
A_21_P0000130	0.6177243652109993	0.6827061653145672	44.537547803037505	36.243550795432945	5.62496285890186	6.078000916668797	8.782559879396592	6.486544937745234
A_21_P0000131	445.2837671302688	356.5610451958309	586.1565119580492	464.44556113312797	311.6552133424295	318.2618884908376	324.8014781124786	319.24996887848914
A_21_P0000132	5.873104590000896	5.277452468290005	1.243865433301032	1.4518444714900482	1.1558230506965095	1.4767684550375109	4.0150014752595595	5.3187068556035975
A_21_P0000133	0.6177243652109993	0.6827061653145672	0.7988809275966227	0.8782470926164101	0.9904292837453124	0.7222414097690084	0.938460279480979	1.0718660277226264
A_21_P0000134	0.6177243652109993	0.6827061653145672	0.7988809275966227	1.1852796977732807	0.9904292837453124	0.7222414097690084	1.605360560193218	1.1280773482918944
A_21_P0000136	0.6177243652109993	0.6827061653145672	0.7988809275966227	0.6774196651406208	0.9904292837453124	0.7222414097690084	1.337417950417765	0.903382027431376
A_21_P0000137	2.044999984556891	1.4042323686012512	1.0916934757791286	1.1856047237286154	1.1274821148279943	1.3126796846347328	0.938460279480979	0.903382027431376
A_21_P0000138	1.4839246499819316	0.6827061653145672	0.7988809275966227	1.4776202897486488	2.154694753656467	1.5344350981591077	0.938460279480979	0.903382027431376
A_21_P0000140	83.31747634887837	75.00179893074562	76.30696520314343	60.43652381285929	50.45809335231788	40.03398579177809	73.23849128620861	54.05440564057284
A_21_P0000141	5.861078732058968	3.21658511741522	2.6210244689239315	1.7244855641191938	3.960395902316733	3.854398731859643	0.938460279480979	0.9590692057483282
A_21_P0000142	0.7312608680880505	1.1592412130596228	1.9047797844779033	1.704753684112978	0.9904292837453124	3.5424554445663103	0.938460279480979	1.0824180718322414
A_21_P0000143	0.843770713070121	0.89995965206563	0.7988809275966227	0.7046729356888931	0.9904292837453124	0.9268804241232674	0.938460279480979	0.903382027431376
A_21_P0000144	47.150011273469666	39.92301805279913	1.7425590233201331	0.7098087251381902	2.16031246855387	1.3291288771905039	1.3825042099328138	1.3163072922623342
A_21_P0000145	4.863684911155793	3.891561683526096	7.087069233417828	4.549252406431748	4.6585138489745885	6.679318891683	2.3194477499100956	4.558360918103541
A_21_P0000146	10.427630810855888	11.302278395285505	13.8617680353361	15.42521158187111	14.699511678745942	11.39084772796575	9.065729007206624	9.324259402897
A_21_P0000147	34.874543270047475	35.92648346929427	42.46662475204734	34.62167263315327	12.632335218318346	23.493010797653525	33.58998970696766	54.47964562852534
A_21_P0000148	1045.4362215036028	921.8443443597207	1532.998655483399	1267.8360194603702	439.751196240489	405.49521710071207	869.3255999201182	909.1092888088854
A_21_P0000149	34.39006205041249	32.585770082313886	51.63881634606244	43.06912295424342	17.307159456737654	18.78835914407459	21.695925355620137	33.06468558601579
A_21_P0000151	0.7932283819636841	0.6827061653145672	0.7988809275966227	0.6774196651406208	0.9904292837453124	0.7222414097690084	0.938460279480979	0.903382027431376
A_21_P0000152	3.3919825554639265	5.058998784100321	3.9973780727956276	3.4569687448050375	5.131285363277576	7.901686477026296	6.124312953229392	13.318937037344186
A_21_P0000153	5.53883911060046	7.990028393749416	10.799956221325168	8.115444233526068	2.072956605727534	10.018701719064559	3.5231506889424606	6.93365399781779
A_21_P0000154	0.6177243652109993	0.6827061653145672	0.7988809275966227	0.6774196651406208	0.9904292837453124	0.7222414097690084	0.938460279480979	0.903382027431376
A_21_P0000155	5.547219159338912	9.056799104835676	5.17386125515378	4.8422933148569385	2.298625918028903	5.10002537956314	3.786752919925314	4.554873863477656
A_21_P0000156	0.7326606314996186	0.6827061653145672	0.7988809275966227	0.6774196651406208	0.9904292837453124	0.7222414097690084	0.938460279480979	0.903382027431376
A_21_P0000157	137.52780531798908	143.3704793757881	85.9955214735199	78.57205082977812	154.4666379838346	211.41667219181343	79.02843459570005	103.50405627564137
A_21_P0000158	19.08857240810578	20.174649891210773	33.428357556734525	27.00755688733251	26.374062162511223	35.08784550042879	22.073787002550358	19.9332689763977
A_21_P0000159	0.6177243652109993	0.6827061653145672	0.7988809275966227	0.6774196651406208	0.9904292837453124	0.7222414097690084	0.938460279480979	0.903382027431376
A_21_P0000160	0.6177243652109993	2.1515976348327612	7.768693613985529	5.678688472173429	13.827127699613099	11.891599364600896	1.0122290759019166	2.762011051253018
A_21_P0000161	21.03271159375975	26.323074307787152	18.481742774721173	19.67169804316491	3.8047756915375346	5.964440010845176	16.52521755386199	24.595117726035667
A_21_P0000162	0.6177243652109993	0.6827061653145672	0.7988809275966227	0.6774196651406208	0.9904292837453124	0.7222414097690084	0.938460279480979	0.903382027431376
A_21_P0000163	4.367114825693627	5.725143863256687	3.5826789832802213	2.0244077015028825	4.166385384750083	3.2160398839040267	3.028921844277157	3.581058752895565
A_21_P0000164	1.086826966139439	0.6827061653145672	0.7988809275966227	0.6774196651406208	0.9904292837453124	0.7222414097690084	0.938460279480979	0.903382027431376
A_21_P0000165	0.6177243652109993	0.6827061653145672	0.7988809275966227	0.6774196651406208	1.285205006976584	0.7222414097690084	0.938460279480979	0.903382027431376
A_21_P0000166	0.6177243652109993	0.6827061653145672	0.7988809275966227	0.6774196651406208	0.9904292837453124	0.7222414097690084	0.938460279480979	0.903382027431376
A_21_P0000167	0.6177243652109993	0.9140658633945926	0.7988809275966227	0.6774196651406208	0.9904292837453124	0.7222414097690084	0.938460279480979	0.903382027431376
A_21_P0000168	43.08927661388212	40.92228141284675	100.87765058705766	78.86836773970393	57.49651963149692	58.46096422406066	75.37089827165647	85.81997366822067
A_21_P0000169	111.65664408884112	71.91450607232998	0.7988809275966227	1.387320248385404	31.702571709061004	27.07724935225779	62.367010793794755	28.905135311270215
A_21_P0000170	0.6177243652109993	0.8310198469509319	0.7988809275966227	0.6774196651406208	0.9904292837453124	0.7222414097690084	0.938460279480979	0.903382027431376
A_21_P0000171	6.092546228947182	7.160297359497365	4.383871872281309	2.839187752144067	1.3603253045173878	3.3085561195297974	1.379215282037345	1.9424682962594382
A_21_P0000172	13.090518239856195	8.559753515766076	31.230444393493592	27.340860910974996	4.872060306842916	4.612525428314434	11.418418897136496	13.38077534388592
A_21_P0000173	63.86601558518574	81.0558460470289	56.53191409473609	62.879678480368845	255.74231090129857	257.1807768804169	107.21801708598322	91.55570876914742
A_21_P0000174	1.3728331001423855	0.762644639834949	0.7988809275966227	0.6774196651406208	1.739625847510338	1.3049353788943436	0.938460279480979	0.903382027431376
A_21_P0000176	0.6177243652109993	0.6827061653145672	0.7988809275966227	0.6774196651406208	0.9904292837453124	0.7890275062751945	7.848908270387675	12.407807605645559
A_21_P0000177	6.495628673529585	7.047831076648104	74.62789324713941	64.60395539923118	35.824381833466845	28.633679590310006	157.32988155129738	106.93099986142118
A_21_P0000178	1.0469595297882133	0.6827061653145672	0.7988809275966227	0.6774196651406208	0.9904292837453124	0.7222414097690084	0.938460279480979	0.903382027431376
A_21_P0000179	1220.1899502423025	1286.798988775628	2679.67670886622	2408.0236836753647	796.9257471204259	619.1077920747872	1558.7605642473661	1605.5082454387789
A_21_P0000180	1.4579332795913138	1.115294461409693	2.0342112768433975	1.2453208930179573	0.9904292837453124	0.8943646825106208	1.3768434175269846	1.3361106910384684
A_21_P0000181	30.442284468247426	25.582938899846326	85.92390978717013	71.59328698789274	37.368718598439564	32.25683251207263	35.435640769417304	39.49177895253577
A_21_P0000182	0.6177243652109993	0.6827061653145672	0.7988809275966227	0.6774196651406208	0.9904292837453124	0.7222414097690084	0.938460279480979	0.903382027431376
A_21_P0000184	0.6177243652109993	0.6827061653145672	0.7988809275966227	0.6774196651406208	0.9904292837453124	0.7222414097690084	0.938460279480979	0.903382027431376
A_21_P0000185	0.6177243652109993	0.6827061653145672	0.7988809275966227	0.6774196651406208	0.9904292837453124	0.7222414097690084	0.938460279480979	0.903382027431376
A_21_P0000186	10.330809929301447	7.974971991979569	3.2472576414957928	2.224724761002955	5.5047128587037735	5.838297659663381	9.04884986061988	9.03046872699199
A_21_P0000187	0.6177243652109993	1.1347664701155618	0.7988809275966227	0.6774196651406208	0.9904292837453124	0.7222414097690084	0.938460279480979	0.903382027431376
A_21_P0000188	0.6177243652109993	0.6827061653145672	0.7988809275966227	0.6774196651406208	0.9904292837453124	0.7336942807002794	0.938460279480979	0.903382027431376
A_21_P0000189	58.547174065460254	71.6705888135864	30.480854419129685	24.918679156298193	43.85571346960056	112.96709338133637	35.885782627073155	63.99572736436306
A_21_P0000191	0.9957122516361975	0.9068125200118244	0.7988809275966227	0.6774196651406208	0.9904292837453124	0.7222414097690084	0.938460279480979	1.7907530538377747
A_21_P0000193	194.5865107530369	238.25120719517685	282.06328574932235	279.25866985397136	419.2114756683219	399.67712920017686	329.39674271698516	393.69063537929486
A_21_P0000194	0.6177243652109993	0.6827061653145672	0.7988809275966227	1.0461379695212634	0.9904292837453124	0.7222414097690084	0.938460279480979	0.903382027431376
A_21_P0000195	35.9423168987766	46.19808446304136	54.64379097759858	41.96346567358751	22.10887749499041	84.73379553894593	25.196701274579215	56.32848921822584
A_21_P0000196	0.6177243652109993	0.6827061653145672	0.7988809275966227	0.6774196651406208	0.9904292837453124	0.7222414097690084	0.938460279480979	0.903382027431376
A_21_P0000197	113.14432203206607	123.53099724937687	140.7808102410144	127.09155692580994	25.41928833298074	28.988213453537416	123.51135799707049	173.08169084930017
A_21_P0000198	0.6177243652109993	0.7989601019689929	0.7988809275966227	0.917098871703354	1.0770977886487296	0.7222414097690084	0.938460279480979	1.0682375034712455
A_21_P0000199	1.5176363394889567	1.3986246201593573	3.918047598923428	2.8232290996726843	4.7519766987645	3.8235128002122813	2.4309687387619383	4.1781599445106625
A_21_P0000200	17.362267542599817	16.62717211500322	17.719818078835168	16.868115468620633	13.748352916101132	15.235176970090395	5.592998035239559	7.554228668033664
A_21_P0000201	420.08641963869303	379.2174685391932	343.9442828485857	307.19640523190174	363.8474691362427	497.5243731197348	278.4233341766963	415.7026225360933
A_21_P0000202	845.7143210128208	597.6372905030794	754.7699182984476	686.9364630483153	957.3782623750178	621.6763714244897	826.4574851216507	614.9016117600105
A_21_P0000204	0.6177243652109993	0.6827061653145672	0.7988809275966227	0.6774196651406208	0.9904292837453124	0.7222414097690084	0.938460279480979	0.903382027431376
A_21_P0000205	1.81031908552085	1.6480103552871155	3.7952020809250406	2.034933448259838	1.4514343000715486	1.1528566164463325	3.8257215445704817	1.5067611821079046
A_21_P0000206	38.10071995774766	36.87984166678614	10.706426437845865	6.921252267154265	14.825730005807879	11.298718613735616	22.791446347475055	21.286499118208805
A_21_P0000207	26.727821378822558	20.882739071751736	18.870142704100097	14.083839354532865	34.338341736135376	38.26744108279588	14.723831785874896	19.68261659906659
A_21_P0000208	39.71888599587978	36.70087707261058	28.989375682543894	29.8805749775537	58.07441530997664	36.02011471215863	36.808270312597365	45.37274174819238
A_21_P0000209	7.257124678397252	6.536759972118281	8.27876310863742	6.3457558099913705	7.237336173092176	5.4378711327764275	3.7019536490714122	5.068656130702757
A_21_P0000210	15.713894783008874	17.937503712214774	24.61780338102386	22.774483335408494	20.625907728438552	18.698584536840304	17.19802600510973	29.082848623706514
A_21_P0000211	196.07164367187718	157.99445506052533	128.08440336776243	99.9398180369489	121.70939774768458	104.30067314343873	84.1079634736244	100.76910332287397
A_21_P0000212	31.1787972288885	27.3772955141426	19.382353199637947	16.078081558347034	21.74612286552585	14.78656394082647	21.877686342550014	26.79458194822284
A_21_P0000213	3.7999116654157747	4.597870366387918	8.381871474438606	7.096651121691804	6.277980617695089	4.403218423280556	5.171871492504706	5.498973125649418
A_21_P0000214	0.9078761709737498	0.6827061653145672	0.7988809275966227	0.9108473720655704	0.9904292837453124	0.7222414097690084	0.938460279480979	0.903382027431376
A_21_P0000215	39.25251645463278	36.850198565088185	14.948492152193207	12.062457009254501	43.31919792659572	23.299999003306855	39.38760962154525	34.30723336182601
A_21_P0000216	47.736565267212114	42.60735042419948	29.879105349226805	23.66789148658255	48.58748937269379	40.969360641569935	18.50449409858638	28.019170489327713
A_21_P0000217	1.1085489963523376	1.1261866286535875	0.7988809275966227	0.6774196651406208	0.9904292837453124	0.7222414097690084	0.938460279480979	1.3032545060243839
A_21_P0000218	9.33563126797192	6.480782162799478	23.04319309511237	14.58568539086234	24.024664858538966	12.631573245462555	11.973782798248308	12.826720305877927
A_21_P0000219	8.509149424435323	7.782136173937147	19.991787504064305	14.50789051651759	11.844276388403578	8.792761927708545	9.458240019099543	11.20373487038365
A_21_P0000220	16.114279007564036	12.948326653053506	31.845103379186437	24.639135157281263	37.52990106007627	21.686179462834396	16.35673577988677	15.717116397341384
A_21_P0000221	14.501981350901415	12.456277107701677	41.00587097593691	34.00830977154835	31.428678394934074	21.001639054655328	16.533455358195273	15.377419460330419
A_21_P0000222	64.56484715954893	62.4962741311028	27.8186636160067	20.49897648662794	45.50992845931198	32.12794131008525	48.50221739394836	38.74858462620852
A_21_P0000223	168.10899128699782	155.71039331384893	143.65219600383782	121.78490868857106	222.04156792086707	153.624070168353	165.28449611064522	166.08920680709198
A_21_P0000224	11.056999280351114	17.10711454921936	12.935208360129131	8.627672403643489	17.24721867648539	9.091891207909756	4.530422629956103	6.7675039753326125
A_21_P0000225	164.86235556832187	160.97665213185243	162.68938470989838	147.16942225179986	216.29787041857128	149.62083048228536	96.99737756659502	90.06359267443901
A_21_P0000226	0.6436220885878513	0.6827061653145672	0.7988809275966227	0.6774196651406208	0.9904292837453124	0.7222414097690084	0.938460279480979	0.903382027431376
A_21_P0000227	8.292341762182296	7.390654708385475	17.799178910182615	16.183975800401818	11.314547266850967	8.25054641173856	10.906162230502362	12.856190434376794
A_21_P0000228	0.6177243652109993	0.6827061653145672	0.7988809275966227	0.6774196651406208	0.9904292837453124	0.8729726141946726	0.938460279480979	0.921291937478014
A_21_P0000229	0.6177243652109993	0.6827061653145672	1.4135180239520482	0.6774196651406208	1.8667832996191205	6.933664871030073	0.938460279480979	0.903382027431376
A_21_P0000230	0.7106803925020616	0.6827061653145672	1.8206815892298072	1.9635591575012914	1.5725947028672531	1.1031022724170372	0.938460279480979	1.2031614034726368
A_21_P0000231	0.6177243652109993	0.6827061653145672	4.672868645601242	3.280981889998156	4.026586291349433	3.9073216934018764	0.938460279480979	0.903382027431376
A_21_P0000232	0.6177243652109993	0.6827061653145672	2.920123890454252	3.1376453082117215	4.8286854467905735	4.808693417621795	0.938460279480979	1.6809773220396127
A_21_P0000233	53.58773693590183	48.98007112432831	17.077278148769203	12.55734323594432	34.82470194021135	22.45665215394778	28.809304120441244	34.7266013666002
A_21_P0000234	20.602120647745767	19.665323783639494	14.639470629542137	11.61275331939023	14.412869558878645	13.965270010673283	13.80905824384802	22.932406969267124
A_21_P0000235	79.55920424747274	93.0296246686315	45.67950015618122	49.908351893503124	24.24418360498828	17.850716456256077	23.61828616131457	35.791833318066175
A_21_P0000236	250.97251435436996	235.56311993986725	159.86885570692576	130.83580444736847	346.0454931902044	200.1426282336012	202.96474617652515	193.7405743377713
A_21_P0000237	186.2571154125318	193.84513083722305	133.71871881867878	111.95567128292039	90.13278883493031	60.50669857240318	120.83325512831004	133.6314132671046
A_21_P0000238	77.12780408254034	78.00790437198201	69.93887762022959	59.65258667957197	104.78145583596591	79.08950781125752	73.88803718404857	79.13117052835382
A_21_P0000239	2.3323653592530476	1.7232063431595233	1.6334526595145522	2.127283361529798	1.7505326528687983	1.1959653283677794	1.8571913085064293	3.941986974315223
A_21_P0000240	8.77605329725823	10.413729494066944	11.922089936417068	11.47704854755127	11.977116725656636	9.239940585532667	15.630705369269105	20.761850971957756
A_21_P0000241	12.583366536017964	16.904118698024728	11.043050894307255	9.86381832471678	5.080048475570863	4.901855337067899	16.17662272920766	29.80797530948513
A_21_P0000242	2.6658685667868145	3.1172923327318696	7.017704000236469	6.450830374251333	9.348408459375364	8.632386778186518	1.774827529769837	2.4636438419970377
A_21_P0000243	38.810139327730575	48.22772893015165	27.622937788745524	26.981408488258083	41.74669335279329	27.058947754934245	10.262658139941696	17.163886327800842
A_21_P0000244	67.28414394213159	54.35421117057482	93.43176078948608	75.28297512962087	206.92246681863813	114.0857442112712	61.41948498801399	61.76477124469963
A_21_P0000245	3.8742313192430404	4.616232431410219	5.339245584784833	3.382770968882186	7.58724295388799	7.714344277746312	4.879285854250362	3.829683940957119
A_21_P0000246	3.9692941572540916	3.089069259857765	5.673117097569724	6.02135037107017	5.404206075847867	6.360478198926374	2.708942550464763	6.547329900842981
A_21_P0000247	4.577309130892705	3.1587817518103662	13.01049010546027	10.543309539193402	20.978876916579708	23.35259262276623	4.854868994698826	9.712218621341462
A_21_P0000248	9.02738310338544	8.356570603082146	2.625285699791732	1.1144352846768077	6.820920085034296	5.113635296688827	4.305051393838745	4.69929032114689
A_21_P0000249	4.550691387995762	3.6842565910159966	2.977274234252659	3.3187805524736724	7.054617817109706	3.6164172983751155	2.2735720576079474	2.385732562423246
A_21_P0000250	68.07276793022186	62.83643930503243	45.484237679858055	35.316840693520575	84.07377826586134	56.55538804369792	36.892056046349424	45.44878844726155
A_21_P0000251	206.43100482133866	202.5897775675043	122.08436022819235	107.8719958639465	356.89742876634506	185.16637480891296	140.55206990553086	167.9707528261855
A_21_P0000252	123.36726493271438	118.54489373337184	88.027043717161	79.42879702867477	245.78275210981246	143.44013405956153	121.3869654624094	130.0212638061617
A_21_P0000253	20.47780979649071	17.343999934460207	16.93447019415203	14.14692067375076	18.467623659057793	11.449918408387937	23.553588709647148	24.254000672477584
A_21_P0000254	31.135544168836425	25.621238715720473	21.076364228988034	16.41815977864093	57.328562633559386	37.83107726784164	33.8896963818227	32.038479738134846
A_21_P0000255	34.71598577998512	35.48795399106611	30.55639659964322	23.749574749805205	45.75599071056566	25.600597900328662	38.140001756797645	31.19249860472646
A_21_P0000256	9.435345570453007	8.482204922447993	7.616546741324752	6.5688544928301225	4.758351101634684	2.6574395993120214	4.620893954739187	4.5239601304989545
A_21_P0000257	64.47664847468411	61.3099902441289	50.470980250864585	41.17638531305391	51.23383718451857	32.63885488335585	68.10905509062148	71.44976735202648
A_21_P0000258	496.12977153464357	431.1600747972875	407.9924841282332	340.0282267226071	467.53432233639893	255.24733662646526	267.8457606746103	333.8999345409383
A_21_P0000259	9.23413421297283	7.940028359614107	10.375790392817741	7.823313777130826	13.95637475942473	8.551791859270393	9.996364404877292	15.705090575792218
A_21_P0000260	24.003335711572138	21.052541749188777	15.098025086458888	15.271125704838227	30.624964839760427	17.763744145691692	23.869568285748393	22.1639540814529
A_21_P0000262	327.62271866670375	301.4233740840644	217.07112676562673	168.00278663353453	350.57730142090946	210.6506629526124	321.2430244247426	300.81880740202325
A_21_P0000263	331.5620704885273	390.2815411955141	286.67858064423353	253.21960631349708	244.91097625425982	156.7483420587318	151.36397693940324	158.22102036277292
A_21_P0000264	25.27060960128981	27.443026463739088	16.55610420922372	15.76997754624778	25.63088364516009	14.833278515210331	26.672110987568033	24.05731633746522
A_21_P0000265	12.433135970398649	9.026902036444222	11.340940810113194	5.679829246889526	12.509724034707812	6.502883982173349	18.408388258285292	16.95986653072574
A_21_P0000266	3.2308269167214894	4.424886278220512	4.105354818969587	3.1973205613532896	10.55780977260536	7.090693153859232	3.9084074028749916	4.885296680595011
A_21_P0000267	1.2796679113812626	0.6827061653145672	0.7988809275966227	0.8473184139329508	0.9904292837453124	1.584261088536252	1.4784906780863518	0.9972112596813193
A_21_P0000268	4.008590075022624	3.6197818207636887	0.7988809275966227	0.6931402723416731	2.193862270111459	0.7222414097690084	0.938460279480979	1.3964578752057226
A_21_P0000269	9.471584988062476	9.003714604245477	10.406719866810572	8.68086068607167	11.166697964232032	10.265741504310409	18.379215282037343	18.097199208565073
A_21_P0000270	73.0067671704209	87.30812372547292	25.58983376086778	22.313756672753055	39.30459186786247	30.37266356709543	43.67663586765158	48.87462990696792
A_21_P0000271	37.71921338979334	43.030751133804266	16.061564959804308	11.9505486354126	13.022899121211903	8.567682614768133	12.252370362973913	14.590644178235827
A_21_P0000272	0.6815267675410555	2.237437011822423	0.7988809275966227	0.8172062969138522	0.9904292837453124	1.1435795699861315	1.3389202376331582	2.672867119550145
A_21_P0000273	2.977668646473257	2.429067170776899	1.747411426074355	1.1245808635176857	1.2402444696409656	1.578904946241405	1.6829967514258968	3.6379140041739864
A_21_P0000274	33.54903032717771	30.447479756055433	25.343107375188836	21.379920115963408	57.06467265519829	35.696853901974215	24.149266987444904	24.631903442192677
A_21_P0000275	29.46663825134587	24.52568647811688	17.1818197069545	14.01531158120724	66.88313489092205	36.07829848012962	14.89971801145522	17.237006069101138
A_21_P0000276	59.702998125206555	65.30924199817171	21.908686312213852	16.481037871959284	48.95091749407129	34.36915751839585	18.338390382959364	28.415068629029243
A_21_P0000277	9.454245465131004	7.6060130028216255	5.2332213035979205	4.334767792054924	9.68609334280976	4.894991154709455	6.2819329879299	4.9968354527579075
A_21_P0000278	202.41987342827758	176.77624783326132	164.99271820034494	117.32751438873238	140.97984357556064	95.11653581819046	111.01042892139381	91.24200032630159
A_21_P0000279	1.94528321117834	2.2222112989235776	1.8955287433363346	1.2723175569970744	1.588382541821867	0.8908410111206398	0.938460279480979	0.903382027431376
A_21_P0000280	14.729279208324453	12.778429762165654	9.934285652657756	8.287565731723657	9.389441944600932	7.414642982348564	10.144892636390187	13.005405657375743
A_21_P0000281	0.6177243652109993	1.1439021709373351	0.7988809275966227	1.5358838003080633	1.6212616246685032	1.119008339432662	1.5483907658511573	0.903382027431376
A_21_P0000282	18.30212280978105	18.17201328000033	20.29510661465419	17.655209377547518	23.282179641686454	16.644284405377924	5.116309013197755	6.605115635609657
A_21_P0000283	1.0326799662722497	1.4487775804756962	1.0893578674992073	1.0210971515993403	1.0089156463264186	0.9362678290708812	0.938460279480979	1.1175558384948066
A_21_P0000284	33.6980130895793	32.92118362133293	30.32158951740402	26.61783735397711	77.37932807692704	61.4208828592324	41.894011797571864	45.69073222184822
A_21_P0000285	26.59412111721629	26.87015406630033	28.940691878816153	24.441911195972228	15.322065813629733	9.269657930579022	16.261307507907464	17.77938037749444
A_21_P0000286	18.91186617619352	17.460824613468837	20.48987378480225	17.613128067948985	40.233812621872325	26.514854411298863	19.10553098457997	21.65563908225781
A_21_P0000287	52.27674051561453	49.846438902235796	32.22695248495907	28.45581238943664	67.48141360406125	100.6481249962985	27.748543697338302	68.85353774339144
A_21_P0000288	10.734847375752466	7.385033305820275	2.5914562880317256	2.951190964739087	7.241460320629692	3.6525495916230395	2.9387771036713315	2.929604678218032
A_21_P0000289	22.08341132103444	22.544718960593517	9.135927193187783	8.216493570135764	9.942666029622552	7.842939360755684	13.370694062699657	11.696049167108873
A_21_P0000290	6.4683907353699714	7.011987637556759	4.032565582132548	3.458114938878456	5.1135527173814	7.79414328662887	3.8498812660054407	7.344831941131291
A_21_P0000291	5.336816063304393	5.044730225245246	4.485208320185085	4.3580236091592015	7.996012927875355	8.841845453916449	7.555408571821117	5.570311397591619
A_21_P0000292	0.6177243652109993	0.6827061653145672	0.7988809275966227	0.7610528131274176	0.9904292837453124	0.7222414097690084	0.938460279480979	0.903382027431376
A_21_P0000293	0.6177243652109993	0.6827061653145672	0.7988809275966227	0.6774196651406208	0.9904292837453124	0.7222414097690084	0.938460279480979	0.903382027431376
A_21_P0000294	84.22196071890762	77.25526178709262	52.89954631552122	40.133511286963234	148.102396918101	97.33221357025162	80.62539368408724	78.02868310207657
A_21_P0000295	2534.724448603789	3669.724507581111	975.741181752601	1090.6270995775747	55.32783605463684	41.56871989788084	241.2381594466538	622.2683308409023
A_21_P0000296	3.0647974327375382	2.1518283895166372	1.1859460867217202	1.814093282584665	0.9904292837453124	1.4897558000679774	1.0377771554743391	1.5412091262543233
A_21_P0000297	16.527808406610887	14.385451804699613	7.2809144949754385	7.357097305509088	20.0721983330679	10.890595882386163	9.466425269657178	7.431543968416319
A_21_P0000298	16.06956811801006	12.405549308794143	6.849633832926836	6.430106751855351	44.12546678932143	19.977616294228437	7.344194947480009	7.263719075652283
A_21_P0000299	121.47508872066196	113.46058976254797	143.90155869657784	127.13289307377683	157.5571537122478	85.48573551548463	174.1561552858963	153.16795299233553
A_21_P0000300	719.4387356417693	933.3240485294851	248.583144730861	275.86411991195166	62.921120627155666	45.53097960635821	71.49209178291687	116.12930793528966
A_21_P0000301	42.040121197520456	50.19642139082266	28.103432711457792	26.7868806572163	18.486958819535072	11.257097285773447	52.78356703496854	68.86342074277154
A_21_P0000302	42.38059851313745	54.69645177124701	33.35035482296399	30.236992560170783	30.84757372557502	51.88832183308337	38.71274406536489	63.58168931355071
A_21_P0000303	18.67367166096816	27.646350013893073	3.9811224436808916	2.7477103554028077	3.096125519876331	1.5249448460347428	3.4776334884670743	5.442269642551606
A_21_P0000304	29.87909280999725	44.76396458393497	9.771617518180534	10.196362283494981	5.870977569549925	3.871320848090531	11.662026293404727	19.771762337533517
A_21_P0000305	178.81477226046965	158.6237736037123	114.52287236039754	120.66186881930766	49.39661067175668	77.2285517051903	80.52312028282941	123.59839826753007
A_21_P0000306	8.191616862639721	8.496089800438162	5.97357781220067	5.068345547435702	9.242291885056323	5.456801080126473	5.395536607833966	5.351989256258224
A_21_P0000307	157.85439618987613	165.81717538516577	87.84123999102057	85.49323400012655	21.156223184127143	16.75870188951353	41.903077323871656	38.56062696158115
A_21_P0000308	82.54204695322899	85.67981490470446	19.11838696354147	17.553637072956334	28.74035619006417	16.941168959277572	27.510737862517825	38.044073118295884
A_21_P0000309	22.6491974216185	13.018779198489307	13.9807869136913	11.993026912934909	37.5241961874019	16.119518241867958	15.526050155821947	14.20445378180108
A_21_P0000310	93.38369022358533	86.05126167512881	211.6336236200331	166.57600533481533	106.09781558840612	65.27237962510759	84.39582677975238	59.37575940551681
A_21_P0000311	2.489505789621613	2.489426588264691	1.7265478517692416	2.0218362164540085	5.05607810604566	0.8250709638297168	1.6459934502980174	0.903382027431376
A_21_P0000312	3.4770123143352203	3.2014945803371067	3.4941517921695286	2.790565278258934	8.688162547669362	4.111902350650227	8.442628920042432	6.828652098005387
A_21_P0000313	41.96526535894419	45.03435718776946	13.375979727597583	9.927732870122798	19.343137394727272	8.892630580885765	13.129177555934112	13.110478020986287
A_21_P0000315	46.08217587230402	47.648166012292805	24.006739359505204	20.94404120662533	17.784370075090386	22.761192466790977	24.2452902432414	38.1551349047483
A_21_P0000316	13.23677066056355	17.417745854437488	6.471330160710877	5.144421130670324	1.981468671929412	1.6839304030843751	3.029233413089944	2.2909208118802686
A_21_P0000317	30.154078988414582	26.345699190105677	12.03378467442806	10.355574872553651	21.755868689677907	12.107774885441678	11.892172415424083	10.029318360318257
A_21_P0000318	98.04501357449293	138.60696537792225	37.86268994392655	34.37820800550173	35.199500189766255	33.68538268611114	56.07626754076109	83.41477322310627
A_21_P0000319	0.6177243652109993	1.371473395964797	0.7988809275966227	0.6883308636870408	0.9904292837453124	1.1613802206678623	0.938460279480979	0.903382027431376
A_21_P0000320	23.24026080322699	29.285541170936654	3.190902983101272	5.093899172044137	1.2241101785228976	0.7222414097690084	0.9975327879252446	1.7732991710385841
A_21_P0000321	51.602173154316816	51.79876006906256	150.22781687412274	116.33569070860672	153.7592733893837	162.0183931775343	247.68763387135886	246.39925474596265
A_21_P0000322	127.78542726450031	105.40640473961929	143.26485059728333	123.80405283927581	389.1481832753734	213.01831474211718	169.43282839165175	146.50691981599192
A_21_P0000324	30.52509659664761	41.92555908514643	14.746664472407053	13.633423019180867	11.441324196028933	9.347314771440205	14.199153658981553	20.005720214997694
A_21_P0000325	152.17763281846007	116.63832753374446	73.04724342141529	68.27210159560782	125.16726369743893	59.611422565681714	60.659970314624445	73.86320664123105
A_21_P0000326	4.342468858970438	4.977814097745773	1.8600440502943478	1.025229140588832	1.4774279185375876	2.756318781757858	6.808559358363445	2.929187315721359
A_21_P0000328	17.799023377778603	16.954092789325752	10.275460534882736	6.322323863774156	17.55445974459602	15.214333083004462	17.993174015311165	20.068252318936498
A_21_P0000329	162.56417383999084	181.91757142301225	40.619659980299595	39.457297428826564	71.4776174867025	54.385875962549186	56.10840042073052	76.92596079647218
A_21_P0000331	33.68138394966782	44.32576280466616	14.336127552524424	13.671914004554155	23.821963601327653	11.576969339263224	11.608432703764127	10.80559453649004
A_21_P0000332	20.41869357474002	19.220827453526486	18.624151288874543	15.473064507016645	27.424333183580426	17.57265351349501	32.174266067753834	37.28588265031328
A_21_P0000333	9.822286877372449	9.822844577162524	5.5636512373467255	4.236483682518331	8.04731914563193	5.776105451868172	3.401055129661426	3.330131747428117
A_21_P0000334	32.2948027760533	35.99479504819564	28.44281330711939	23.781061215840946	23.609972117434804	18.69397663664598	20.85328187067417	23.379617208126753
A_21_P0000335	31.706617989986686	39.17400746470921	16.437150839104582	17.74789393613206	5.731315155390432	3.5143689206232134	3.0561203000970747	4.975024197087605
A_21_P0000336	45.93452739453129	46.025550960943065	60.80567141548119	54.301431970333354	87.93403582501571	50.900006687955454	105.03553386002227	90.31522070435973
A_21_P0000337	4.2050498966856	3.415528424812546	3.9343192056567164	3.15343867028481	7.4810194132063055	4.476013134971175	5.4792979416187615	6.711049825674371
A_21_P0000339	8.025187093267112	8.683652396059694	5.045260598952987	4.420190411829156	4.466388395655106	9.161206160488108	3.2181510981111425	4.2871313049515996
A_21_P0000340	19.0543751872477	17.70965735660269	15.000242060921062	9.276235345888448	32.143391974670365	18.889848506975337	22.12448262684792	17.591368509945426
A_21_P0000341	158.47422081792885	145.0615425472723	129.14367154489992	109.34826944340085	155.49317831926527	154.080671187609	97.2490913827574	134.97859074933191
A_21_P0000342	24.37461276403856	27.994161496874234	13.244824250190332	13.831405690514863	9.175275478000982	4.82950263712006	26.43060761924639	30.71708477897042
A_21_P0000343	4.573594136560326	4.499547024459314	3.9804561769872766	3.8315316905725805	6.00568189471499	5.012686170362592	6.542909407050765	5.520560342576919
A_21_P0000344	161.1803477170452	206.13029174082564	94.6699782944052	78.31868232662222	120.59052959442317	88.67438800513021	62.60068740338552	88.86189583390924
A_21_P0000345	0.6177243652109993	0.6827061653145672	0.7988809275966227	0.6774196651406208	0.9904292837453124	0.7222414097690084	1.0766964171088067	0.903382027431376
A_21_P0000346	5.21856014627713	5.353339354801712	3.9002661072369826	1.9433910192307249	4.938036763150326	3.6455178492575286	5.021659663250421	4.553390510188614
A_21_P0000347	210.70788123631357	254.09476917363202	149.65687265278797	141.7866455925925	165.16083779224596	118.35270312570194	67.7987438146083	87.72856694521549
A_21_P0000348	199.54720804030035	232.2678338211269	70.60308320105197	77.5275780932777	47.64883973190268	43.14311950220811	90.8815633096566	108.02215887707446
A_21_P0000349	9.092422066349775	9.137064868691711	10.171842483049744	7.180372063267203	16.413538692902744	15.82907608134345	14.45804857320253	12.089031189625851
A_21_P0000350	171.36081589034157	177.0998505556204	47.7917732839838	43.41478311257807	95.81177168782621	51.68529977279729	17.4203735222066	17.396691489798016
A_21_P0000351	2341.2321747912865	1957.9862625865417	837.2673159438259	634.4150325384987	1140.7455476241978	456.8132137821573	744.2729522984393	659.0869301037064
A_21_P0000352	5.043862754000537	5.553435070206089	3.529158754416813	4.078849481279439	18.508684876303306	8.487373703450277	5.525845571481018	4.467449971155012
A_21_P0000353	14.637905420222443	15.210078927659772	6.057078444514924	5.516763494775536	27.362787907888492	17.03212804242388	4.230980600899871	5.099212124398596
A_21_P0000354	18.650111653679012	17.59361096262252	18.731488930306426	16.416222358398628	15.6580768715746	8.171343974260472	3.1376236984494383	3.0877417021198945
A_21_P0000355	2.386428595696314	2.1046356431331024	2.519796668826308	1.5890653085395927	1.6275908639633494	0.7222414097690084	0.9737923705431584	0.9116318927822847
A_21_P0000356	18.344128066615397	18.247315770034525	8.154955738002206	6.5640082325457065	80.57469064931752	41.956231303878305	8.2174303606165	8.502142009125244
A_21_P0000357	3.0067511095873907	2.8217624878904997	4.161615209414652	4.665093878849454	1.3965835339943062	2.0933170569009225	4.423719696179115	4.715281989796481
A_21_P0000358	74.32528747347646	76.28023449591366	48.85612234382078	38.462886005580046	130.41483536292102	85.80083499773866	71.54616586422057	65.3457776014376
A_21_P0000359	94.53076730632024	78.60392050842493	62.55255238461963	48.38520087322104	163.1298040772408	109.03797010873922	88.69592685715659	84.46705067629888
A_21_P0000360	23.225324228076193	29.341536730615754	10.821617078796022	9.018622131110781	23.431754272117672	16.266797710148055	5.452016901294249	6.61844413404238
A_21_P0000361	91.49680173209912	88.34571420964132	35.608263943867435	28.897110656095848	21.107216743167424	10.3677003241275	11.876535790247372	9.89528176214421
A_21_P0000362	39.97556282411225	45.503977104766044	16.08003508685034	14.307171069736425	25.57415185578716	20.6609144471827	32.89789402005602	41.41050817587836
A_21_P0000363	40.92086642019464	38.18428833685269	20.42342286924476	16.50434110844012	51.61768795772689	34.554137988265886	48.65580580328822	45.52844867444045
A_21_P0000364	2.033302755977256	2.3902730756390644	0.7988809275966227	0.6774196651406208	3.0541848014268522	1.782884698636827	3.2766134196816896	0.903382027431376
A_21_P0000365	27.956388659816106	28.637079546874265	35.5546590336257	30.570106906307036	41.86033520881023	30.37035239458417	27.035088654465685	31.425806047130887
A_21_P0000366	24.15642016375873	33.02387628271955	13.67070927045395	11.251442057112166	14.542090867528897	31.4492799469817	10.722199615756823	18.666528629892877
A_21_P0000367	34.459815485732115	47.12469423297621	16.214231105068023	14.897501662726569	36.10257361068523	35.38592897506866	41.860527534799985	65.67368720975465
A_21_P0000368	10.348741232174792	10.492848311565249	7.232869795989778	6.321207476166005	7.847391090415101	7.0157504962159605	4.162142662479383	5.454570092237112
A_21_P0000369	1744.1694541478648	1708.3861577228747	1302.531893323832	1237.5475023604688	2763.065941197025	1464.9323628142165	1314.897906783116	1121.7030847063386
A_21_P0000370	10.095165380255677	9.243162868430916	5.674884222181569	3.770660114302375	12.474888655939921	9.304429521010942	9.928637603427708	11.759394314872361
A_21_P0000371	9.282777535835734	11.718038257488093	7.362398751828439	8.245602293146858	5.812255017316666	8.233078281001887	5.356851398193201	7.751554404285501
A_21_P0000372	3.4427397311045835	2.202268086422408	1.188907538320321	0.7048391744747187	1.2277850673373063	0.7222414097690084	0.938460279480979	1.436866153292728
A_21_P0000374	1.5749784568627632	0.6865508933551527	3.248467147220174	6.1186020930370875	6.187819859137186	2.2096557031865145	1.9389283834683841	2.6184401591614592
A_21_P0000375	1.758079371403686	1.857894711689773	1.5500931095721115	0.6774196651406208	0.9904292837453124	1.5238730397826457	1.8594421116407365	1.2925463575004286
A_21_P0000376	5.2886768035235	5.467463248220356	13.21283865561122	11.459297442645925	7.71511529785378	6.733423440171616	4.078325021077818	4.128869614329951
A_21_P0000378	4.5892905126803365	4.578480145880653	1.683969096090197	1.8092944416768086	7.130746173575506	3.962755166084468	1.600414874520353	1.0743548452081997
A_21_P0000379	1.7352717523913657	1.4524205005738147	2.4521506274011364	1.3145890860375815	1.8523139201270284	1.4774459174798742	3.3108484506771556	3.666816808759626
A_21_P0000380	11.015395544354154	13.66665779148652	10.611469853029877	8.057350077882939	24.458789822190212	15.673201940287102	12.06290086330838	11.616079983276592
A_21_P0000381	2.8408365223353687	2.7487170244388324	1.8880112738076502	1.9788851000054328	2.7857745038147375	2.904112485921709	1.5855789436540941	2.5549956393749538
A_21_P0000382	13.96750152114625	10.75806327184199	10.570508032348286	10.994484584570358	17.97603795008078	9.97389241751967	8.830890583789863	7.011834485235756
A_21_P0000383	4.317316358267777	4.845074172611331	4.653618810769873	3.2983129947111136	13.233733783701338	8.03711974170336	7.58657296078212	7.8173585579276565
A_21_P0000384	2.172844219180959	1.520592807417466	1.3092744483527476	0.6774196651406208	6.717622272456796	4.866901741800719	1.9401596433550632	2.002586563420942
A_21_P0000385	6.597937418344561	6.415768054676572	8.577988753354301	6.516300275208513	7.694239029410996	5.343107281883455	4.0702580165154	4.650796773914374
A_21_P0000386	19.669579237048637	16.857626408166805	11.43260760326934	9.97461843998651	33.568520671051495	17.983955551530265	12.188645156156037	9.726876898118563
A_21_P0000387	3.677519466039059	1.6271372969887878	1.4501174754404031	1.6648875368194522	5.264149470833442	4.1477024128496565	3.219335434983847	2.0417734690068596
A_21_P0000388	9.13477077793118	10.68603230975198	5.591142327827179	6.940916405193966	6.430421550473465	5.671127662958246	3.297195730531266	4.810747788927319
A_21_P0000389	8.223836130080397	10.215188983307153	5.805058673809727	4.069106831655387	8.37875640114446	6.105360865753666	3.604064734239311	4.170555274603745
A_21_P0000390	1.0284806760375453	1.4772491583939749	0.803013858187451	1.146115086284975	3.15449349842601	2.2228351644319795	0.938460279480979	1.2597817754239256
A_21_P0000391	1.5728485432515158	0.8146959329145614	1.478905309442533	2.2313038607908005	1.5690475794304477	0.77988031882047	8.55962300924421	14.116216845653748
A_21_P0000392	0.8520378417946128	0.6827061653145672	1.4189582432927956	0.7989430627416609	0.9904292837453124	0.7222414097690084	0.938460279480979	1.3520091306628277
A_21_P0000393	18.872912477723315	14.97077676259371	9.983354516992597	8.906499692654698	24.085556450903628	11.735723779061729	9.39727951626502	10.544580367304292
A_21_P0000394	66.25054282528593	69.32908417016041	73.59006703409864	62.20767817254936	80.35398338772772	60.675471945038005	20.669287348279127	20.524767392678665
A_21_P0000395	1.0717775945195496	0.6827061653145672	0.7988809275966227	0.6774196651406208	0.9904292837453124	1.112289183149299	0.938460279480979	0.903382027431376
A_21_P0000396	0.6177243652109993	0.6827061653145672	0.7988809275966227	0.6774196651406208	0.9904292837453124	0.7222414097690084	0.938460279480979	0.903382027431376
A_21_P0000397	295.77680383236196	341.3043374370801	63.278064087825776	57.172404253165816	63.23140231316741	46.966838863463586	46.24640288174875	55.602585623903636
A_21_P0000398	2.221257748580006	0.9436118842758434	0.7988809275966227	0.99040868592914	4.297530107069368	3.4159996406126742	0.9636481779981365	0.903382027431376
A_21_P0000399	0.6177243652109993	0.6827061653145672	0.7988809275966227	0.6774196651406208	0.9904292837453124	0.7222414097690084	0.938460279480979	0.903382027431376
A_21_P0000400	0.6177243652109993	1.1969584074922905	2.556248007790687	1.476345385938854	0.9904292837453124	0.8381074212760474	0.938460279480979	0.903382027431376
A_21_P0000401	0.6177243652109993	0.6827061653145672	0.7988809275966227	0.6774196651406208	0.9904292837453124	0.7222414097690084	1.3664473422429502	0.903382027431376
A_21_P0000402	0.6177243652109993	0.6827061653145672	2.130997298983584	1.1870014275942022	0.9904292837453124	0.7222414097690084	0.938460279480979	0.903382027431376
A_21_P0000403	0.6177243652109993	0.6827061653145672	0.7988809275966227	0.6774196651406208	0.9904292837453124	0.7222414097690084	0.938460279480979	0.903382027431376
A_21_P0000404	0.6177243652109993	0.6827061653145672	0.7988809275966227	0.6774196651406208	0.9904292837453124	0.7222414097690084	0.938460279480979	0.903382027431376
A_21_P0000405	0.6177243652109993	0.6827061653145672	0.7988809275966227	0.6774196651406208	0.9904292837453124	0.7222414097690084	0.938460279480979	0.903382027431376
A_21_P0000406	0.6177243652109993	0.6827061653145672	6.684378922006054	6.165268178929295	0.9904292837453124	0.7222414097690084	0.938460279480979	1.246894669449806
A_21_P0000407	0.6177243652109993	0.6827061653145672	0.7988809275966227	0.6774196651406208	0.9904292837453124	0.7222414097690084	0.938460279480979	0.903382027431376
A_21_P0000408	0.6177243652109993	0.6827061653145672	0.7988809275966227	0.6774196651406208	0.9904292837453124	0.7222414097690084	0.938460279480979	0.903382027431376
A_21_P0000409	0.6177243652109993	0.6827061653145672	0.7988809275966227	1.0422551354846104	0.9904292837453124	0.7222414097690084	0.938460279480979	1.2029458565208917
A_21_P0000410	0.6177243652109993	0.6827061653145672	0.9925446834074827	0.6774196651406208	0.9904292837453124	0.7222414097690084	0.938460279480979	0.903382027431376
A_21_P0000411	0.6177243652109993	0.6827061653145672	0.7988809275966227	2.369767085506213	1.4357637279441304	0.7839983948906909	0.938460279480979	0.903382027431376
A_21_P0000412	0.6177243652109993	0.6827061653145672	5.6518013566595915	7.708546692302033	0.9904292837453124	0.7222414097690084	0.938460279480979	0.903382027431376
A_21_P0000413	0.6177243652109993	0.6827061653145672	0.7988809275966227	0.6774196651406208	0.9904292837453124	0.7222414097690084	0.938460279480979	0.903382027431376
A_21_P0000414	0.6177243652109993	0.6827061653145672	0.7988809275966227	1.1530816701212812	0.9904292837453124	0.7222414097690084	0.938460279480979	0.903382027431376
A_21_P0000415	0.6177243652109993	0.6827061653145672	0.7988809275966227	0.6774196651406208	0.9904292837453124	0.7222414097690084	0.938460279480979	0.903382027431376
A_21_P0000416	0.6177243652109993	0.6827061653145672	0.7988809275966227	0.6774196651406208	0.9904292837453124	0.7222414097690084	0.938460279480979	0.903382027431376
A_21_P0000417	0.6177243652109993	0.6827061653145672	6.254430793344683	5.5295044038375005	0.9904292837453124	0.7222414097690084	0.938460279480979	0.903382027431376
A_21_P0000418	0.6177243652109993	0.6827061653145672	10.306334087210635	8.93637931924472	0.9904292837453124	0.7222414097690084	0.938460279480979	0.903382027431376
A_21_P0000419	0.6177243652109993	0.6827061653145672	5.942967890578877	4.644280837057674	0.9904292837453124	0.7222414097690084	0.938460279480979	0.903382027431376
A_21_P0000420	0.6177243652109993	0.7298889441880884	4.920016840409954	4.885290495842742	0.9904292837453124	0.7222414097690084	0.938460279480979	0.903382027431376
A_21_P0000421	0.6177243652109993	0.6827061653145672	0.7988809275966227	0.6774196651406208	0.9904292837453124	0.7222414097690084	0.938460279480979	0.903382027431376
A_21_P0000422	0.6177243652109993	1.084654472169142	3.023650869861498	2.136287623718847	0.9904292837453124	0.7222414097690084	0.938460279480979	0.903382027431376
A_21_P0000423	0.6177243652109993	0.6827061653145672	0.8628222386081577	0.6774196651406208	0.9904292837453124	0.7222414097690084	0.938460279480979	1.1618383607446543
A_21_P0000425	0.6177243652109993	0.6827061653145672	5.51197482566421	4.462029205187571	0.9904292837453124	0.7222414097690084	0.938460279480979	0.903382027431376
A_21_P0000426	0.6177243652109993	0.6827061653145672	0.7988809275966227	0.6774196651406208	0.9904292837453124	0.7222414097690084	0.938460279480979	0.903382027431376
A_21_P0000427	0.6177243652109993	0.6827061653145672	0.7988809275966227	0.6774196651406208	0.9904292837453124	0.7222414097690084	0.938460279480979	0.903382027431376
A_21_P0000428	0.6177243652109993	0.6877407136600628	0.7988809275966227	0.6774196651406208	0.9904292837453124	0.7222414097690084	0.938460279480979	0.903382027431376
A_21_P0000429	0.6177243652109993	0.6827061653145672	0.7988809275966227	0.6774196651406208	0.9904292837453124	0.7222414097690084	0.938460279480979	0.903382027431376
A_21_P0000430	0.6177243652109993	0.6827061653145672	0.7988809275966227	0.6774196651406208	0.9904292837453124	0.7222414097690084	0.938460279480979	0.903382027431376
A_21_P0000431	0.6177243652109993	0.6827061653145672	0.7988809275966227	0.6774196651406208	0.9904292837453124	0.7222414097690084	0.938460279480979	0.903382027431376
A_21_P0000432	0.6177243652109993	0.6827061653145672	0.7988809275966227	0.7309157670646417	0.9904292837453124	0.7222414097690084	0.938460279480979	0.903382027431376
A_21_P0000433	0.6177243652109993	6.244552175477332	0.7988809275966227	0.6774196651406208	0.9904292837453124	0.7222414097690084	0.938460279480979	0.903382027431376
A_21_P0000434	0.6177243652109993	0.6827061653145672	0.7988809275966227	0.6774196651406208	0.9904292837453124	0.7222414097690084	0.938460279480979	0.903382027431376
A_21_P0000435	0.6177243652109993	0.6827061653145672	0.7988809275966227	0.6774196651406208	0.9904292837453124	0.7222414097690084	0.938460279480979	0.903382027431376
A_21_P0000436	0.6177243652109993	0.6827061653145672	0.7988809275966227	0.6774196651406208	0.9904292837453124	0.7222414097690084	0.938460279480979	0.903382027431376
A_21_P0000437	0.6177243652109993	0.6827061653145672	0.7988809275966227	0.6774196651406208	0.9904292837453124	0.7222414097690084	0.938460279480979	0.903382027431376
A_21_P0000439	0.6177243652109993	0.6827061653145672	0.7988809275966227	0.6774196651406208	0.9904292837453124	0.7222414097690084	0.938460279480979	0.903382027431376
A_21_P0000442	0.6177243652109993	0.6827061653145672	0.7988809275966227	0.6774196651406208	1.0127642564371961	0.7222414097690084	0.938460279480979	0.903382027431376
A_21_P0000443	0.6177243652109993	0.6827061653145672	0.7988809275966227	0.952278900721303	0.9904292837453124	0.7222414097690084	0.938460279480979	0.903382027431376
A_21_P0000445	0.6177243652109993	0.6827061653145672	9.715604780823023	7.63915995084101	16.680748590222958	5.58406579445905	1.6908024886465076	2.1600008817008587
A_21_P0000446	0.6769908175273112	0.7974208726486747	0.7988809275966227	0.6774196651406208	0.9904292837453124	0.7222414097690084	0.938460279480979	0.903382027431376
A_21_P0000447	0.6177243652109993	0.6827061653145672	1.7231382279702594	1.5661915561264546	0.9904292837453124	0.7222414097690084	0.938460279480979	2.444287978677293
A_21_P0000448	0.6177243652109993	0.6827061653145672	0.7988809275966227	1.417003423272536	0.9904292837453124	0.7222414097690084	1.7173930098973775	0.903382027431376
A_21_P0000449	0.6177243652109993	0.6827061653145672	0.8716105679164626	0.6774196651406208	0.9904292837453124	0.8535655541693336	0.938460279480979	0.903382027431376
A_21_P0000450	0.6177243652109993	0.6827061653145672	9.661360765839213	10.478770412856125	13.005525010716447	8.637404911501594	1.4008839545064486	0.903382027431376
A_21_P0000451	0.6177243652109993	0.6827061653145672	18.852008107043652	18.74494729607263	6.1367038038030906	4.615596398788772	0.938460279480979	0.903382027431376
A_21_P0000452	0.6177243652109993	0.6827061653145672	0.7988809275966227	0.6774196651406208	0.9904292837453124	0.7222414097690084	0.938460279480979	0.903382027431376
A_21_P0000453	0.6177243652109993	0.6827061653145672	0.7988809275966227	0.6774196651406208	0.9904292837453124	0.8874463320464436	0.938460279480979	0.903382027431376
A_21_P0000454	0.6177243652109993	0.6827061653145672	2.3740839831563947	3.1354572426933176	2.252123282298493	0.7222414097690084	0.938460279480979	0.903382027431376
A_21_P0000455	0.6177243652109993	0.6827061653145672	0.7988809275966227	0.6774196651406208	0.9904292837453124	1.012991100685797	0.938460279480979	0.903382027431376
A_21_P0000456	0.6177243652109993	0.6827061653145672	0.7988809275966227	0.6774196651406208	0.9904292837453124	0.7222414097690084	0.938460279480979	0.903382027431376
A_21_P0000457	0.6177243652109993	0.6827061653145672	0.7988809275966227	0.6774196651406208	0.9904292837453124	0.7222414097690084	0.938460279480979	0.903382027431376
A_21_P0000458	0.6177243652109993	0.6827061653145672	0.7988809275966227	0.6774196651406208	0.9904292837453124	0.7222414097690084	0.938460279480979	0.903382027431376
A_21_P0000459	0.6177243652109993	0.6827061653145672	0.7988809275966227	0.6774196651406208	0.9904292837453124	0.7222414097690084	0.938460279480979	0.903382027431376
A_21_P0000460	0.6585928856684858	0.6827061653145672	0.9461469573421551	0.6774196651406208	0.9904292837453124	0.7222414097690084	0.938460279480979	0.903382027431376
A_21_P0000461	0.6177243652109993	0.6827061653145672	0.7988809275966227	0.6774196651406208	0.9904292837453124	0.7222414097690084	0.938460279480979	0.903382027431376
A_21_P0000462	0.6177243652109993	0.6827061653145672	0.7988809275966227	0.6774196651406208	0.9904292837453124	0.7222414097690084	0.938460279480979	0.903382027431376
A_21_P0000463	135.16834533262914	121.28370605676429	58.89551516236057	45.13671615939901	113.69218963313708	61.96140833030353	40.063676406883346	42.78746112972981
A_21_P0000464	0.6177243652109993	0.6827061653145672	0.7988809275966227	0.6774196651406208	4.091344519637835	4.000782620791625	0.938460279480979	0.903382027431376
A_21_P0000465	0.6177243652109993	0.6827061653145672	0.7988809275966227	0.6774196651406208	0.9904292837453124	0.7222414097690084	0.938460279480979	0.903382027431376
A_21_P0000466	0.7591889279084779	1.052236716074112	0.7988809275966227	0.6774196651406208	0.9904292837453124	0.7222414097690084	0.938460279480979	0.903382027431376
A_21_P0000467	0.6177243652109993	0.6827061653145672	0.7988809275966227	0.6774196651406208	0.9904292837453124	0.7222414097690084	0.938460279480979	0.903382027431376
A_21_P0000468	0.8346643440230536	0.8550154667081752	0.7988809275966227	0.6774196651406208	1.8312245113023828	0.7222414097690084	0.938460279480979	0.903382027431376
A_21_P0000469	5.609189267656879	7.707897340108509	4.9573597304895305	2.9159217872932057	5.147318432522845	5.00215444612534	4.0273872740281496	6.256332482166787
A_21_P0000470	12.768795035967	13.817808936487165	11.994193733418228	9.982525282318033	17.23374091479218	15.1898202095569	11.600463299070775	17.36773086876262
A_21_P0000471	0.6177243652109993	0.6827061653145672	0.7988809275966227	0.6774196651406208	0.9904292837453124	0.7222414097690084	0.938460279480979	0.903382027431376
A_21_P0000472	9.926668705157073	8.047890472084486	5.253046332697158	4.467628756139624	3.406167522001396	4.323406414052622	5.528533321721452	7.922082216075611
A_21_P0000473	33.13721820186615	42.04592018209139	11.33678343376598	13.927978637977311	25.03601200875698	24.111523896151507	10.55205864400748	13.335723682177917
A_21_P0000474	7.68973311218801	7.178031334847576	1.5744543443544285	3.548463754457591	2.8580421669324982	1.7202851466865081	3.0546863327900273	2.7262172485621323
A_21_P0000475	91.21714555748079	70.15730232755013	50.53174313421759	41.82066560817586	51.331394468967474	51.02125657582747	32.72542378989301	42.678206107332265
A_21_P0000476	100.1223711967483	73.0860571602564	56.5418841287125	40.72656510700725	53.87527246709596	50.89258204626302	37.618405533462116	53.78077122446388
A_21_P0000477	44.74795301588478	44.7794483597643	43.70421912984292	42.52477560812302	98.61054656641939	59.16488959167793	16.960154478069686	19.59480786600026
A_21_P0000478	78.36457474310389	68.27327908550144	48.33517209093502	42.97375581378492	75.47782270365009	39.65394236195763	14.728278210679077	13.812660610032202
A_21_P0000479	455.1957722944445	471.7970669577726	139.5547836590504	124.19740334203637	95.16959714883141	44.6871127431841	22.735758114490654	18.19216272728866
A_21_P0000480	26.85922370579024	23.917750292027563	17.35594379393346	16.222507430955016	33.67841870437587	19.405239976986497	25.84913763007998	22.577142953159463
A_21_P0000482	35.58181295923946	32.55316403585846	39.622784403607426	31.935717209264013	35.8822823293946	30.132388294893477	18.113032285285918	27.49385384037637
A_21_P0000483	2.9755263783747052	3.3936654425745125	2.4223683464203343	1.3127188658260611	1.7083389787802508	1.2710112665326476	0.938460279480979	1.6299638809797794
A_21_P0000484	34.77833887740951	35.74943045238159	34.49626962550859	24.644513869422482	67.36381003090932	52.336183731281125	28.174266818522057	35.052812616705666
A_21_P0000485	1.852334225945041	1.995081784785074	2.0078673793749715	1.8360105184306246	1.1896462107364119	1.1946618270714282	1.0293621698402893	3.2111274261905267
A_21_P0000486	0.6177243652109993	0.6827061653145672	0.7988809275966227	0.6774196651406208	0.9904292837453124	1.1005004699624854	0.938460279480979	0.903382027431376
A_21_P0000487	2.6884241542581284	2.6623601561758625	2.4001370879671757	2.5659545947275886	3.6330273303018275	2.409845132663469	3.6541090671029135	2.448716357375762
A_21_P0000488	11.496717721585451	8.537281559628582	7.011538237237278	5.429971132438389	28.0169466412166	13.656805038009399	5.426368781856034	5.212647998819099
A_21_P0000489	193.20812060450507	186.9540313457709	292.22888577680385	239.85479373993778	188.22763868188918	135.2663691320955	99.59710023281322	126.57233190183418
A_21_P0000490	8.048639616516713	6.496698774337621	1.905759212495137	1.8963035783068003	5.911949648159901	2.361099615435339	2.481690639947326	2.872996953615127
A_21_P0000491	11.885489963523376	14.585266245163881	510.5547349273138	708.6099632987574	1790.9764364988248	985.354533140986	45.233579009721694	119.2605745834912
A_21_P0000492	771.1477009843438	859.1304098489923	3712.303804830194	3708.0489243320876	4906.281619454883	2707.2511448609703	516.8523066227517	1159.326597355584
A_21_P0000493	70.68795344829185	82.97210667420374	34.855766042927065	34.94644116901499	153.02219591642046	73.2188696257475	10.186680395714916	9.375694362010835
A_21_P0000494	83.18005738659353	56.31957202515909	38.63921818316902	36.9471730532212	74.25820808364611	20.95282998018314	26.01047772132835	24.844288556841793
A_21_P0000495	837.2990619855515	908.8372899569144	549.3177157437862	598.921900151322	266.36010899476184	187.8386680250583	246.71163518069866	333.95305340415126
A_21_P0000496	2.692844589815578	3.000545482226087	2.2031713975063734	2.1728317049745227	2.732925197234088	2.228433979840509	1.484898672566704	1.962743802483108
A_21_P0000497	4.599948728877688	3.053714638380785	3.5594698945716843	3.3695423176613195	6.070982878250886	3.7470895476789834	10.224978959720534	10.620132013022433
A_21_P0000498	9.639169901998029	10.828720629127385	10.768505876967545	9.091992100202832	29.93069372044064	25.06663038125824	6.1219236333578335	6.973522053452392
A_21_P0000499	2.817440829727367	2.570002300719777	1.1568067451114479	1.1104211667090504	1.7772589909189522	1.5651115797976367	1.4149242587477637	1.654839950516346
A_21_P0000500	137.6072446713552	184.86672551593813	337.3204415255111	328.47144723530806	52.61239589597798	55.51690601024745	22.68857233163835	41.86568624421994
A_21_P0000501	16.59682057269226	13.996145440990636	16.759707002430996	12.586785249430664	16.87633064174271	14.04219449874496	22.012205239010818	21.786900490843593
A_21_P0000502	47.75242842891073	42.51795687891319	47.18783528033931	31.464124735179716	43.2670419205137	26.566624675551104	41.47493297516684	44.90959585036886
A_21_P0000504	18.757558629763814	24.20814618650577	15.585526194906176	13.882036036287474	10.717803719101578	5.939105226673299	12.480999933181629	18.059567926830393
A_21_P0000506	104.99871204469854	70.63409065928252	170.0250289394616	142.93040095521593	103.94785112500882	132.07660439067888	49.9021749004669	80.4181827675542
A_21_P0000507	12411.700934925828	11892.918903382742	14769.320735513693	12733.876091001306	24887.526850537884	14801.759900088013	3733.493422144209	7326.729972065621
A_21_P0000508	7404.479119372145	6781.404995634095	10725.580406965923	9066.587507920729	17360.87241765373	8721.384253663895	2131.4291098366402	4341.390236283183
A_21_P0000509	2729.3286262736706	2190.0517423002693	5440.623574496844	4580.2579045052335	10032.27016692299	5320.8925806017805	785.3073157108012	1710.2830350094864
A_21_P0000510	11.277885158863265	4.654149931831789	3.57357493622933	3.9417600636449324	7.315665263426458	7.990962737687842	12.526963840750048	17.436196385857592
A_21_P0000511	3496.3730313896635	3238.02755265542	7269.733357512797	6404.003062478822	12288.111520752662	6059.458090714388	1295.6005357482045	2658.0100987270084
A_21_P0000512	2.001884059313894	0.6827061653145672	3.162427671318018	1.670441023234275	2.217903950545093	2.0836086878708078	0.938460279480979	4.028550846947752
A_21_P0000513	3.6878379338355436	3.9924520006362822	1.6311167316822595	2.276880655861462	2.7389371029864216	2.275529897688726	4.560778066156194	2.865887337059242
A_21_P0000514	19.1629958396264	23.959982495413925	21.703102294306134	18.146176054054838	27.96124489829876	17.507030659003394	41.31075873387444	43.256226063763954
A_21_P0000515	96.86852045748667	129.6834632864519	121.62075364828947	118.48595620969607	125.6781667391661	84.79382824492592	115.0163780087975	144.12692372944286
A_21_P0000516	0.6177243652109993	0.6827061653145672	0.7988809275966227	0.8588065030662047	0.9904292837453124	0.7222414097690084	0.938460279480979	0.903382027431376
A_21_P0000517	0.6177243652109993	1.1824296010469983	0.7988809275966227	0.6774196651406208	0.9904292837453124	0.7222414097690084	0.938460279480979	0.903382027431376
A_21_P0000518	0.6177243652109993	0.6827061653145672	0.7988809275966227	0.6774196651406208	0.9904292837453124	0.9571120050533787	0.938460279480979	0.903382027431376
A_21_P0000519	0.6177243652109993	0.6827061653145672	0.7988809275966227	0.6774196651406208	0.9904292837453124	0.7222414097690084	0.938460279480979	0.903382027431376
A_21_P0000520	13.641651918497447	13.641879653922592	9.99871699723028	7.376654411241698	8.79721871610256	8.812404005088624	10.96923239204516	11.457072099100285
A_21_P0000521	0.6177243652109993	0.6827061653145672	0.7988809275966227	0.6774196651406208	0.9904292837453124	0.7222414097690084	0.938460279480979	0.903382027431376
A_21_P0000522	0.717239142722126	0.6827061653145672	0.7988809275966227	0.7643762340045975	0.9904292837453124	0.7222414097690084	0.938460279480979	0.903382027431376
A_21_P0000523	0.6177243652109993	0.6827061653145672	0.7988809275966227	0.6774196651406208	0.9904292837453124	0.7222414097690084	0.938460279480979	0.903382027431376
A_21_P0000524	0.6177243652109993	0.7845139029697036	1.1911428071557364	1.1873593761452628	0.9904292837453124	0.7222414097690084	0.938460279480979	0.903382027431376
A_21_P0000525	10.50588907523574	9.658574550489194	8.728263049120791	7.789541697144907	9.145641833831322	5.546411016319333	15.615444128204183	12.005134100738298
A_21_P0000526	0.6177243652109993	0.6827061653145672	0.7988809275966227	0.6774196651406208	0.9904292837453124	0.7222414097690084	0.938460279480979	0.903382027431376
A_21_P0000527	1.0221687684738194	1.605551493453872	0.7988809275966227	0.6774196651406208	0.9904292837453124	0.9658408702835649	1.7011737885791638	1.8788250324268978
A_21_P0000528	0.6177243652109993	0.6827061653145672	5.781248826643638	3.9929702806509026	0.9904292837453124	0.7222414097690084	0.938460279480979	0.903382027431376
A_21_P0000529	0.7451710324336178	0.9676365873157291	0.7988809275966227	1.135503578198413	2.210701548793697	0.7245707827637954	2.0105404104750186	0.903382027431376
A_21_P0000530	86.3473278788272	110.34172857104821	93.4598813981375	90.58094020159196	54.23000461936218	44.018230528768825	44.57320328025653	63.5212711235561
A_21_P0000531	0.6177243652109993	0.6827061653145672	0.7988809275966227	0.6774196651406208	0.9904292837453124	0.7222414097690084	0.938460279480979	0.903382027431376
A_21_P0000532	0.6177243652109993	0.6827061653145672	0.7988809275966227	0.6774196651406208	0.9904292837453124	0.7222414097690084	0.938460279480979	0.903382027431376
A_21_P0000533	0.6177243652109993	0.6827061653145672	0.7988809275966227	0.6816062541551229	0.9904292837453124	0.7222414097690084	0.938460279480979	0.903382027431376
A_21_P0000537	0.6177243652109993	0.6827061653145672	0.7988809275966227	0.8553973208594179	0.9904292837453124	0.7222414097690084	0.938460279480979	0.903382027431376
A_21_P0000538	3.354061692132354	1.3159446707615383	0.7988809275966227	0.8294862896356553	6.981575638292056	8.346020948178746	2.3528081359250854	1.4141659697074325
A_21_P0000539	8.17840868026278	6.581473129709393	3.588681774570182	2.520158315685422	3.5266096654805286	3.1837802490952845	14.18595703053149	11.054107705180192
A_21_P0000540	0.6177243652109993	0.6827061653145672	4.166333400173038	2.6516522468858676	0.9904292837453124	0.7222414097690084	1.2365588088011057	0.903382027431376
A_21_P0000541	0.6177243652109993	0.6827061653145672	0.7988809275966227	0.6774196651406208	0.9904292837453124	0.7222414097690084	0.938460279480979	1.4415912026490052
A_21_P0000542	0.6177243652109993	0.6827061653145672	0.7988809275966227	0.6774196651406208	0.9904292837453124	0.7222414097690084	0.938460279480979	0.903382027431376
A_21_P0000543	4.984826836417322	3.6328146814595437	3.8995886562103803	3.170372807073995	5.5736922965995	2.3550631217324898	6.028381666540288	6.078008483479944
A_21_P0000544	3.0247874256028218	3.1025868419309934	2.119025269402621	1.3695027563528754	3.7873916767492366	2.251048802863196	5.357459520454305	3.8787628797434106
A_21_P0000545	0.6177243652109993	0.6827061653145672	0.7988809275966227	0.6774196651406208	0.9904292837453124	0.7222414097690084	0.938460279480979	0.903382027431376
A_21_P0000546	0.6177243652109993	0.6827061653145672	0.7988809275966227	0.6774196651406208	0.9904292837453124	0.7222414097690084	0.938460279480979	0.903382027431376
A_21_P0000547	2.3505066884105643	1.7142355841472898	4.799946634754036	5.001858162141481	2.1519512645404926	2.328792312693552	1.2012030685398833	1.0988323425942639
A_21_P0000548	1.761744947786848	1.931626977543746	7.427764787086249	5.764157156484891	1.052924381120358	1.4499415201130508	3.226158041215674	4.578833361609191
A_21_P0000549	0.6177243652109993	0.6827061653145672	0.8338016107037263	0.6774196651406208	0.9904292837453124	0.7222414097690084	0.938460279480979	0.903382027431376
A_21_P0000550	4.195876689862216	2.0793864383151086	1.676025024146176	0.6774196651406208	1.7617942299966962	2.106194621237104	1.2242657299081285	1.362884224185452
A_21_P0000551	0.6177243652109993	0.6827061653145672	0.7988809275966227	0.6774196651406208	11.670410489359224	0.7222414097690084	0.938460279480979	0.903382027431376
A_21_P0000553	6.406694896670158	5.158044429151826	5.968797308729931	4.735221717424141	3.848122819569932	2.983894161010433	2.9571652943874818	4.762171130548279
A_21_P0000554	0.6177243652109993	0.6827061653145672	0.7988809275966227	0.6774196651406208	0.9904292837453124	0.7222414097690084	0.938460279480979	0.903382027431376
A_21_P0000555	0.6177243652109993	0.6827061653145672	0.7988809275966227	0.6774196651406208	0.9904292837453124	0.7222414097690084	0.938460279480979	0.903382027431376
A_21_P0000556	0.6177243652109993	1.4918112809001345	0.7988809275966227	0.6774196651406208	2.3210591413057347	0.7222414097690084	2.496157943615805	0.903382027431376
A_21_P0000557	0.6177243652109993	0.6827061653145672	0.7988809275966227	0.6774196651406208	3.0279919085889238	2.4979961412085956	1.1640856506420196	0.903382027431376
A_21_P0000558	0.9897824683647909	0.6827061653145672	4.808687989863799	2.6185711349583904	0.9904292837453124	0.7222414097690084	0.938460279480979	0.903382027431376
A_21_P0000559	0.6177243652109993	0.6827061653145672	0.7988809275966227	0.6774196651406208	0.9904292837453124	0.7222414097690084	0.938460279480979	0.903382027431376
A_21_P0000560	0.6685772881282643	2.9827200242497236	1.7108274728759951	0.7216440595917951	1.538534632142679	2.064265618434374	2.0080835214633375	1.8835190054414315
A_21_P0000561	1.6761715914741684	2.627225366084114	3.7836710336161103	3.249712198255265	1.88474849831112	1.2682598156579916	0.938460279480979	1.5866337040632499
A_21_P0000562	0.6177243652109993	0.6827061653145672	0.7988809275966227	0.6774196651406208	0.9904292837453124	0.7222414097690084	0.938460279480979	0.903382027431376
A_21_P0000563	149.381565251769	155.29544450657073	61.10606662187608	61.32208744431102	81.54719316302703	53.22384731354363	68.77727634802312	72.924466241246
A_21_P0000564	1.1169861228221356	0.6827061653145672	0.7988809275966227	0.6774196651406208	0.9904292837453124	0.7892271338008546	0.938460279480979	0.903382027431376
A_21_P0000565	0.6177243652109993	0.6827061653145672	0.7988809275966227	0.6774196651406208	0.9904292837453124	1.2394783510304146	0.938460279480979	0.903382027431376
A_21_P0000567	1.6260074312241135	1.5426824481023842	1.4808881319048277	1.9044583562357633	0.9904292837453124	3.047072950571387	0.938460279480979	1.2453634369133098
A_21_P0000568	1.7595557326365403	2.09106617539131	1.9316014127410326	0.6774196651406208	0.9904292837453124	0.7222414097690084	1.034913537777531	1.7198281695113264
A_21_P0000569	0.6177243652109993	0.6827061653145672	0.7988809275966227	0.6774196651406208	0.9904292837453124	0.9340791487027171	0.938460279480979	0.903382027431376
A_21_P0000570	1.3718175612859786	0.6827061653145672	1.1263182533906504	1.0104231854196526	1.588646986440627	0.7222414097690084	1.134612179412584	0.903382027431376
A_21_P0000571	0.6177243652109993	0.6827061653145672	0.7988809275966227	0.6774196651406208	1.1156771881950338	0.7222414097690084	0.938460279480979	0.903382027431376
A_21_P0000572	348.10905305943436	250.40337693777613	595.6264464737795	478.3640965409732	374.58847663260383	319.12308914784614	317.1729221926336	299.7851576862363
A_21_P0000573	0.9621567228486977	0.6827061653145672	1.512338955591008	0.6774196651406208	0.9904292837453124	1.4024053239014385	0.938460279480979	0.903382027431376
A_21_P0000577	1.032589902059802	2.2727820754130885	0.7988809275966227	0.6774196651406208	1.028109967759546	1.1100916914359358	1.9756015342699418	1.9396370969854684
A_21_P0000578	0.6177243652109993	0.6827061653145672	0.7988809275966227	1.5424087065226977	0.9904292837453124	0.898813400698234	0.938460279480979	1.5248031666069533
A_21_P0000580	0.6177243652109993	0.6827061653145672	0.7988809275966227	0.6774196651406208	0.9904292837453124	0.7222414097690084	0.938460279480979	1.4616130391993722
A_21_P0000581	4.360269204278359	4.2281330922015155	3.728030574770861	3.4522633878109708	4.393978110720486	7.5751409129102525	2.6143401235314037	3.8199834247465603
A_21_P0000582	1.0055823750884119	0.7468263379846105	0.7988809275966227	0.6774196651406208	711.4108942467152	881.9697198844472	0.938460279480979	0.903382027431376
A_21_P0000583	75.9724989112608	56.10421919237226	91.4334400371959	75.11417569746112	49.2404595908814	41.14717647665506	53.454997826526	39.340444395300466
A_21_P0000584	20.076536048849643	24.78215187617895	7.375572298324507	6.457343086911995	20.761002282741412	15.692283558333198	0.9480960142465779	0.903382027431376
A_21_P0000585	1699.6092893390041	1721.4954815092449	2100.3346512205703	1730.8763412401304	1111.7622193222453	885.2785966791629	1224.9536212929881	1450.60496784231
A_21_P0000586	1.8045038283467534	1.619877399626833	0.8057938040393018	1.9515010874617884	0.9904292837453124	3.048290649588257	1.321329175078399	0.9417452292846822
A_21_P0000587	0.6177243652109993	3.140414225138743	1.1496134614631823	0.7093847959117452	0.9904292837453124	0.7222414097690084	0.938460279480979	0.903382027431376
A_21_P0000588	4.360223492675334	4.6780733212767425	26.79532910299253	19.229532679334323	3.7534575886295554	3.5019304790641717	5.078627956056034	5.267752495728358
A_21_P0000590	0.6177243652109993	0.6827061653145672	0.7988809275966227	1.031746730671083	0.9904292837453124	0.7222414097690084	0.938460279480979	0.903382027431376
A_21_P0000591	30.022281317853164	18.202229854877153	19.107346429122085	14.375427875195994	15.7778752360193	16.935347693514835	10.176757116719683	14.859409365216937
A_21_P0000592	70.97865453456014	56.93048481012918	46.1299092231602	35.477402702552205	47.905360916392716	38.67430855857515	31.48123192056272	38.19602197530985
A_21_P0000593	52.837980164870636	36.801494307254636	34.55920546498465	26.955558153836318	31.64118490205447	15.370423896483738	19.334815600062765	23.399310936324756
A_21_P0000594	1.3961843165960919	0.6827061653145672	1.3771427384519765	0.6774196651406208	0.9904292837453124	0.7222414097690084	0.938460279480979	1.440979613016434
A_21_P0000595	115.42137758710685	87.9947213159298	70.173748612943	58.57231908796552	82.23068841173968	71.25577413951075	50.622386857351785	55.261558908548295
A_21_P0000596	0.6664282250616952	0.6827061653145672	0.7988809275966227	2.7531229385272815	2.1694541308428397	0.7222414097690084	1.2744155457071449	0.9135111080757475
A_21_P0000597	25.577593901825068	26.565749041309868	463.510873967746	411.14523349233275	101.73895611922867	103.92405313790059	102.4590850087352	128.85037229276733
A_21_P0000598	19.477232224209235	18.555953573249937	41.0277443357345	34.97955344224706	32.62321534547362	23.241309666349025	44.59700263294416	42.85891864809963
A_21_P0000599	98.98687026861744	93.75878216143407	55.53596521991994	44.85915022580429	74.39470904753189	75.56249966596334	59.66653503197146	61.583354065950864
A_21_P0000600	2.3424812134577433	0.9238136785641871	0.7988809275966227	1.0958525793905363	2.0164902514026464	1.3260609401300871	0.938460279480979	0.903382027431376
A_21_P0000601	0.6177243652109993	0.6827061653145672	0.7988809275966227	0.6774196651406208	0.9904292837453124	0.7222414097690084	0.938460279480979	0.903382027431376
A_21_P0000603	23.397063956092154	10.261286669001523	13.328813797632277	10.616758088966609	4.989964970497092	3.4276465055866097	5.937940372486147	6.990558031725693
A_21_P0000604	0.6177243652109993	0.6827061653145672	0.7988809275966227	0.6774196651406208	0.9904292837453124	0.7222414097690084	0.938460279480979	0.903382027431376
A_21_P0000606	0.6177243652109993	1.6515850047687026	1.0261369873081787	0.8900138721999027	0.9904292837453124	0.7222414097690084	0.9969492533234632	1.532839833799388
A_21_P0000607	19.48318708708987	18.618585036855894	15.911463222318176	13.142766600880185	16.447393546679724	12.997119845706123	44.16029952649048	21.41711009173483
A_21_P0000608	0.6177243652109993	0.6827061653145672	0.7988809275966227	0.6774196651406208	0.9904292837453124	0.7222414097690084	0.938460279480979	0.903382027431376
A_21_P0000610	3.466661724871745	3.5250549749139624	5.438559266179935	5.0020099041464725	2.944871121379882	3.9084801686231465	4.251491588768207	2.688542604490134
A_21_P0000611	153.26210971402452	119.94778663247675	144.7503856597678	131.7188887228458	87.08935811466637	71.39077550382477	103.38179792472647	84.63076156731
A_21_P0000612	0.6177243652109993	0.6827061653145672	0.7988809275966227	0.6774196651406208	0.9904292837453124	0.7222414097690084	0.938460279480979	0.903382027431376
A_21_P0000613	4.00796493796503	2.351649657042558	9.13288665237735	7.51593189439461	19.726584072787837	16.030350317417877	10.520982470312749	8.687225112141327
A_21_P0000614	0.6177243652109993	0.6827061653145672	0.7988809275966227	0.6774196651406208	1.77380793912267	0.7222414097690084	1.3521275645304058	0.903382027431376
A_21_P0000615	0.8098359015223817	0.6827061653145672	0.9908328413558288	0.6774196651406208	1.1691970154007791	1.7504445034756424	1.7916873440748247	2.3083958338189015
A_21_P0000616	0.8023332684722749	1.008863301061813	0.7988809275966227	0.6774196651406208	0.9904292837453124	1.1781668444102777	1.2280396540760334	0.903382027431376
A_21_P0000617	1.4156092769845168	1.3548727128490081	8.242217501723585	7.371359699138958	1.5431149714082875	3.2762820398928594	3.0261271095648623	4.980646846826337
A_21_P0000618	2.0585454444372377	1.2786870741193603	1.4506720585803408	1.5053592701968268	5.015945911468299	3.350831798209217	2.016873140440956	0.9330579463560912
A_21_P0000619	0.6177243652109993	0.6827061653145672	0.7988809275966227	0.6774196651406208	0.9904292837453124	0.7222414097690084	0.938460279480979	0.903382027431376
A_21_P0000620	0.6462663195055734	0.6827061653145672	2.7393531141576877	3.451800032760015	4.617258507589462	6.128985382267211	1.8019396472440423	0.903382027431376
A_21_P0000621	1.4080532725492558	1.6393768531205477	0.7988809275966227	0.6774196651406208	3.0893727730197558	2.319482620921629	0.938460279480979	0.903382027431376
A_21_P0000622	0.6177243652109993	0.6827061653145672	0.7988809275966227	1.5007595906705222	0.9904292837453124	0.7222414097690084	0.938460279480979	0.903382027431376
A_21_P0000624	0.6177243652109993	0.9134882939787365	2.773962233703029	2.947912253559806	1.777724690768169	4.962253497201242	0.938460279480979	0.903382027431376
A_21_P0000625	4.999940080736575	3.011791018181148	9.26430416272885	7.534829193373373	12.465107176333653	4.420082760198662	1.6201767833936076	2.426140840510252
A_21_P0000629	42.84772167811001	46.96526868925196	8.451321388998291	11.231776564233135	7.584877808758407	15.395789014794826	9.871798818140663	20.518353380283905
A_21_P0000631	0.6177243652109993	0.7091085973870105	0.7988809275966227	0.6774196651406208	0.9904292837453124	0.7440923902767238	0.938460279480979	0.903382027431376
A_21_P0000632	1.866931052694977	1.2582079372784194	1.8486807679802133	0.6774196651406208	0.9904292837453124	1.5514381054278896	0.938460279480979	0.903382027431376
A_21_P0000634	0.6177243652109993	0.6827061653145672	0.7988809275966227	0.6774196651406208	0.9904292837453124	0.7222414097690084	0.938460279480979	0.903382027431376
A_21_P0000635	3.294760153072098	2.003158198720745	2.205010421401701	0.9486906087550531	2.165236882952652	2.305400357913953	1.5756599815761478	1.2556412142393967
A_21_P0000636	1.7108679336193398	1.7219979532469165	2.9344606075809008	1.7729197153374179	2.194710077578345	1.705883652975714	3.420794703180029	2.4067145133923673
A_21_P0000637	65.94554759720666	65.04327333028847	56.19740667273284	45.124183895593916	79.71085803662054	57.88215995827178	80.09918023617668	72.34608493200334
A_21_P0000638	1.5159289493435135	0.6827061653145672	0.7988809275966227	0.6774196651406208	0.9904292837453124	0.7222414097690084	0.938460279480979	0.903382027431376
A_21_P0000639	1.759107264747397	0.9593844448131059	2.380709901569881	0.9029599039364721	1.7649869778357774	0.7222414097690084	1.619436713617209	1.050228582754401
A_21_P0000640	16.676395825418737	19.764903304912277	0.7988809275966227	0.9397566627272455	25.97721695710015	29.84115166881822	0.938460279480979	0.903382027431376
A_21_P0000641	13.082067770540108	14.183875982328836	5.936514530445751	5.985563645000121	0.9904292837453124	0.7222414097690084	2.3795767769370006	1.6596591322798815
A_21_P0000643	0.6177243652109993	0.6827061653145672	0.7988809275966227	0.6774196651406208	0.9904292837453124	0.7222414097690084	0.938460279480979	0.903382027431376
A_21_P0000644	0.6177243652109993	0.6827061653145672	16.49144278694405	13.870248934114029	7.943423113767047	20.14666411859897	0.938460279480979	0.903382027431376
A_21_P0000645	0.6177243652109993	0.6827061653145672	0.7988809275966227	1.5641565874523722	0.9904292837453124	1.4299305218208629	1.676383234144338	0.903382027431376
A_21_P0000646	0.6177243652109993	1.3320700538450354	0.7988809275966227	0.8685790946394562	0.9904292837453124	0.7222414097690084	0.938460279480979	0.903382027431376
A_21_P0000647	0.6177243652109993	0.6827061653145672	0.7988809275966227	0.6774196651406208	0.9904292837453124	0.7222414097690084	0.938460279480979	0.903382027431376
A_21_P0000649	0.6177243652109993	0.6827061653145672	0.9911482395460439	0.6774196651406208	0.9904292837453124	0.7222414097690084	0.938460279480979	0.903382027431376
A_21_P0000650	92.8349286065065	71.43257013611114	10.695790137175845	12.23365992638616	30.97896407435668	104.22937347146633	17.078967303293094	25.69402775948429
A_21_P0000651	7.5746893618598445	3.025365947572263	5.959087709935922	7.055207941417831	1.366168837291485	0.7222414097690084	2.0247111606951815	4.5892222549246515
A_21_P0000652	0.6177243652109993	0.6827061653145672	1.1593598087798611	1.1245797796462216	0.9904292837453124	0.7222414097690084	0.938460279480979	1.194868537137222
A_21_P0000653	0.6177243652109993	1.3047349086095394	1.0613463859825156	1.5193601798359535	0.9904292837453124	1.4770356843591257	0.938460279480979	0.903382027431376
A_21_P0000654	1.3119155941427376	1.1603407796094785	1.0762805062668215	1.5746159470821433	0.9904292837453124	1.4097941424199392	7.62501604767078	6.025041388447588
A_21_P0000655	12.824241974988341	7.866958318740489	4.347417337793219	4.92891767711713	28.720052389747394	33.14839619794788	4.894451372366775	8.169897973840586
A_21_P0000656	0.8424290157488827	0.6827061653145672	1.0791350675973097	0.6774196651406208	0.9904292837453124	0.7222414097690084	1.7729250830912733	0.903382027431376
A_21_P0000657	7.65972282707733	4.752575679685191	4.7464216126050625	3.9873734393775107	5.048861838284291	6.614396611358863	2.40290314564378	3.903363779114422
A_21_P0000659	14.881375301526706	14.49775696889386	22.88241031962427	18.31853871365322	16.002995850497474	19.484946538968607	12.575296422063875	13.766730860993535
A_21_P0000660	12.841884182858767	13.05239974630639	1.5566690180395304	1.0859690264761348	13.15290683071345	15.324128222117546	9.305971084912636	13.660151656161238
A_21_P0000661	2.70804431554596	2.1389457241771517	2.23629939181195	1.317732855219566	0.9904292837453124	0.7222414097690084	1.2876249372170072	2.5375314580206503
A_21_P0000662	2.7790628503655386	1.4329729327486638	2.789251216895373	1.8410491658999404	0.9904292837453124	2.148614748198477	4.17948540844419	2.557490780534719
A_21_P0000663	1.037435331980517	1.0683981460431375	0.7988809275966227	1.4238372328544744	3.4315977842908407	3.985673330499258	1.4589902242469608	1.8148475172442078
A_21_P0000664	0.7050731848941684	0.6827061653145672	0.7988809275966227	0.6774196651406208	0.9904292837453124	0.7222414097690084	1.1138267857585276	0.903382027431376
A_21_P0000665	0.6177243652109993	0.6827061653145672	0.7988809275966227	0.6774196651406208	0.9904292837453124	0.7222414097690084	0.938460279480979	0.903382027431376
A_21_P0000666	6.257472457214866	3.917358418688672	3.73575255781701	3.3132108079868865	1.229892898938973	2.38082547281895	2.323083345032805	2.966677669859761
A_21_P0000667	0.6177243652109993	0.6827061653145672	0.7988809275966227	0.6774196651406208	1.131002100502425	0.7982331952841102	0.938460279480979	0.903382027431376
A_21_P0000668	13.731419623249911	13.594206282398675	7.229097480249667	7.188291099152697	11.600505990512481	22.25688018000567	5.470258692206801	10.76137217948322
A_21_P0000669	1.796211496468161	2.3336125601549473	4.577264967233899	3.602670876062143	0.9904292837453124	1.6142759970434324	2.9924457701342897	4.477188429410722
A_21_P0000671	3.5464284721514416	1.0420435034022664	2.2076099799401	3.159563898897012	4000.60931209536	3049.235341352235	4902.244346527585	4232.6248469445
A_21_P0000672	0.6177243652109993	0.6827061653145672	0.7988809275966227	0.6774196651406208	0.9904292837453124	0.7222414097690084	0.938460279480979	0.903382027431376
A_21_P0000673	0.6177243652109993	0.6827061653145672	0.7988809275966227	0.6774196651406208	0.9904292837453124	0.7222414097690084	0.938460279480979	2.4885627318417054
A_21_P0000674	1.9581479388082246	2.1411481342664564	2.129814955210741	1.9393834044917528	1.7394937242438864	1.522064547292584	4.010592588866558	4.455004980345118
A_21_P0000675	0.6907687888587233	0.6827061653145672	1.2910989485928113	0.6774196651406208	1.1530387558940447	0.7222414097690084	1.241013679747802	0.903382027431376
A_21_P0000676	2.1123022895953594	2.113366089575145	0.9384606043853769	0.6774196651406208	1.4325305705902722	5.146787621880043	0.938460279480979	0.903382027431376
A_21_P0000677	4.051581219943849	3.4189337631651355	0.7988809275966227	0.6774196651406208	2.636835728983685	3.3029370813617946	0.938460279480979	0.903382027431376
A_21_P0000679	27.905006347117855	20.837052375168888	20.01511482715013	16.247802281251367	20.954274653171474	32.837081260681046	7.357708775504536	11.587814966402318
A_21_P0000681	0.6177243652109993	1.1288358016574742	0.8387506780501873	0.6774196651406208	0.9904292837453124	0.7222414097690084	0.938460279480979	0.903382027431376
A_21_P0000682	13.863489092532022	13.071643867694275	15.91696271862375	12.096360508655458	26.423028986299588	40.617397957761305	25.141407194912194	34.429587423621314
A_21_P0000683	0.6177243652109993	0.6827061653145672	0.7988809275966227	0.6774196651406208	0.9904292837453124	0.7222414097690084	0.938460279480979	0.903382027431376
A_21_P0000684	42.62069561940766	41.650879086593775	62.695935533504674	50.272370124763086	487.28803822898567	415.61916383800815	39.06827035764346	53.288699034122004
A_21_P0000685	0.6177243652109993	0.6827061653145672	0.7988809275966227	0.6774196651406208	0.9904292837453124	0.7222414097690084	0.938460279480979	0.903382027431376
A_21_P0000686	1.8874061445042607	1.253747271735487	1.4196347356622845	1.5566941324211832	4.177553465353595	3.416883664098232	2.4467517637422493	2.9252539903739225
A_21_P0000687	0.6177243652109993	0.8769758028453828	0.8938713849639426	0.8034825874017013	0.9904292837453124	0.7222414097690084	0.938460279480979	0.903382027431376
A_21_P0000689	0.6177243652109993	0.6827061653145672	0.7988809275966227	0.6774196651406208	0.9904292837453124	0.7222414097690084	0.938460279480979	0.903382027431376
A_21_P0000690	1.743373825165473	4.095393167067074	1.8371625027661254	0.6774196651406208	1.3326210165924637	1.8150186634402699	0.938460279480979	0.903382027431376
A_21_P0000691	0.8230883129638724	1.0706961349955864	0.7988809275966227	0.6774196651406208	3.800710969757044	3.8301487542852386	15.321858091291915	10.550009693289153
A_21_P0000692	0.6177243652109993	0.6827061653145672	0.7988809275966227	0.6774196651406208	0.9904292837453124	0.7222414097690084	0.938460279480979	0.903382027431376
A_21_P0000693	0.6177243652109993	0.6827061653145672	0.7988809275966227	0.6774196651406208	0.9904292837453124	0.7222414097690084	0.938460279480979	0.903382027431376
A_21_P0000694	33.287807047617285	21.333256870242817	31.52944954707446	29.91651886498606	20.708885893830736	20.677887120312274	15.857429865109474	16.428233434638596
A_21_P0000696	0.6177243652109993	0.6827061653145672	0.7988809275966227	0.6774196651406208	0.9904292837453124	0.7222414097690084	0.938460279480979	0.903382027431376
A_21_P0000697	13.919331375147097	17.521844890524655	12.163414289263601	9.331041306476985	5.797428290938998	13.98113043203181	1.6339744018066487	3.1620792023931674
A_21_P0000698	0.6177243652109993	0.6827061653145672	0.7988809275966227	0.6774196651406208	0.9904292837453124	0.7222414097690084	0.938460279480979	0.903382027431376
A_21_P0000699	1.2136499788429405	0.6827061653145672	0.7988809275966227	0.6774196651406208	0.9904292837453124	0.7222414097690084	0.938460279480979	0.903382027431376
A_21_P0000701	0.6177243652109993	0.6827061653145672	0.7988809275966227	0.8787460799417527	0.9904292837453124	0.7222414097690084	0.938460279480979	0.903382027431376
A_21_P0000702	3.239461467898409	3.199243015403899	2.385068595910848	2.977408460619359	0.9904292837453124	3.1432726173869794	1.5313359395000936	2.0862885217905682
A_21_P0000703	18.947582998990022	19.80992094945312	3.223182565861741	2.174269189503951	0.9904292837453124	3.616609414590114	4.396113948597903	4.3486371669072375
A_21_P0000704	0.729634523379323	0.6827061653145672	0.7988809275966227	0.6774196651406208	0.9904292837453124	0.7222414097690084	1.2791082224886616	0.903382027431376
A_21_P0000705	0.6822170127467423	0.8999862776060772	0.7988809275966227	0.6774196651406208	0.9904292837453124	0.7388655291942255	0.938460279480979	0.903382027431376
A_21_P0000706	0.6177243652109993	0.6827061653145672	0.7988809275966227	0.6774196651406208	0.9904292837453124	0.962388700793151	0.938460279480979	0.903382027431376
A_21_P0000708	0.622583632157495	0.6827061653145672	0.7988809275966227	0.6774196651406208	0.9904292837453124	0.7222414097690084	0.938460279480979	0.903382027431376
A_21_P0000709	0.6681672426946372	0.6827061653145672	0.7988809275966227	0.6774196651406208	0.9904292837453124	1.432519612826603	0.938460279480979	0.903382027431376
A_21_P0000710	0.6177243652109993	1.0084306018942366	0.7988809275966227	0.6774196651406208	0.9904292837453124	0.7222414097690084	0.938460279480979	0.903382027431376
A_21_P0000711	1.3050427928554	0.6827061653145672	0.7988809275966227	1.3426303311403451	3.8059166660724095	3.8847574272778735	1.5029824267681906	2.8266895908889946
A_21_P0000712	0.9911797608788981	0.6827061653145672	0.7988809275966227	0.6774196651406208	0.9904292837453124	0.7222414097690084	1.2647340140799073	1.486273561784194
A_21_P0000714	1902.5020925412873	1835.8651491474025	1114.9236549441541	940.5867727849088	800.6717487574074	1094.8619312764188	973.686324531577	917.0314071602421
A_21_P0000715	52.80311580169813	48.93912240853274	135.09114831943413	119.06577324948323	85.68631599131275	111.6716089646337	34.37041327538404	42.86464609015355
A_21_P0000716	0.6177243652109993	0.6827061653145672	0.7988809275966227	0.6774196651406208	0.9904292837453124	0.7222414097690084	0.938460279480979	0.903382027431376
A_21_P0000717	475.9083173497154	392.2062264167689	940.751475333353	833.4719559774767	722.7372454497698	735.5125956735139	490.91945833574204	584.070447898616
A_21_P0000719	0.6177243652109993	0.6827061653145672	0.7988809275966227	0.6774196651406208	0.9904292837453124	0.7222414097690084	1.5197782380821174	0.9578787289125792
A_21_P0000720	0.6177243652109993	0.8542430529527383	0.7988809275966227	0.6774196651406208	0.9904292837453124	0.7222414097690084	0.938460279480979	0.903382027431376
A_21_P0000721	0.6177243652109993	0.6827061653145672	0.7988809275966227	0.6774196651406208	0.9904292837453124	0.7222414097690084	0.938460279480979	0.903382027431376
A_21_P0000722	0.6177243652109993	0.6827061653145672	0.7988809275966227	0.6774196651406208	2.1250432817597	0.7222414097690084	0.938460279480979	0.903382027431376
A_21_P0000723	0.6177243652109993	0.6827061653145672	0.7988809275966227	0.6774196651406208	0.9904292837453124	0.7222414097690084	0.938460279480979	1.3177156648430999
A_21_P0000724	0.6177243652109993	0.6827061653145672	0.7988809275966227	0.6774196651406208	0.9904292837453124	0.7222414097690084	0.938460279480979	0.903382027431376
A_21_P0000725	1.9226386713984354	1.609126142935459	0.7988809275966227	0.6774196651406208	0.9904292837453124	2.1069760864424745	0.9436582232769682	1.575548122528234
A_21_P0000726	0.6177243652109993	1.6720088424102533	0.7988809275966227	0.6774196651406208	0.9904292837453124	0.7222414097690084	0.938460279480979	1.4129695305503025
A_21_P0000727	0.6328977758834231	0.6827061653145672	0.7988809275966227	0.6774196651406208	0.9904292837453124	1.002454609655241	0.938460279480979	0.903382027431376
A_21_P0000728	1.1054838480521607	0.6827061653145672	11.846022092253172	10.568926841250358	0.9904292837453124	1.709041292419224	4.463283304641474	3.611894795019908
A_21_P0000729	0.6177243652109993	0.6827061653145672	0.7988809275966227	0.6774196651406208	0.9904292837453124	0.7222414097690084	0.938460279480979	0.903382027431376
A_21_P0000730	0.6177243652109993	0.6827061653145672	0.7988809275966227	0.6774196651406208	0.9904292837453124	1.431196322115624	0.938460279480979	0.903382027431376
A_21_P0000731	0.7027511590053402	0.6827061653145672	0.7988809275966227	0.6774196651406208	0.9904292837453124	0.7222414097690084	1.3844663426851527	0.903382027431376
A_21_P0000732	74.68748397777428	51.02200430241425	54.68007614933002	40.52908372622545	6.354063414413837	5.855385891418515	83.4445471328537	64.27628168680215
A_21_P0000733	0.6177243652109993	0.9212471130063035	0.7988809275966227	0.6774196651406208	0.9904292837453124	0.9055081452219469	0.938460279480979	0.903382027431376
A_21_P0000735	0.6177243652109993	0.6827061653145672	0.7988809275966227	0.6774196651406208	0.9904292837453124	0.7222414097690084	0.938460279480979	0.903382027431376
A_21_P0000737	0.6177243652109993	0.6827061653145672	0.7988809275966227	0.6774196651406208	0.9904292837453124	1.3537529758151685	0.938460279480979	0.9934633083259121
A_21_P0000738	0.6177243652109993	0.6827061653145672	0.7988809275966227	0.6774196651406208	0.9904292837453124	0.9676847526027053	2.1750299744213266	1.159017098672986
A_21_P0000740	48.523546108490926	47.141406879903116	5.1679016034339105	3.2669593029297452	10.3241516577013	11.836054666741202	5.048769903804067	8.940340108879216
A_21_P0000741	0.9715997516748053	1.5113803704227111	0.7988809275966227	0.6774196651406208	0.9904292837453124	0.7222414097690084	2.207423746348451	1.0633241893004517
A_21_P0000742	10.932725492557966	10.30451289256458	3.6998332735504107	5.744768050829236	29.37904441798017	23.246466470014774	4.877838748499403	5.294508864616821
A_21_P0000743	0.6177243652109993	0.6827061653145672	0.7988809275966227	0.6774196651406208	0.9904292837453124	0.7222414097690084	0.938460279480979	0.903382027431376
A_21_P0000745	5.782334936328061	7.162815179835045	2.1197107092384986	1.884446024488179	5.457845744996946	20.594814913360644	1.1011093351271688	2.1781154981149125
A_21_P0000746	0.6177243652109993	0.6827061653145672	0.7988809275966227	0.6774196651406208	1.1161359550392647	0.7222414097690084	0.938460279480979	0.903382027431376
A_21_P0000747	0.6177243652109993	0.6827061653145672	0.7988809275966227	1.1206386875183665	0.9904292837453124	0.7222414097690084	2.403171545283712	1.2193837958920328
A_21_P0000748	13.13306709413193	10.536749048819635	7.244608552339883	5.651995427688228	21.522483933256158	17.202187004768092	3.9336838920425325	4.9868042987253105
A_21_P0000749	1.080734721359982	1.2369685388517837	0.7988809275966227	0.6774196651406208	1.123316567346418	1.4632625406748305	1.5265432228527842	1.2619392323818373
A_21_P0000750	13.591949816072571	7.160511729233274	8.528948648732856	6.671713894785074	2.649814314317884	1.7472420850647263	10.06198530145972	10.814286878357985
A_21_P0000751	1.9567642362301518	1.5324363939733432	1.2601175473396866	1.4445920165550525	3.377898689384738	11.560006777513388	0.9657266798251312	1.5749007589673765
A_21_P0000752	0.7413696802349824	1.8164339662702194	1.087562941831083	0.9219005577738039	0.9904292837453124	0.7571349145508965	1.1479019031223698	0.903382027431376
A_21_P0000753	0.6177243652109993	0.6827061653145672	0.8986857609860107	0.6774196651406208	0.9904292837453124	0.7222414097690084	2.7217600409619145	0.903382027431376
A_21_P0000755	0.6177243652109993	0.6827061653145672	0.7988809275966227	0.6774196651406208	0.9904292837453124	0.7222414097690084	0.938460279480979	0.903382027431376
A_21_P0000756	6.918648789723537	4.244531694292371	4.608418127886457	3.266627367293826	12.523312724480798	13.725309635725988	5.073366947729264	5.0590676338636005
A_21_P0000757	1.6879577723623942	0.6827061653145672	2.0950061154335007	3.140315696531706	2.478919703124765	2.6219457674703337	0.938460279480979	0.903382027431376
A_21_P0000759	2.3978750281836745	2.827538182049061	1.0092248378471438	0.6774196651406208	1.378805328351078	0.7222414097690084	2.078501826994472	0.903382027431376
A_21_P0000760	180.34845831441552	182.76221549073944	192.4917974900759	141.96047147866759	260.67306404749627	121.67563473825176	291.7706793476425	152.42455992196224
A_21_P0000761	0.6177243652109993	1.4569208996155683	0.7988809275966227	0.8172023678797944	0.9904292837453124	0.9328067037869862	0.938460279480979	0.903382027431376
A_21_P0000762	0.6177243652109993	0.6827061653145672	0.7988809275966227	0.6774196651406208	0.9904292837453124	0.8785275173254881	0.938460279480979	0.903382027431376
A_21_P0000763	0.6177243652109993	0.7568839652120246	0.7988809275966227	1.3512624189653661	0.9904292837453124	0.7222414097690084	0.938460279480979	0.903382027431376
A_21_P0000764	1.0856802226278612	0.8174398655341937	0.9351094586702947	0.6774196651406208	0.9904292837453124	0.7222414097690084	0.938460279480979	0.903382027431376
A_21_P0000765	0.6177243652109993	0.6827061653145672	0.7988809275966227	0.6774196651406208	0.9904292837453124	0.7222414097690084	0.938460279480979	0.903382027431376
A_21_P0000766	73.86600940794209	53.37392704192294	156.21405535126397	126.77810129835608	238.0362085099269	239.63522186461643	50.029373806747756	59.4022465665611
A_21_P0000767	0.6177243652109993	1.3644247278903903	0.7988809275966227	0.6774196651406208	0.9904292837453124	0.7222414097690084	0.938460279480979	0.903382027431376
A_21_P0000768	0.6177243652109993	0.6827061653145672	0.7988809275966227	0.6774196651406208	0.9904292837453124	0.7222414097690084	0.938460279480979	0.903382027431376
A_21_P0000770	0.6177243652109993	0.6827061653145672	0.7988809275966227	0.6774196651406208	0.9904292837453124	0.7222414097690084	0.938460279480979	0.903382027431376
A_21_P0000771	0.6177243652109993	0.6827061653145672	0.7988809275966227	0.6774196651406208	0.9904292837453124	1.6228475580945712	0.938460279480979	0.903382027431376
A_21_P0000772	6.196930527629267	4.517200440482018	8.015504681042795	5.649276265152354	15.960306367509483	11.638911651530654	6.477053895398467	5.131482737182499
A_21_P0000773	4.54306866932906	6.417694651475089	535.0048052687795	435.4261220339011	0.9904292837453124	0.7222414097690084	0.938460279480979	0.903382027431376
A_21_P0000774	1.016757255944825	1.5313317753978641	3.4975614159685113	2.970024586269327	1.6883283455314606	2.2661682045353	3.9559535544746165	4.1751209673703835
A_21_P0000775	4.591195574622648	3.1559785602955848	9.798590933819906	8.387761519555276	3.861150926368318	4.499893324943777	3.7464873431739023	4.930653685428285
A_21_P0000777	0.6177243652109993	0.6827061653145672	0.7988809275966227	0.6774196651406208	0.9904292837453124	1.5719309831886756	0.9387680944526487	0.903382027431376
A_21_P0000778	7.483982716072261	6.561009695110254	14.670980091088403	10.53573869701579	3.614736082289619	4.1497665787987765	3.54797671717585	3.976593733022064
A_21_P0000779	1.2022760671960566	1.0666814131198374	0.7988809275966227	1.0312870336863187	0.9904292837453124	1.8836893766811071	0.938460279480979	0.903382027431376
A_21_P0000780	1.1404280212126547	0.6980834389821124	0.7988809275966227	0.6774196651406208	0.9904292837453124	0.7222414097690084	0.938460279480979	0.903382027431376
A_21_P0000781	188.9090061123826	128.66903019541098	133.02115197031998	100.99708045672718	0.9904292837453124	0.7698576303288235	337.0613355115622	295.67531149063996
A_21_P0000782	0.6177243652109993	0.6827061653145672	0.7988809275966227	0.6774196651406208	0.9904292837453124	0.7222414097690084	0.938460279480979	0.903382027431376
A_21_P0000784	3.4085165658231644	3.231911870826532	14.474097484244073	10.651681782383267	8.522921306827861	11.67825503008641	7.584093548723732	10.826030844714591
A_21_P0000785	9.523929715321726	7.880381687362905	9.462957089708736	6.407659773831251	9.538127169535347	9.007682192979148	11.458879673626038	9.60375134807183
A_21_P0000786	0.6177243652109993	0.6827061653145672	0.7988809275966227	0.6774196651406208	0.9904292837453124	0.7233565505056917	0.938460279480979	0.903382027431376
A_21_P0000789	0.629682767652246	0.6827061653145672	0.7988809275966227	0.6774196651406208	0.9904292837453124	0.7222414097690084	1.6831210035669	0.903382027431376
A_21_P0000790	0.6177243652109993	0.6827061653145672	0.7988809275966227	382.1782266751877	0.9904292837453124	0.7222414097690084	0.938460279480979	0.903382027431376
A_21_P0000791	0.6177243652109993	0.6827061653145672	0.7988809275966227	0.6774196651406208	0.9904292837453124	0.7222414097690084	0.938460279480979	0.903382027431376
A_21_P0000792	1.2115808493092297	0.6827061653145672	1.7503177548889517	0.9142348768430726	2.8711613932249884	0.9995472990843568	1.37803413592959	0.9843478223163186
A_21_P0000793	0.6177243652109993	0.6827061653145672	1.470791075860934	0.6774196651406208	0.9904292837453124	0.7222414097690084	1.1244084884858432	0.903382027431376
A_21_P0000795	0.733888543992785	1.6229072495884989	0.9435795138170451	0.6774196651406208	356.53770485048875	440.7030413441317	1.0608041553519638	0.903382027431376
A_21_P0000796	0.6177243652109993	0.6827061653145672	0.7988809275966227	0.6774196651406208	0.9904292837453124	0.7222414097690084	0.938460279480979	0.903382027431376
A_21_P0000798	0.6177243652109993	0.6827061653145672	0.7988809275966227	0.6774196651406208	0.9904292837453124	1.2538957340522234	0.938460279480979	1.4388837667127934
A_21_P0000799	7.243821366468068	6.461722372076227	8.712130447668907	8.800037772920527	7.145105417331244	4.917096075296844	6.316348203299026	8.634433273222294
A_21_P0000800	21.700632240887796	16.867498339317255	51.29395542723753	42.2621535523413	21.372473513940093	19.601646305959083	11.980233774209461	10.817773932983869
A_21_P0000801	0.7117376895255568	0.6827061653145672	0.7988809275966227	0.6774196651406208	0.9904292837453124	0.7222414097690084	0.938460279480979	0.9365272946942386
A_21_P0000803	0.6177243652109993	0.6827061653145672	0.7988809275966227	0.6774196651406208	0.9904292837453124	0.7222414097690084	0.938460279480979	0.903382027431376
A_21_P0000804	0.6177243652109993	0.6827061653145672	53.83890246542643	45.00956448825212	0.9904292837453124	0.7222414097690084	3.9566968150159654	2.813084657555878
A_21_P0000805	0.6177243652109993	0.6827061653145672	0.7988809275966227	0.6774196651406208	0.9904292837453124	0.7617696821256662	1.0296061695129541	0.903382027431376
A_21_P0000806	0.6177243652109993	0.6827061653145672	0.7988809275966227	0.6774196651406208	0.9904292837453124	0.7222414097690084	0.938460279480979	0.903382027431376
A_21_P0000807	0.6177243652109993	0.6827061653145672	0.7988809275966227	0.6774196651406208	0.9904292837453124	0.7222414097690084	1.2209747374000446	0.903382027431376
A_21_P0000808	23.36203898458469	26.9575541095839	18.604898258519466	16.546327579285535	10.600053562415665	9.314917910763608	15.053923927658976	12.70702218724327
A_21_P0000809	10.445448452446033	9.125708734337866	9.110291104221208	7.190622777640111	11.477373841098695	6.2665160359982455	4.871704972112714	4.167827060880903
A_21_P0000810	0.6177243652109993	0.6827061653145672	0.7988809275966227	0.6774196651406208	0.9904292837453124	0.7222414097690084	0.938460279480979	0.903382027431376
A_21_P0000811	0.6177243652109993	0.6827061653145672	0.7988809275966227	0.6774196651406208	0.9904292837453124	0.7222414097690084	0.938460279480979	0.903382027431376
A_21_P0000812	6.296229719336934	4.475698732692545	14.757083477464766	12.48392313779705	5.007061760793104	4.062555928569169	10.377876662294693	9.711981935250273
A_21_P0000813	0.6177243652109993	0.6827061653145672	0.7988809275966227	0.6774196651406208	0.9904292837453124	0.7222414097690084	0.938460279480979	0.903382027431376
A_21_P0000814	0.6177243652109993	0.6827061653145672	0.7988809275966227	0.6774196651406208	0.9904292837453124	0.7222414097690084	0.938460279480979	0.903382027431376
A_21_P0000816	0.6177243652109993	0.6827061653145672	0.7988809275966227	0.802985225883555	0.9904292837453124	0.7222414097690084	0.938460279480979	0.903382027431376
A_21_P0000817	0.6177243652109993	0.6827061653145672	0.9752839023096447	0.6774196651406208	0.9904292837453124	0.7222414097690084	0.938460279480979	0.903382027431376
A_21_P0000818	0.8493005815874899	1.2349217857681707	1.6789952634349803	2.0561813934766384	2.008287516074667	5.554374450103446	2.1891425401041618	1.756254881650631
A_21_P0000819	0.9072142175439897	0.6827061653145672	0.7988809275966227	0.6774196651406208	0.9904292837453124	0.7600650479503294	0.938460279480979	0.903382027431376
A_21_P0000820	6.660095314869552	5.969857157389031	11.629189830884897	9.830389019081421	4.834422013202026	5.126746867241773	4.039604149946433	5.104397537236052
A_21_P0000822	0.6177243652109993	0.6827061653145672	0.7988809275966227	0.6774196651406208	0.9904292837453124	0.7222414097690084	0.9434999988738476	0.903382027431376
A_21_P0000823	1.8962198357470914	2.4668044367708273	2.9277611921220754	2.357497660531186	0.9904292837453124	1.367768070371736	1.4027124505149895	1.0983811936097645
A_21_P0000824	1.843173373608962	1.9989063047231663	1.6862586888286888	1.4195505212134645	0.9904292837453124	0.7222414097690084	0.938460279480979	0.903382027431376
A_21_P0000825	0.6177243652109993	0.6827061653145672	0.7988809275966227	0.6774196651406208	0.9904292837453124	0.7222414097690084	0.938460279480979	0.903382027431376
A_21_P0000826	0.6177243652109993	0.6827061653145672	0.7988809275966227	0.6774196651406208	0.9904292837453124	0.7222414097690084	0.938460279480979	0.903382027431376
A_21_P0000827	34.152757058273025	23.58375678183237	0.7988809275966227	0.6774196651406208	10.413046647634578	12.92005813176659	3.1492418367094133	2.567982659401307
A_21_P0000829	43.1820093955876	34.02730415037559	82.34003408026037	67.52669609287369	41.02223394890494	56.55663029892272	28.14740808532331	37.921917800546616
A_21_P0000830	2.3233688215981148	2.3596400500013996	1.6076424145057604	1.2874769897475244	2.3747087147476504	5.088720857017435	0.938460279480979	1.798067557437481
A_21_P0000831	1.814315762163765	2.0115295417198324	4.1666353771636695	3.3180340360026874	3.582475819659467	6.649756106298335	1.5168179589765227	0.903382027431376
A_21_P0000832	0.6177243652109993	1.1264336317441983	1.3115332042874341	1.1933344885596688	0.9904292837453124	0.7222414097690084	0.938460279480979	0.903382027431376
A_21_P0000833	0.6177243652109993	0.6827061653145672	0.7988809275966227	0.6774196651406208	0.9904292837453124	0.7222414097690084	1.9954950152743796	3.1736153908834663
A_21_P0000835	0.9720193100636565	0.6827061653145672	1.1874447873418914	1.5657945882026822	0.9904292837453124	0.7222414097690084	0.938460279480979	0.903382027431376
A_21_P0000837	0.6177243652109993	0.6827061653145672	0.7988809275966227	0.6774196651406208	0.9904292837453124	0.7222414097690084	0.938460279480979	0.903382027431376
A_21_P0000839	0.6177243652109993	0.6827061653145672	0.7988809275966227	0.6774196651406208	0.9904292837453124	0.7222414097690084	0.938460279480979	0.903382027431376
A_21_P0000840	8.139363558586522	9.17500421571057	21.01707128654181	16.960366478619484	10.924183430672723	8.395669267169087	6.0532283408998255	5.8125189597303
A_21_P0000841	7.545349925409783	3.466784638292033	31.19117140709294	27.373526087228075	36.21060963695617	26.190380235546034	6.903863753585857	3.882166823222772
A_21_P0000843	0.7304793232211856	1.107428184431705	0.7988809275966227	1.6535719187329432	0.9904292837453124	1.72850280944686	0.938460279480979	0.903382027431376
A_21_P0000845	1.9106029298666642	2.1804815672748896	0.7988809275966227	0.6774196651406208	0.9904292837453124	0.7222414097690084	0.9792074740478194	1.5270775211992142
A_21_P0000846	3.2248263422378303	4.355765009807074	0.7988809275966227	0.6774196651406208	4.540444774059311	4.350122123799978	4.78899283692038	8.59327157452441
A_21_P0000847	6.7344767411333395	5.95744009765429	13.752147192213148	10.233621719917045	14.013055046474904	11.054910136557071	5.32792429853848	9.931754908119725
A_21_P0000848	0.6177243652109993	0.6827061653145672	0.8155275290373245	2.2638945208807155	0.9904292837453124	0.7222414097690084	0.938460279480979	0.903382027431376
A_21_P0000849	0.6177243652109993	0.6827061653145672	2.108123740264637	0.6774196651406208	0.9904292837453124	0.7222414097690084	0.938460279480979	0.903382027431376
A_21_P0000850	0.6177243652109993	0.6827061653145672	0.7988809275966227	2.8899630657250173	0.9904292837453124	0.7222414097690084	0.938460279480979	0.903382027431376
A_21_P0000853	0.6177243652109993	0.6827061653145672	0.9541570168507953	0.6774196651406208	0.9904292837453124	0.7222414097690084	0.938460279480979	0.903382027431376
A_21_P0000854	0.6177243652109993	0.6827061653145672	0.7988809275966227	0.6774196651406208	0.9904292837453124	0.7222414097690084	0.938460279480979	0.903382027431376
A_21_P0000855	0.6177243652109993	0.6827061653145672	0.7988809275966227	0.6774196651406208	0.9904292837453124	0.7222414097690084	0.938460279480979	0.903382027431376
A_21_P0000856	4.809669857213013	2.4588563715942353	0.9665893616222396	1.2437561890754156	0.9904292837453124	0.7222414097690084	3.236574950317913	1.2432847548681902
A_21_P0000857	0.6177243652109993	0.6827061653145672	0.7988809275966227	0.6774196651406208	0.9904292837453124	0.7222414097690084	1.2085874370950076	0.903382027431376
A_21_P0000858	0.6177243652109993	0.6827061653145672	0.7988809275966227	0.6774196651406208	0.9904292837453124	0.7222414097690084	0.938460279480979	0.903382027431376
A_21_P0000859	0.6177243652109993	0.6827061653145672	1.4149866866493415	0.6774196651406208	1.2185168281858743	1.484234986731703	0.938460279480979	0.903382027431376
A_21_P0000860	0.7562665974815378	1.3401872936093926	0.7988809275966227	0.6774196651406208	1.009241299474914	0.7222414097690084	0.938460279480979	0.903382027431376
A_21_P0000861	0.6177243652109993	0.6827061653145672	0.7988809275966227	0.6774196651406208	0.9904292837453124	0.7222414097690084	0.938460279480979	0.903382027431376
A_21_P0000862	0.6177243652109993	0.6827061653145672	0.7988809275966227	0.6774196651406208	0.9904292837453124	0.7222414097690084	0.938460279480979	0.903382027431376
A_21_P0000863	0.6177243652109993	0.6827061653145672	0.7988809275966227	0.6774196651406208	0.9904292837453124	0.7222414097690084	0.938460279480979	3.520486987956292
A_21_P0000864	0.6177243652109993	0.6827061653145672	1.134560947025407	0.6774196651406208	0.9904292837453124	0.7222414097690084	0.938460279480979	0.903382027431376
A_21_P0000865	84.99278189079251	85.89281922828262	126.73509348105175	111.09528056622528	58.21363005009988	54.2923312551559	86.74494301293798	48.93866162507225
A_21_P0000867	122.9691662883105	62.955967500455706	137.2827982562027	128.31482780872759	196.99327458899165	94.42751751327081	1464.8458410068101	865.1940816913914
A_21_P0000869	0.6177243652109993	0.6827061653145672	0.7988809275966227	0.6774196651406208	0.9904292837453124	0.7222414097690084	0.938460279480979	0.903382027431376
A_21_P0000870	3.4939181947623155	2.815226259063778	2.798928860452279	2.443642409668459	1.1380147360030555	5.357917564232178	2.706431230756872	3.163269859905322
A_21_P0000871	0.6177243652109993	0.6827061653145672	0.7988809275966227	0.6774196651406208	0.9904292837453124	0.7222414097690084	0.938460279480979	0.903382027431376
A_21_P0000872	0.6177243652109993	0.6827061653145672	0.7988809275966227	0.6774196651406208	0.9904292837453124	0.7222414097690084	0.938460279480979	0.903382027431376
A_21_P0000873	0.6177243652109993	0.6827061653145672	0.7988809275966227	0.6774196651406208	0.9904292837453124	0.9653862915402563	0.938460279480979	0.903382027431376
A_21_P0000874	0.9336725875547073	1.1805573476592395	0.7988809275966227	1.5483998060412014	1.094402371008471	1.4787358406377218	0.993405815000199	0.903382027431376
A_21_P0000875	0.6177243652109993	0.6827061653145672	0.7988809275966227	0.6774196651406208	0.9904292837453124	0.7222414097690084	0.938460279480979	0.903382027431376
A_21_P0000876	28.539779904808675	19.577937394479232	4.910144269906715	6.753531287101429	111.05992572572717	139.96791514761242	1.58011823097985	2.4982054316025075
A_21_P0000877	0.6177243652109993	0.6827061653145672	0.7988809275966227	0.6774196651406208	0.9904292837453124	2.5858539197413566	0.938460279480979	1.081473134231548
A_21_P0000878	0.6177243652109993	0.6827061653145672	0.7988809275966227	0.6774196651406208	0.9904292837453124	0.7222414097690084	0.938460279480979	0.903382027431376
A_21_P0000879	0.6177243652109993	0.6827061653145672	0.7988809275966227	0.6774196651406208	0.9904292837453124	0.7222414097690084	0.938460279480979	0.903382027431376
A_21_P0000880	0.7629617412414407	1.1546792339217578	4.1244832238999605	2.93925753991797	0.9904292837453124	0.7222414097690084	1.1956049652807235	4.027557126717578
A_21_P0000881	1.7759773171613094	0.6827061653145672	0.7988809275966227	0.6774196651406208	1.0984857128594963	5.115734130225615	0.938460279480979	0.903382027431376
A_21_P0000882	35.73389669795441	17.62248943341533	13.968420236932106	8.778639440538067	5.629598067949788	5.788490447562889	24.095774751514487	15.387418092610028
A_21_P0000883	0.6177243652109993	0.6827061653145672	0.7988809275966227	0.6774196651406208	0.9904292837453124	0.7222414097690084	0.938460279480979	0.903382027431376
A_21_P0000884	1.6252797519218949	1.014573455428504	0.7988809275966227	1.3125709173711944	2.7403336082765026	4.02174928891722	0.938460279480979	1.0276239769876077
A_21_P0000885	23.919090462644665	17.208605647755025	0.7988809275966227	0.7549302941938767	39.59546113991279	52.66370576578318	3.2106077543846747	3.0144485114703317
A_21_P0000886	1.29222007048235	0.6827061653145672	1.1586227612360604	0.6774196651406208	1.2284938185327543	0.7536251101959831	0.938460279480979	0.903382027431376
A_21_P0000887	0.6177243652109993	0.6827061653145672	0.7988809275966227	0.6774196651406208	0.9904292837453124	0.7222414097690084	0.938460279480979	1.2227284775103948
A_21_P0000890	0.6177243652109993	0.6827061653145672	0.7988809275966227	0.6774196651406208	0.9904292837453124	0.7222414097690084	0.938460279480979	0.903382027431376
A_21_P0000891	6.969807486201582	4.710227416250729	5.793736933303829	4.736590105147725	16.647117573464104	21.28175316302014	0.938460279480979	1.3082388260225335
A_21_P0000892	33.934008506064515	24.02283242499278	3.9964577619670365	3.2996298985401467	2.597567188741751	2.5173738782326986	2.143244324755306	3.1111971130801224
A_21_P0000893	1.5257470604041772	1.9741663987044968	4.11917865454072	2.8125692238220315	4.170949282889582	11.012822240644192	3.5992241561177476	4.094770556322527
A_21_P0000894	0.6177243652109993	1.0458035758783528	2.968855627037646	1.040196050670449	0.9904292837453124	0.7222414097690084	5.023613537552301	3.365715965488638
A_21_P0000895	1.0919286281268437	1.4963034874679044	0.7988809275966227	0.7434052179469063	3.6623717691206337	1.1310290365602935	0.938460279480979	0.903382027431376
A_21_P0000896	2.045722722064188	2.367278166578939	0.9635470632737662	0.6774196651406208	1.465488293522038	3.124505896595542	1.6750316636498297	2.7073582453574745
A_21_P0000897	0.6177243652109993	0.6827061653145672	0.7988809275966227	0.6774196651406208	1.6770550813380145	2.057605108153484	0.9531636997557751	1.865476659589572
A_21_P0000898	0.6177243652109993	2.0106788898378505	0.7988809275966227	0.6774196651406208	1.4842761427771163	3.0703421243113245	0.938460279480979	1.0160717082972206
A_21_P0000899	3.229884269340178	2.948388096608384	8.204083719525688	5.123117637040982	1.5946672117989444	0.8867609249485727	3.3742564579205676	5.142688287850758
A_21_P0000900	0.6177243652109993	0.6827061653145672	0.7988809275966227	0.6774196651406208	0.9904292837453124	0.7222414097690084	0.938460279480979	0.903382027431376
A_21_P0000901	2.599557091630144	3.321084219315259	0.7988809275966227	0.6774196651406208	1.9082604971638069	3.6505273156756863	1.1034933996211624	1.3068989297994473
A_21_P0000902	1.7011696610855271	0.6827061653145672	2.7888278100037467	0.6774196651406208	0.9904292837453124	0.7222414097690084	0.938460279480979	0.903382027431376
A_21_P0000903	0.6177243652109993	0.8237761979957112	0.7988809275966227	0.6774196651406208	0.9904292837453124	0.7222414097690084	0.938460279480979	0.903382027431376
A_21_P0000905	0.6177243652109993	0.6827061653145672	1.1687811713351937	0.6774196651406208	0.9904292837453124	0.7222414097690084	3.3612249984796945	1.0528449577822476
A_21_P0000906	0.6177243652109993	0.6827061653145672	2.227931912976303	2.9016417807520414	1.8137802784136332	1.3175374803568394	0.938460279480979	0.903382027431376
A_21_P0000907	0.6177243652109993	0.6827061653145672	0.7988809275966227	0.6774196651406208	0.9904292837453124	0.7222414097690084	0.938460279480979	0.903382027431376
A_21_P0000908	0.6177243652109993	0.6827061653145672	0.7988809275966227	0.6774196651406208	0.9904292837453124	0.7222414097690084	0.938460279480979	0.903382027431376
A_21_P0000909	2.7640113784828073	2.3659291391962776	4.905774391232761	3.6692910356107324	4.844567970784714	2.98027717603031	0.938460279480979	1.131759352759299
A_21_P0000910	147.64477142654175	128.90034469834288	146.50680526718173	126.3494436826484	206.7554804413987	115.24047822203809	95.7458281686736	156.1485355183615
A_21_P0000911	0.6177243652109993	6.504865305487115	5.161793359861505	4.993916093987372	1.5204709847798752	1.2390411060809405	1.4459786601640128	1.9636580250948688
A_21_P0000913	1.5857280962661653	0.9953431247051563	0.7988809275966227	0.6774196651406208	0.9904292837453124	1.2547547679850029	0.938460279480979	0.903382027431376
A_21_P0000914	0.6177243652109993	0.6827061653145672	0.7988809275966227	0.6774196651406208	0.9904292837453124	0.7222414097690084	0.938460279480979	0.903382027431376
A_21_P0000915	0.6177243652109993	0.6827061653145672	0.7988809275966227	0.6774196651406208	0.9904292837453124	1.51479157629621	0.938460279480979	0.903382027431376
A_21_P0000916	0.6177243652109993	0.6827061653145672	0.7988809275966227	0.6774196651406208	0.9904292837453124	0.7222414097690084	0.938460279480979	1.098495381098032
A_21_P0000917	0.8906367193894412	0.6827061653145672	1.2531533827414558	0.6774196651406208	2.2264513552638148	7.287174595938431	0.938460279480979	0.903382027431376
A_21_P0000920	0.6177243652109993	0.6827061653145672	0.7988809275966227	0.6774196651406208	0.9904292837453124	0.7222414097690084	1.2999668160445177	0.903382027431376
A_21_P0000921	1.5840244124669132	3.188483566238542	1.440270149574476	1.882287765435041	1.182199172951931	1.7259142962342477	0.938460279480979	0.9570676725283513
A_21_P0000922	0.6177243652109993	0.6827061653145672	0.7988809275966227	0.6774196651406208	0.9904292837453124	0.7222414097690084	13.591333582087874	10.034460410818397
A_21_P0000923	0.6177243652109993	0.6827061653145672	0.7988809275966227	0.6774196651406208	0.9904292837453124	0.7222414097690084	0.938460279480979	0.903382027431376
A_21_P0000925	0.7072832791280204	2.280910375017324	3.2736175165827706	3.723141834471421	2.6630840858615032	4.780202438489226	0.9392525276489169	1.2781946885834374
A_21_P0000926	1.0796066331242336	0.6827061653145672	2.058388609236182	1.223620973400575	0.9904292837453124	0.7619365198913228	0.938460279480979	0.903382027431376
A_21_P0000928	1.906749565276478	0.6827061653145672	0.9245092674182006	1.202131053879386	0.9904292837453124	1.0512044603318296	1.0238449618572205	0.903382027431376
A_21_P0000929	0.9484407710435526	0.6827061653145672	0.7988809275966227	0.6774196651406208	0.9904292837453124	0.7222414097690084	0.938460279480979	0.903382027431376
A_21_P0000932	0.6177243652109993	0.6827061653145672	0.7988809275966227	0.6774196651406208	0.9904292837453124	0.7222414097690084	0.938460279480979	0.903382027431376
A_21_P0000933	0.6177243652109993	0.6827061653145672	0.7988809275966227	0.6774196651406208	0.9904292837453124	0.7222414097690084	0.938460279480979	0.903382027431376
A_21_P0000934	0.6177243652109993	0.6827061653145672	0.7988809275966227	0.6774196651406208	0.9904292837453124	0.7222414097690084	0.938460279480979	0.903382027431376
A_21_P0000935	3.5716353325982415	3.2472891444940775	4.467623353206828	2.8652277640720722	4.432672201977848	3.2998820001984717	2.1924534279701704	2.260518393129093
A_21_P0000936	0.6177243652109993	0.6827061653145672	1.1227084300312122	1.6936765177485984	1.5063795531024604	0.9859164369577863	0.938460279480979	0.903382027431376
A_21_P0000937	1.2496773934502687	0.9146666448200694	0.7988809275966227	0.9544698114023007	0.9904292837453124	0.7222414097690084	0.938460279480979	0.903382027431376
A_21_P0000938	0.6538512334411263	0.6827061653145672	0.7988809275966227	0.6774196651406208	2.973201360612133	4.684283001340624	0.938460279480979	0.903382027431376
A_21_P0000940	1.6077610889245109	0.6977295241060133	1.24487394058403	1.6032111859870595	4.442051567294916	7.086538821270241	0.938460279480979	0.903382027431376
A_21_P0000941	2.2957343043960354	2.8725612882392255	2.1822822590115765	2.220416371932661	3.7683318556128422	1.7469690778118339	2.298274209084446	2.386393838067326
A_21_P0000942	1.2251726385169674	1.9386397352738574	1.2359092183669116	1.209579554065473	0.9904292837453124	0.7222414097690084	1.4575791553707331	1.7342647563388962
A_21_P0000943	0.8251576895873293	0.6827061653145672	1.2879380963146823	0.6774196651406208	0.9904292837453124	0.7222414097690084	0.938460279480979	1.4863216217080533
A_21_P0000944	1.0870588598661393	1.1829836853707676	2.9965112869891857	2.2414610912499193	1.1071539499508352	1.3460927389748765	0.938460279480979	0.903382027431376
A_21_P0000946	4.758630999261819	2.988469775574002	0.7988809275966227	0.6774196651406208	0.9904292837453124	0.7222414097690084	0.938460279480979	0.903382027431376
A_21_P0000950	0.6177243652109993	0.6827061653145672	0.7988809275966227	0.6774196651406208	0.9904292837453124	0.7222414097690084	1.7602609370037892	0.903382027431376
A_21_P0000952	0.6177243652109993	0.6827061653145672	0.7988809275966227	0.6774196651406208	0.9904292837453124	0.7222414097690084	0.938460279480979	0.903382027431376
A_21_P0000953	0.8314964063885054	0.6827061653145672	0.7988809275966227	0.6774196651406208	1.4296022673699507	1.2366870324299393	1.1954420485762056	1.7287609916749733
A_21_P0000954	0.6334228415938524	1.4887158911465983	0.9056916271686621	1.7650995827230347	2.286917063036466	0.7252595121721511	1.0509897377491517	0.903382027431376
A_21_P0000955	0.6177243652109993	0.6827061653145672	0.7988809275966227	0.6774196651406208	0.9904292837453124	0.7222414097690084	0.938460279480979	0.903382027431376
A_21_P0000962	0.6177243652109993	0.6827061653145672	0.7988809275966227	0.6774196651406208	0.9904292837453124	0.7222414097690084	0.938460279480979	0.903382027431376
A_21_P0000964	1.2294386429831143	0.6827061653145672	0.7988809275966227	0.6774196651406208	1.4949107781684032	0.7222414097690084	0.938460279480979	0.903382027431376
A_21_P0000965	0.6177243652109993	0.6827061653145672	0.7988809275966227	0.948840047533183	0.9904292837453124	0.7222414097690084	0.938460279480979	0.903382027431376
A_21_P0000967	0.6177243652109993	0.6827061653145672	0.7988809275966227	0.6774196651406208	0.9904292837453124	0.7222414097690084	0.938460279480979	0.903382027431376
A_21_P0000968	0.6177243652109993	0.6827061653145672	0.7988809275966227	0.6774196651406208	0.9904292837453124	0.7222414097690084	0.938460279480979	0.903382027431376
A_21_P0000970	0.6177243652109993	0.6827061653145672	0.7988809275966227	0.6774196651406208	0.9904292837453124	0.7222414097690084	0.938460279480979	0.903382027431376
A_21_P0000971	0.6177243652109993	0.6827061653145672	0.7988809275966227	0.6774196651406208	0.9904292837453124	0.7739440722252965	1.276400576890303	0.903382027431376
A_21_P0000972	0.6177243652109993	0.6827061653145672	0.7988809275966227	0.6774196651406208	0.9904292837453124	0.7222414097690084	0.938460279480979	0.903382027431376
A_21_P0000973	0.6177243652109993	0.6827061653145672	1.6954314396393533	0.8200406207928005	0.9904292837453124	0.7222414097690084	1.2625821246590574	0.903382027431376
A_21_P0000974	0.6177243652109993	0.6827061653145672	0.7988809275966227	0.6774196651406208	0.9904292837453124	0.7222414097690084	0.938460279480979	0.903382027431376
A_21_P0000976	0.6177243652109993	0.6827061653145672	0.7988809275966227	0.6774196651406208	0.9904292837453124	0.7222414097690084	0.938460279480979	0.903382027431376
A_21_P0000977	0.6177243652109993	0.6827061653145672	0.7988809275966227	0.6774196651406208	0.9904292837453124	0.7222414097690084	0.938460279480979	0.903382027431376
A_21_P0000978	3.848756366421739	2.7161628636519732	2.9355183259290385	1.595101117755996	1.1484938739967943	1.688630750179152	0.938460279480979	0.903382027431376
A_21_P0000982	0.6177243652109993	1.2447011419626028	0.7988809275966227	0.6774196651406208	0.9904292837453124	0.7222414097690084	0.938460279480979	0.903382027431376
A_21_P0000983	0.6177243652109993	0.6827061653145672	0.7988809275966227	0.6774196651406208	0.9904292837453124	0.7222414097690084	0.938460279480979	0.903382027431376
A_21_P0000985	0.6177243652109993	0.6827061653145672	0.7988809275966227	0.6774196651406208	0.9904292837453124	0.7222414097690084	0.938460279480979	0.903382027431376
A_21_P0000987	0.6177243652109993	0.6827061653145672	0.7988809275966227	0.6774196651406208	0.9904292837453124	0.7222414097690084	0.938460279480979	0.903382027431376
A_21_P0000988	0.6177243652109993	0.6827061653145672	0.7988809275966227	0.6774196651406208	0.9904292837453124	0.7222414097690084	0.938460279480979	0.903382027431376
A_21_P0000989	0.6177243652109993	0.6827061653145672	0.7988809275966227	0.6774196651406208	0.9904292837453124	1.7944044491226427	0.938460279480979	0.920565618327959
A_21_P0000990	0.6177243652109993	0.6827061653145672	1.0949361334642433	0.8823798945094999	0.9904292837453124	1.244729912769127	0.938460279480979	0.903382027431376
A_21_P0000991	0.6177243652109993	0.6833743981091771	0.7988809275966227	0.6774196651406208	0.9904292837453124	0.7222414097690084	0.938460279480979	0.903382027431376
A_21_P0000994	0.6177243652109993	0.6827061653145672	0.7988809275966227	0.6774196651406208	0.9904292837453124	0.7222414097690084	0.938460279480979	0.903382027431376
A_21_P0000995	0.6177243652109993	0.6827061653145672	0.7988809275966227	0.6774196651406208	0.9904292837453124	0.7222414097690084	0.938460279480979	0.903382027431376
A_21_P0000996	5.255760742998867	5.512902805171363	0.973332236203526	1.4995659772205443	0.9904292837453124	0.7222414097690084	0.938460279480979	0.903382027431376
A_21_P0000998	0.6177243652109993	0.6827061653145672	0.7988809275966227	0.6774196651406208	0.9904292837453124	0.7222414097690084	0.938460279480979	0.903382027431376
A_21_P0001001	0.6177243652109993	0.6827061653145672	0.7988809275966227	0.6774196651406208	0.9904292837453124	0.7222414097690084	0.938460279480979	0.903382027431376
A_21_P0001002	3.3656514366724424	2.26581847252688	1.477803972195748	2.270189104409203	1.4748829114500757	1.002485810484143	2.8462693200817735	4.87332506196749
A_21_P0001006	0.6177243652109993	0.6827061653145672	1.0777554002353504	1.4788220322346084	0.9904292837453124	0.7222414097690084	0.938460279480979	0.903382027431376
A_21_P0001007	0.6177243652109993	0.6827061653145672	0.7988809275966227	0.6774196651406208	0.9904292837453124	0.7222414097690084	0.938460279480979	0.903382027431376
A_21_P0001008	0.6177243652109993	0.6827061653145672	0.7988809275966227	0.6774196651406208	0.9904292837453124	0.7222414097690084	0.938460279480979	0.903382027431376
A_21_P0001009	0.6870925876164796	0.6827061653145672	0.7988809275966227	0.6774196651406208	0.9904292837453124	0.862737731176836	0.938460279480979	0.903382027431376
A_21_P0001010	3.2003632219267444	3.1189513087135836	2.068069448316798	2.8424176891074575	6.44315054762816	9.988428248132681	1.401914008509207	1.481697209109632
A_21_P0001011	1.9518792719500633	1.5920175264326761	4.520546019136394	4.736941008534269	4.5786159186548545	3.8933362107431098	1.3381259248526054	2.90691714198112
A_21_P0001014	0.6177243652109993	1.2201687786181892	0.7988809275966227	0.6774196651406208	0.9904292837453124	0.7222414097690084	0.938460279480979	0.903382027431376
A_21_P0001015	1.418947459454117	1.3448661520427594	1.2638238755151785	2.718560987211807	5.960815448161328	7.481726208970729	1.4517926092874534	1.7110803599868973
A_21_P0001016	0.8057931426418218	0.8444884107214907	0.7988809275966227	1.1794445402616927	1.4534466542902624	1.063059330831778	0.938460279480979	1.8197040990236788
A_21_P0001017	0.832443995564739	0.6827061653145672	0.7988809275966227	0.6774196651406208	0.9904292837453124	0.7222414097690084	0.938460279480979	0.903382027431376
A_21_P0001018	0.6177243652109993	0.6827061653145672	0.7988809275966227	0.6774196651406208	0.9904292837453124	2.6356206863229	0.938460279480979	0.9140589189371819
A_21_P0001019	0.6177243652109993	0.6827061653145672	0.7988809275966227	0.6774196651406208	0.9904292837453124	0.7222414097690084	0.938460279480979	0.903382027431376
A_21_P0001020	0.6177243652109993	0.6827061653145672	0.7988809275966227	0.6774196651406208	1.679707847131598	0.7222414097690084	0.938460279480979	0.903382027431376
A_21_P0001021	0.8658908048639616	0.6827061653145672	0.9469289019940867	1.2664646510902595	2.159597378611006	0.9790458988749356	2.171508871452714	0.903382027431376
A_21_P0001022	0.6177243652109993	0.6827061653145672	0.7988809275966227	0.6774196651406208	0.9904292837453124	0.7222414097690084	0.938460279480979	0.903382027431376
A_21_P0001023	1.754276660211447	1.896202720037904	3.3947310607301295	3.928832186755389	6.280195217573543	13.180119929630576	0.9934375349576455	1.8613716916569236
A_21_P0001024	0.6177243652109993	0.6827061653145672	0.7988809275966227	0.8925661185302864	0.9904292837453124	0.7222414097690084	0.938460279480979	0.903382027431376
A_21_P0001026	0.6177243652109993	0.6827061653145672	0.7988809275966227	0.6774196651406208	0.9904292837453124	0.7222414097690084	0.938460279480979	0.903382027431376
A_21_P0001027	0.6177243652109993	0.6827061653145672	0.7988809275966227	0.6774196651406208	0.9904292837453124	0.7222414097690084	0.938460279480979	0.903382027431376
A_21_P0001029	1.1311060663621286	0.6827061653145672	0.7988809275966227	0.6774196651406208	0.9904292837453124	0.7222414097690084	0.938460279480979	0.903382027431376
A_21_P0001032	0.6177243652109993	0.6827061653145672	0.7988809275966227	0.6774196651406208	0.9904292837453124	0.7222414097690084	0.9814400710527047	0.903382027431376
A_21_P0001033	0.6177243652109993	0.6827061653145672	0.7988809275966227	0.6774196651406208	0.9904292837453124	0.7222414097690084	0.938460279480979	1.8296864704267957
A_21_P0001035	0.6177243652109993	0.6827061653145672	0.7988809275966227	0.6774196651406208	0.9904292837453124	0.7222414097690084	0.938460279480979	0.903382027431376
A_21_P0001036	1.5232638084560288	1.5884797430840158	0.9864731883577486	0.6774196651406208	0.9904292837453124	0.97481731986902	2.252619993408255	0.903382027431376
A_21_P0001037	0.9522386639857429	0.6827061653145672	0.8573975175574056	0.7888955742682953	0.9904292837453124	0.7222414097690084	0.938460279480979	0.903382027431376
A_21_P0001038	1.056994956280558	0.6827061653145672	0.7988809275966227	1.9614117371627957	1.6918410020291916	1.2846620625221277	0.9909202091039656	1.3844248266003367
A_21_P0001040	0.6177243652109993	0.6827061653145672	0.7988809275966227	0.6774196651406208	0.9904292837453124	0.7222414097690084	0.938460279480979	1.1939691299907116
A_21_P0001041	0.6177243652109993	0.6827061653145672	0.7988809275966227	0.6774196651406208	0.9904292837453124	0.7222414097690084	0.938460279480979	0.903382027431376
A_21_P0001042	0.6177243652109993	0.6827061653145672	0.7988809275966227	0.6774196651406208	0.9904292837453124	0.7222414097690084	0.938460279480979	0.903382027431376
A_21_P0001043	0.6177243652109993	0.6827061653145672	0.7988809275966227	0.6774196651406208	0.9904292837453124	0.7222414097690084	0.938460279480979	0.903382027431376
A_21_P0001044	0.6177243652109993	1.2120707911676938	1.0533553398399522	1.0830910767707511	0.9904292837453124	0.7222414097690084	0.938460279480979	1.1281369715057048
A_21_P0001045	0.6177243652109993	0.6827061653145672	0.7988809275966227	0.6774196651406208	0.9904292837453124	0.7222414097690084	0.938460279480979	0.903382027431376
A_21_P0001047	0.6177243652109993	0.6827061653145672	0.7988809275966227	0.6774196651406208	0.9904292837453124	0.7222414097690084	0.938460279480979	0.903382027431376
A_21_P0001048	0.6177243652109993	1.2720140309771095	0.7988809275966227	0.6774196651406208	1.1833191503859901	0.9820109887586014	0.938460279480979	0.903382027431376
A_21_P0001049	16.63385932563031	13.18071300466493	0.7988809275966227	0.6774196651406208	0.9904292837453124	0.7222414097690084	0.938460279480979	0.903382027431376
A_21_P0001050	19.83554941949353	13.387717706462293	31.25286099232196	20.913110224715005	15.49875641699133	14.96263195169996	17.69544561472527	10.537683948906881
A_21_P0001051	0.6177243652109993	0.6827061653145672	0.7988809275966227	0.6774196651406208	0.9904292837453124	0.7222414097690084	0.938460279480979	0.903382027431376
A_21_P0001052	0.6177243652109993	0.6872807062458739	0.7988809275966227	0.6774196651406208	0.9904292837453124	0.7222414097690084	0.938460279480979	0.903382027431376
A_21_P0001053	1.0842841655624842	0.6827061653145672	0.7988809275966227	1.0216325841026677	1.2839685550587563	0.9794458761676657	0.938460279480979	1.4955426227384507
A_21_P0001055	0.7621178062136894	0.6827061653145672	1.0952010423798344	0.6774196651406208	0.9904292837453124	0.7222414097690084	0.938460279480979	0.9722280490362992
A_21_P0001057	0.6177243652109993	0.6827061653145672	0.7988809275966227	0.6774196651406208	0.9904292837453124	0.7222414097690084	0.938460279480979	0.903382027431376
A_21_P0001058	0.6177243652109993	0.6827061653145672	0.7988809275966227	0.6774196651406208	0.9904292837453124	0.7222414097690084	0.938460279480979	1.3270508533617644
A_21_P0001059	0.6177243652109993	1.3796399271142898	1.908975507109641	1.937760306974076	1.4362801377726753	1.376723286059744	1.497408911168353	0.9911408938097915
A_21_P0001061	0.6177243652109993	0.6827061653145672	0.7988809275966227	0.6774196651406208	0.9904292837453124	0.7222414097690084	0.938460279480979	0.903382027431376
A_21_P0001062	0.6177243652109993	0.6827061653145672	0.7988809275966227	0.6774196651406208	0.9904292837453124	0.7222414097690084	0.938460279480979	0.903382027431376
A_21_P0001063	0.6177243652109993	0.6827061653145672	0.7988809275966227	0.6774196651406208	0.9904292837453124	0.7222414097690084	0.938460279480979	0.903382027431376
A_21_P0001064	0.9080643298153931	0.6827061653145672	0.7988809275966227	1.543007545506682	0.9904292837453124	1.131180996152909	0.938460279480979	0.903382027431376
A_21_P0001065	3.7449255487708832	3.4480470848788096	0.7988809275966227	0.6774196651406208	0.9904292837453124	1.7232217802586287	0.938460279480979	0.903382027431376
A_21_P0001069	0.6177243652109993	0.6827061653145672	0.7988809275966227	0.6774196651406208	0.9904292837453124	0.7222414097690084	0.938460279480979	0.903382027431376
A_21_P0001070	0.6177243652109993	0.6827061653145672	0.7988809275966227	0.6774196651406208	0.9904292837453124	0.7222414097690084	0.938460279480979	0.903382027431376
A_21_P0001071	0.6177243652109993	0.6827061653145672	0.7988809275966227	0.6774196651406208	0.9904292837453124	0.7222414097690084	0.938460279480979	0.903382027431376
A_21_P0001072	0.6177243652109993	0.6827061653145672	0.7988809275966227	0.6774196651406208	0.9904292837453124	0.7222414097690084	0.938460279480979	0.903382027431376
A_21_P0001074	0.6177243652109993	0.6827061653145672	0.7988809275966227	0.6774196651406208	0.9904292837453124	0.7222414097690084	0.938460279480979	0.903382027431376
A_21_P0001075	0.6177243652109993	0.6827061653145672	0.7988809275966227	3.3224142315574867	0.9904292837453124	0.7222414097690084	0.938460279480979	0.903382027431376
A_21_P0001076	0.6177243652109993	0.6827061653145672	0.7988809275966227	0.6774196651406208	0.9904292837453124	0.7222414097690084	0.938460279480979	0.903382027431376
A_21_P0001077	0.8477568883988276	2.9963714167313533	2.385562304324103	1.313011917573201	0.9904292837453124	0.7222414097690084	48.62562492070011	33.39530534041513
A_21_P0001079	0.797561100661274	1.1620437218682391	0.7988809275966227	0.6774196651406208	0.9904292837453124	0.8457091565621482	0.938460279480979	0.903382027431376
A_21_P0001082	0.6177243652109993	0.6827061653145672	0.8074085021701601	0.6774196651406208	0.9904292837453124	0.7895561869871455	0.938460279480979	0.903382027431376
A_21_P0001084	0.6177243652109993	0.6827061653145672	0.7988809275966227	0.6774196651406208	0.9904292837453124	0.7222414097690084	0.938460279480979	0.903382027431376
A_21_P0001085	1.9651603458020996	0.6827061653145672	7.8467187164220356	6.048928125638045	5.150580906583503	3.4566849437077822	1.7325108542315926	0.903382027431376
A_21_P0001087	1.9725125011968412	1.894861885129226	4.792643265313949	2.933891021330726	3.347696538806208	2.3947546206477552	1.7718721306576954	2.539920000101179
A_21_P0001088	0.9374906183112034	0.6827061653145672	0.7988809275966227	1.35436500103171	0.9904292837453124	0.7222414097690084	0.938460279480979	0.903382027431376
A_21_P0001089	0.6177243652109993	0.7975879991179436	0.7988809275966227	0.6774196651406208	1.0407094167639268	0.7222414097690084	1.4792564616744084	0.903382027431376
A_21_P0001091	0.6177243652109993	0.6827061653145672	1.7542945841465274	0.6774196651406208	0.9904292837453124	0.7222414097690084	0.938460279480979	0.903382027431376
A_21_P0001092	1.6810194922923443	2.472472263355269	2.4149771000782105	2.7350209302353936	1.068943980527368	1.3833908743064496	2.0364362834270167	2.849212711596914
A_21_P0001095	0.6177243652109993	0.6827061653145672	1.1493022174537908	0.9413889731523682	1.3092769945463003	0.7236731811397344	1.6757933180126565	0.903382027431376
A_21_P0001096	8.870869045523197	4.715454214652377	14.209492143405518	11.484046292692172	6.521380595034067	6.566439781750201	2.194459856047701	6.2156152474264
A_21_P0001097	3.3574653533846663	3.4633943194750807	3.1838728309384217	2.3899623205633858	2.8361200051660793	4.165670334641891	0.938460279480979	0.903382027431376
A_21_P0001102	0.9265554145084922	0.6827061653145672	0.7988809275966227	0.7279328173111614	0.9904292837453124	0.7222414097690084	0.938460279480979	0.903382027431376
A_21_P0001103	0.6177243652109993	0.6827061653145672	0.7988809275966227	0.6774196651406208	0.9904292837453124	0.7222414097690084	0.938460279480979	0.903382027431376
A_21_P0001104	0.6177243652109993	0.6827061653145672	0.7988809275966227	0.6774196651406208	0.9904292837453124	0.7222414097690084	0.938460279480979	0.903382027431376
A_21_P0001105	0.6177243652109993	0.6827061653145672	1.791370647996287	0.6774196651406208	0.9904292837453124	0.7222414097690084	0.938460279480979	1.1719891225576842
A_21_P0001106	2.321619426195837	1.5039743739413787	21.13396354386775	18.536396877962442	3.190047928853899	4.5300281255249795	34.052913393630035	32.261940316440274
A_21_P0001107	2.222209044102431	1.9456606854779526	1.2421261097454686	1.2910755784926844	3.422192667812395	1.7494709220552735	3.6208913270504044	1.3383559567294463
A_21_P0001108	0.6177243652109993	0.6827061653145672	0.7988809275966227	0.6774196651406208	0.9904292837453124	0.7222414097690084	0.938460279480979	0.903382027431376
A_21_P0001109	0.6177243652109993	0.6827061653145672	0.7988809275966227	0.6774196651406208	0.9904292837453124	0.7222414097690084	0.938460279480979	0.903382027431376
A_21_P0001110	1.2048990483956155	0.9140923523938068	0.7988809275966227	0.8291540830318703	2.8440097648403944	3.0129730446505527	0.938460279480979	0.903382027431376
A_21_P0001111	3.3865132239343483	3.07484302878494	0.7988809275966227	2.7319644127062794	1.5225914938763738	1.5644644514944834	0.938460279480979	2.13701342263084
A_21_P0001113	0.6177243652109993	0.6827061653145672	0.7988809275966227	0.6774196651406208	0.9904292837453124	0.7222414097690084	1.550920854764638	0.903382027431376
A_21_P0001115	0.6177243652109993	0.6827061653145672	0.7988809275966227	0.6774196651406208	0.9904292837453124	0.7222414097690084	0.938460279480979	0.903382027431376
A_21_P0001122	0.6177243652109993	0.6827061653145672	0.7988809275966227	1.1817227025955603	0.9904292837453124	0.7222414097690084	2.3504450929413525	0.903382027431376
A_21_P0001124	26.919958365377784	26.00222971833592	10.020363474844439	6.257360672726501	6.392696099055606	7.36456709644364	7.732392795928433	7.965244002582227
A_21_P0001125	1.0823433991518645	0.727987061352755	0.7988809275966227	0.6774196651406208	0.9904292837453124	0.7222414097690084	0.938460279480979	0.903382027431376
A_21_P0001126	0.6177243652109993	0.6827061653145672	0.7988809275966227	0.6774196651406208	0.9904292837453124	0.7222414097690084	0.938460279480979	0.903382027431376
A_21_P0001127	0.6177243652109993	1.1964780554343752	0.7988809275966227	1.1066429262686952	1.690783025468295	0.7222414097690084	0.938460279480979	1.341317062338961
A_21_P0001128	6.213722746773163	4.877456291444532	19.139014069092017	14.715885450502366	1.435787696332797	3.7511976568177494	35.65657308841272	24.926496321338046
A_21_P0001129	0.6177243652109993	0.6827061653145672	0.7988809275966227	0.6774196651406208	0.9904292837453124	0.7222414097690084	0.938460279480979	0.903382027431376
A_21_P0001132	0.6177243652109993	0.6827061653145672	0.7988809275966227	0.6774196651406208	0.9904292837453124	0.7222414097690084	0.938460279480979	0.903382027431376
A_21_P0001135	0.6177243652109993	0.6827061653145672	0.7988809275966227	0.6774196651406208	0.9904292837453124	0.7222414097690084	0.938460279480979	0.903382027431376
A_21_P0001136	0.6177243652109993	0.6827061653145672	0.7988809275966227	0.6774196651406208	0.9904292837453124	0.7222414097690084	1.3575330957402163	0.903382027431376
A_21_P0001137	0.755204358663121	0.6827061653145672	0.7988809275966227	0.6774196651406208	0.9904292837453124	0.7222414097690084	0.938460279480979	0.903382027431376
A_21_P0001139	0.9339594587499113	1.0068019380662623	0.7988809275966227	0.6774196651406208	0.9904292837453124	0.9717730723268437	0.938460279480979	0.903382027431376
A_21_P0001141	0.6177243652109993	0.6827061653145672	0.7988809275966227	0.6774196651406208	0.9904292837453124	0.9633125920045276	0.938460279480979	0.903382027431376
A_21_P0001142	8.176218229663741	8.85531339967872	6.126600258358092	5.468769666339654	7.659748320033849	5.304463033012355	12.28192623101589	15.91764191273438
A_21_P0001143	0.7635311595612921	0.6827061653145672	0.7988809275966227	0.6774196651406208	0.9904292837453124	0.7222414097690084	0.938460279480979	0.903382027431376
A_21_P0001148	0.6177243652109993	0.6827061653145672	0.7988809275966227	0.6774196651406208	0.9904292837453124	0.7222414097690084	0.938460279480979	0.903382027431376
A_21_P0001152	429.6071581899441	518.6846436854117	374.1486925115299	297.2035167835464	389.0424054278694	494.1025377685312	264.09267032491	298.80715630333907
A_21_P0001153	19.401486862547063	12.085840742401992	12.059852159095538	8.162123867811578	36.00390704543852	42.62482462172967	3.111551394964898	1.7658383195504337
A_21_P0001154	1.6121728763408478	1.8733825837560991	0.7988809275966227	1.4199529084945581	1.4236497873746414	1.1748311002351184	2.9172338094955665	2.2442268016463958
A_21_P0001156	0.6177243652109993	0.6827061653145672	0.7988809275966227	0.8587315804512401	0.9904292837453124	0.7222414097690084	0.938460279480979	0.903382027431376
A_21_P0001157	0.6177243652109993	0.6827061653145672	0.7988809275966227	0.6774196651406208	0.9904292837453124	0.7222414097690084	0.938460279480979	0.903382027431376
A_21_P0001159	0.6177243652109993	0.6827061653145672	0.7988809275966227	0.6774196651406208	0.9904292837453124	0.7222414097690084	0.938460279480979	0.903382027431376
A_21_P0001160	0.6177243652109993	0.6827061653145672	0.7988809275966227	0.6774196651406208	0.9904292837453124	0.7222414097690084	0.938460279480979	0.903382027431376
A_21_P0001161	0.6719201653030401	0.6827061653145672	0.7988809275966227	0.6774196651406208	0.9904292837453124	0.7222414097690084	0.938460279480979	1.8375458940654485
A_21_P0001162	0.6177243652109993	0.6827061653145672	0.7988809275966227	0.6774196651406208	0.9904292837453124	0.7222414097690084	0.938460279480979	0.903382027431376
A_21_P0001163	0.8344009463537275	0.6827061653145672	0.8122076994546039	1.0176715758366572	0.9904292837453124	7.714763177763977	1.762096189926342	0.903382027431376
A_21_P0001164	1.1508826354592316	0.8300252806093017	1.2460444609191446	1.7106431706817105	0.9904292837453124	0.7222414097690084	6.989792930616253	6.051996501382084
A_21_P0001165	0.6177243652109993	0.6827061653145672	1.515520099444698	1.5220874714078096	0.9904292837453124	1.0251744465789085	0.938460279480979	0.903382027431376
A_21_P0001166	0.6177243652109993	0.7961238674758101	0.7988809275966227	0.6774196651406208	0.9904292837453124	0.7222414097690084	0.938460279480979	0.903382027431376
A_21_P0001167	0.6177243652109993	0.6827061653145672	0.7988809275966227	0.6774196651406208	0.9904292837453124	0.7222414097690084	0.938460279480979	0.903382027431376
A_21_P0001169	0.6177243652109993	0.6827061653145672	0.7988809275966227	0.6774196651406208	0.9904292837453124	0.7222414097690084	0.938460279480979	0.903382027431376
A_21_P0001170	0.8064069135710954	1.0244987742010803	0.7988809275966227	1.5262698604203875	1.9085629742670625	0.8377169775699264	0.938460279480979	0.903382027431376
A_21_P0001171	1.6653898304037758	0.6827061653145672	2.6087073227822466	0.98590005160583	0.9904292837453124	0.7222414097690084	1.7062195141178211	1.6596616617495583
A_21_P0001172	0.6177243652109993	0.6827061653145672	0.7988809275966227	0.6774196651406208	0.9904292837453124	0.7222414097690084	0.938460279480979	0.903382027431376
A_21_P0001173	0.6177243652109993	1.0166301760221308	0.7988809275966227	0.6774196651406208	0.9904292837453124	1.2464062350812006	1.403961165762867	0.903382027431376
A_21_P0001174	1.478421961336632	1.0862464064054225	0.7988809275966227	0.6774196651406208	0.9904292837453124	0.7222414097690084	0.938460279480979	0.903382027431376
A_21_P0001175	0.9314123341024002	0.6827061653145672	0.7988809275966227	0.6774196651406208	0.9904292837453124	0.7222414097690084	1.1320798381944326	0.903382027431376
A_21_P0001176	0.8552424722564546	0.6827061653145672	1.4667223752966843	0.6774196651406208	0.9904292837453124	0.9922695612946784	0.938460279480979	0.903382027431376
A_21_P0001177	4.8355982197183796	5.873289735717616	3.1575449110885474	1.6892543221745604	9.58057696863667	15.651780260073352	5.749048964352775	6.269973550781001
A_21_P0001178	2.9382491838316827	3.3407079253310616	4.988490522476115	2.8382691710781365	24.189452482768512	37.652206960298244	4.076891053770771	5.193277681386916
A_21_P0001182	0.6177243652109993	0.6827061653145672	0.7988809275966227	0.6774196651406208	0.9904292837453124	0.7222414097690084	0.938460279480979	0.903382027431376
A_21_P0001184	0.6890910494828102	0.6827061653145672	0.7988809275966227	0.6774196651406208	0.9904292837453124	0.7222414097690084	0.938460279480979	0.903382027431376
A_21_P0001185	0.6177243652109993	0.6827061653145672	0.7988809275966227	0.6774196651406208	1.9771587198582659	0.7222414097690084	0.938460279480979	0.903382027431376
A_21_P0001186	0.6177243652109993	0.7618972131251626	0.7988809275966227	1.2442955506128006	0.9904292837453124	1.2278285970908405	1.0535721927462276	1.0158059333047504
A_21_P0001187	0.6177243652109993	0.9660051926630934	0.7988809275966227	1.3060886885954637	0.9904292837453124	0.802570688294619	0.938460279480979	1.637363663842875
A_21_P0001188	0.6177243652109993	0.6827061653145672	0.7988809275966227	0.6774196651406208	0.9904292837453124	0.7222414097690084	0.938460279480979	0.903382027431376
A_21_P0001190	0.6177243652109993	1.210844650894789	0.7988809275966227	0.9724164196230051	0.9904292837453124	0.7222414097690084	0.938460279480979	0.903382027431376
A_21_P0001193	0.6177243652109993	0.6827061653145672	0.7988809275966227	0.6774196651406208	0.9904292837453124	0.7222414097690084	0.938460279480979	0.903382027431376
A_21_P0001194	0.7352120802176861	0.6827061653145672	0.7988809275966227	0.6774196651406208	0.9904292837453124	0.7222414097690084	0.938460279480979	0.903382027431376
A_21_P0001196	1.4190944778530372	1.089390541379162	0.9208847446496947	0.7940090088686428	1.308884784549937	1.2268844831199903	0.938460279480979	0.9872715279098974
A_21_P0001197	2.6805370495631147	2.743259471353308	1.4431769577176292	0.9249423075542184	2.309009578639689	0.7222414097690084	0.938460279480979	0.903382027431376
A_21_P0001199	0.6177243652109993	0.6827061653145672	0.7988809275966227	0.6774196651406208	0.9904292837453124	0.7222414097690084	0.938460279480979	0.903382027431376
A_21_P0001200	0.6177243652109993	0.6827061653145672	0.7988809275966227	0.6774196651406208	0.9904292837453124	0.7222414097690084	0.938460279480979	0.903382027431376
A_21_P0001201	0.6177243652109993	1.288897490986572	0.7988809275966227	0.6774196651406208	0.9904292837453124	0.7222414097690084	1.5402700813607524	0.903382027431376
A_21_P0001202	0.6177243652109993	0.6827061653145672	0.7988809275966227	0.6774196651406208	1.4730825090980835	0.7222414097690084	0.938460279480979	0.903382027431376
A_21_P0001203	0.6177243652109993	0.6827061653145672	0.7988809275966227	0.6774196651406208	0.9904292837453124	0.7222414097690084	0.938460279480979	0.903382027431376
A_21_P0001204	0.6177243652109993	0.6827061653145672	0.7988809275966227	0.6774196651406208	0.9904292837453124	0.7222414097690084	0.938460279480979	0.903382027431376
A_21_P0001206	0.6177243652109993	0.798999289302882	0.7988809275966227	0.6774196651406208	0.9904292837453124	0.7222414097690084	0.938460279480979	0.903382027431376
A_21_P0001211	0.6177243652109993	0.6827061653145672	0.7988809275966227	1.4107603236386	0.9904292837453124	0.7831578503380018	0.938460279480979	0.903382027431376
A_21_P0001213	0.933159629241836	0.6827061653145672	0.7988809275966227	0.6774196651406208	0.9904292837453124	2.3204316461340655	0.938460279480979	0.903382027431376
A_21_P0001214	0.981962942715331	0.6849944598394686	1.1721639527350087	0.6774196651406208	1.2766286817227765	1.0834759398996923	1.445030815281737	0.903382027431376
A_21_P0001215	0.6177243652109993	1.7185926148943274	0.7988809275966227	1.2894806616330772	0.9904292837453124	0.9273020686582907	1.138309712913739	2.026394293371868
A_21_P0001218	0.6177243652109993	0.6827061653145672	0.7988809275966227	0.6774196651406208	0.9904292837453124	0.7222414097690084	0.938460279480979	0.903382027431376
A_21_P0001219	0.6177243652109993	0.965268416169486	0.7988809275966227	0.6774196651406208	0.9904292837453124	0.7222414097690084	0.938460279480979	1.0182112782909891
A_21_P0001220	0.6177243652109993	0.6827061653145672	0.7988809275966227	1.9339030794007652	0.9904292837453124	0.7222414097690084	0.938460279480979	0.903382027431376
A_21_P0001225	3.6944784707615614	3.8062534519330486	0.7988809275966227	0.6774196651406208	2.125457281200305	8.862830900318697	0.938460279480979	0.903382027431376
A_21_P0001226	1.674077505876103	0.6827061653145672	0.7988809275966227	0.6774196651406208	2.716034416229095	2.0567615301868742	0.938460279480979	0.903382027431376
A_21_P0001228	0.6177243652109993	0.6827061653145672	0.7988809275966227	0.6774196651406208	0.9904292837453124	0.7222414097690084	0.938460279480979	0.903382027431376
A_21_P0001229	0.6177243652109993	0.6827061653145672	0.7988809275966227	0.6774196651406208	0.9904292837453124	1.080831525201964	0.938460279480979	0.903382027431376
A_21_P0001231	0.6177243652109993	0.6827061653145672	0.8291521237051139	0.6774196651406208	1.5959710129080666	3.1850485050108386	0.938460279480979	0.903382027431376
A_21_P0001232	0.6177243652109993	0.6827061653145672	0.7988809275966227	0.6774196651406208	0.9904292837453124	0.7222414097690084	3.854211321734965	3.5429269975176867
A_21_P0001233	0.6177243652109993	0.6827061653145672	0.7988809275966227	0.7567804627833088	2.3679995467795596	2.1944568549593355	6.688993887995891	2.842262090277857
A_21_P0001236	0.6177243652109993	0.6827061653145672	0.7988809275966227	0.6774196651406208	0.9904292837453124	0.7222414097690084	0.938460279480979	0.903382027431376
A_21_P0001237	2.0437188242234434	5.590444571427791	1.6621612445286642	0.8586114062026442	2.797118880830756	3.6576283932165357	1.7205267164626203	1.6088569019380614
A_21_P0001238	245.45895376024265	400.17327082475686	319.85243071505437	356.4781439351498	131.17209778468703	111.30832153551991	168.93923582305595	266.37339272528135
A_21_P0001241	0.6177243652109993	0.6827061653145672	0.7988809275966227	0.6774196651406208	0.9904292837453124	0.7222414097690084	0.938460279480979	0.903382027431376
A_21_P0001242	0.6177243652109993	0.6827061653145672	0.7988809275966227	0.6774196651406208	0.9904292837453124	0.7222414097690084	0.938460279480979	0.903382027431376
A_21_P0001243	0.6177243652109993	0.6827061653145672	0.7988809275966227	0.6774196651406208	0.9904292837453124	0.7222414097690084	0.938460279480979	0.903382027431376
A_21_P0001244	26.224907264129673	23.972080048663297	36.568327087415945	26.455215989163452	22.046559684457154	19.664900208626655	24.386059285163547	20.308353194187205
A_21_P0001245	6.628655615577773	4.699300021368703	5.2461152417693295	4.710428157679995	5.679153206732701	3.865242464385915	2.840929481091527	2.926184473862177
A_21_P0001246	7.657402654361597	6.2688715344981665	10.105441098109768	9.531774301651453	15.35592462912385	9.18821076679937	49.88111585179535	50.41267394395093
A_21_P0001250	1.5410456220329927	1.0769684296187974	0.8185712653714676	0.6774196651406208	0.9904292837453124	0.7222414097690084	0.938460279480979	1.0710170292932464
A_21_P0001252	7.154961716532466	4.865814785913587	7.395269506475329	4.53115310781852	7.86502667424147	6.373232982222894	7.253023531328433	3.5160586092578225
A_21_P0001253	0.6177243652109993	0.6827061653145672	1.7388442270068087	1.0820431085487787	1.378499681874114	0.7222414097690084	1.3928878975411592	0.903382027431376
A_21_P0001254	31.942119226979727	31.822764017835016	29.392634797176115	30.61537208833173	27.147389347259562	21.933850487072384	38.01077577631311	29.875476014574804
A_21_P0001255	1.9424812134577432	0.6827061653145672	1.0734192343365414	0.6774196651406208	0.9904292837453124	1.25890361153928	0.938460279480979	1.5568840691650963
A_21_P0001256	0.6177243652109993	0.6827061653145672	0.7988809275966227	0.6774196651406208	2.8324276847962766	1.2603787173945922	1.2454903229729821	0.903382027431376
A_21_P0001257	0.6177243652109993	0.6827061653145672	0.7988809275966227	0.6774196651406208	0.9904292837453124	0.7222414097690084	0.938460279480979	0.903382027431376
A_21_P0001258	0.6177243652109993	0.6827061653145672	0.7988809275966227	0.6814699573184966	0.9904292837453124	0.7222414097690084	0.938460279480979	0.903382027431376
A_21_P0001259	0.6177243652109993	0.6827061653145672	0.7988809275966227	0.6774196651406208	1.896322258749254	0.7222414097690084	0.938460279480979	0.903382027431376
A_21_P0001260	0.6177243652109993	0.6827061653145672	0.7988809275966227	0.6774196651406208	0.9904292837453124	0.7222414097690084	0.938460279480979	0.903382027431376
A_21_P0001261	0.6959204865197101	1.1134489701036143	0.9750034951040583	0.8280511083330884	1.0466945809255999	0.7222414097690084	0.9688611371585975	0.903382027431376
A_21_P0001262	0.6177243652109993	0.6827061653145672	0.7988809275966227	0.6774196651406208	0.9904292837453124	0.7222414097690084	2.330934503730943	0.903382027431376
A_21_P0001263	0.6177243652109993	0.6827061653145672	0.7988809275966227	0.6774196651406208	0.9904292837453124	0.7222414097690084	0.938460279480979	0.903382027431376
A_21_P0001264	0.9126725535798671	1.8677557195415766	0.7988809275966227	0.6774196651406208	0.9904292837453124	1.5091075364013282	0.9722018680614939	0.903382027431376
A_21_P0001265	0.6177243652109993	0.6827061653145672	0.7988809275966227	0.6774196651406208	0.9904292837453124	0.7222414097690084	0.938460279480979	0.903382027431376
A_21_P0001266	0.6177243652109993	0.7198997241184386	0.8505698018216084	0.9452257426517918	0.9904292837453124	0.7222414097690084	0.938460279480979	1.5159314130683605
A_21_P0001267	0.6177243652109993	0.6827061653145672	0.7988809275966227	0.6774196651406208	0.9904292837453124	0.7806051602993141	0.938460279480979	0.903382027431376
A_21_P0001269	0.6177243652109993	0.6827061653145672	0.7988809275966227	0.6774196651406208	0.9904292837453124	0.7222414097690084	0.938460279480979	0.903382027431376
A_21_P0001270	0.6177243652109993	0.6827061653145672	0.7988809275966227	0.8514877964879584	0.9904292837453124	0.7222414097690084	0.938460279480979	0.903382027431376
A_21_P0001271	0.8405722598519315	0.6827061653145672	0.7988809275966227	0.6774196651406208	0.9904292837453124	0.7222414097690084	0.938460279480979	0.903382027431376
A_21_P0001272	0.6177243652109993	0.6827061653145672	0.7988809275966227	0.6774196651406208	0.9904292837453124	0.7222414097690084	0.938460279480979	0.903382027431376
A_21_P0001273	14.832179733081302	15.117995520082145	16.856563326092807	12.824543293823057	21.34911919142938	17.51526421107476	13.689511542686054	15.199129790160617
A_21_P0001274	0.6524995289851715	0.6827061653145672	0.7988809275966227	0.6774196651406208	0.9904292837453124	0.7222414097690084	0.938460279480979	0.903382027431376
A_21_P0001275	1.043346212886348	0.8706284105439872	0.8408702689272867	0.6774196651406208	0.9904292837453124	0.7222414097690084	0.938460279480979	1.4070816478483157
A_21_P0001276	0.6177243652109993	0.6827061653145672	1.3987954473373698	1.3205774758774245	0.9904292837453124	0.7222414097690084	0.938460279480979	0.903382027431376
A_21_P0001277	0.6177243652109993	0.6827061653145672	0.7988809275966227	0.6774196651406208	0.9904292837453124	0.7222414097690084	1.074703315167245	0.903382027431376
A_21_P0001278	0.6177243652109993	0.6827061653145672	0.7988809275966227	0.6774196651406208	0.9904292837453124	0.7222414097690084	0.938460279480979	0.903382027431376
A_21_P0001279	1.082939256074547	0.999505038030147	0.7988809275966227	0.6774196651406208	0.9904292837453124	1.725397171384853	0.938460279480979	0.9929834317929406
A_21_P0001281	0.6177243652109993	0.6827061653145672	0.7988809275966227	0.6774196651406208	0.9904292837453124	0.7222414097690084	0.938460279480979	0.903382027431376
A_21_P0001282	0.6177243652109993	0.6827061653145672	0.7988809275966227	0.6774196651406208	0.9904292837453124	0.7222414097690084	0.938460279480979	0.903382027431376
A_21_P0001283	0.6177243652109993	0.6827061653145672	0.7988809275966227	0.6774196651406208	0.9904292837453124	0.7222414097690084	0.938460279480979	0.903382027431376
A_21_P0001284	1.0275307395087239	0.6827061653145672	0.7988809275966227	0.8180318005177925	1.2390997314748127	0.7222414097690084	1.094610873075875	1.5803432743298398
A_21_P0001285	0.6177243652109993	0.6827061653145672	0.7988809275966227	0.6774196651406208	0.9904292837453124	0.7222414097690084	0.938460279480979	0.903382027431376
A_21_P0001286	0.6177243652109993	0.6827061653145672	0.7988809275966227	0.6774196651406208	0.9904292837453124	0.7222414097690084	0.938460279480979	0.903382027431376
A_21_P0001287	0.6177243652109993	0.6827061653145672	0.7988809275966227	0.6774196651406208	0.9904292837453124	0.7222414097690084	0.938460279480979	0.903382027431376
A_21_P0001288	1.362854380746767	0.6827061653145672	2.0309182896598443	1.911048294738251	0.9904292837453124	0.7222414097690084	0.938460279480979	1.025486575110705
A_21_P0001290	6.922544159570558	6.716674893275959	18.169428264886548	18.094312804491672	14.831825107620045	15.029395947619006	16.91738884313374	14.323501465375987
A_21_P0001291	1.6003113330800662	3.9515005540160533	3.8462873207211343	3.1589935115389634	2.392774144883165	2.982230116802325	3.2252665039501673	2.973919180191651
A_21_P0001292	0.6177243652109993	0.6827061653145672	0.7988809275966227	0.6774196651406208	0.9904292837453124	0.7222414097690084	0.938460279480979	0.903382027431376
A_21_P0001293	0.6177243652109993	0.6827061653145672	0.7988809275966227	0.6774196651406208	0.9904292837453124	0.7222414097690084	0.938460279480979	0.903382027431376
A_21_P0001294	0.6177243652109993	0.6827061653145672	0.7988809275966227	0.6774196651406208	0.9904292837453124	0.7222414097690084	0.938460279480979	0.903382027431376
A_21_P0001295	0.6687298660464713	0.6827061653145672	1.0038975802695584	0.6774196651406208	0.9904292837453124	0.7222414097690084	0.938460279480979	0.903382027431376
A_21_P0001297	1.5496814086586423	3.359423632146995	0.7988809275966227	0.6774196651406208	1.44577974120479	0.7222414097690084	0.9618697957685203	0.903382027431376
A_21_P0001298	0.6177243652109993	0.6827061653145672	0.7988809275966227	0.6774196651406208	0.9904292837453124	0.7222414097690084	1.0029983805929417	0.903382027431376
A_21_P0001299	1.0345380811628044	1.4342850939983984	0.7988809275966227	0.6774196651406208	1.398413649224811	0.9707317446622387	0.9448421847655614	1.2771819973306868
A_21_P0001300	2.424858463904821	2.741334239967121	2.6244340927229137	2.133537299878376	2.9361573245414907	1.769991244989631	4.259999669661982	2.2768226319601745
A_21_P0001301	0.6177243652109993	0.6827061653145672	0.7988809275966227	0.6774196651406208	0.9904292837453124	0.7222414097690084	0.938460279480979	0.903382027431376
A_21_P0001302	0.6177243652109993	0.6827061653145672	0.7988809275966227	0.6774196651406208	0.9904292837453124	0.7222414097690084	0.938460279480979	0.903382027431376
A_21_P0001303	1.1606425568846923	2.039009830286074	0.7988809275966227	1.2035696222802785	1.655213342429436	1.586086914820148	0.938460279480979	0.9814954839029066
A_21_P0001304	0.6177243652109993	0.9486426094668133	0.7988809275966227	0.6774196651406208	0.9904292837453124	0.7222414097690084	0.938460279480979	0.903382027431376
A_21_P0001305	0.6177243652109993	0.6827061653145672	0.7988809275966227	0.6774196651406208	0.9904292837453124	3.533505429016453	0.938460279480979	0.903382027431376
A_21_P0001306	1.1767479900793467	0.6827061653145672	1.0946343162497973	0.6774196651406208	3.04512435433915	0.9314493232814663	1.7397202937906213	1.0724729197686547
A_21_P0001307	0.6177243652109993	0.6827061653145672	0.7988809275966227	0.6774196651406208	0.9904292837453124	0.7222414097690084	0.938460279480979	0.903382027431376
A_21_P0001308	0.6177243652109993	0.6827061653145672	0.7988809275966227	0.6774196651406208	1.9622695964357224	1.1585408007894966	0.938460279480979	0.903382027431376
A_21_P0001311	1.2450259289802297	1.5137056676217726	0.7988809275966227	0.6774196651406208	1.2067768737139275	0.7222414097690084	0.938460279480979	1.2610441614690582
A_21_P0001312	0.6177243652109993	0.6827061653145672	0.7988809275966227	0.6774196651406208	0.9904292837453124	0.7222414097690084	0.938460279480979	0.903382027431376
A_21_P0001313	0.6177243652109993	0.6827061653145672	0.7988809275966227	0.6774196651406208	0.9904292837453124	0.7222414097690084	0.938460279480979	0.903382027431376
A_21_P0001314	0.8084608470854221	0.6827061653145672	0.7988809275966227	0.6774196651406208	0.9904292837453124	0.7222414097690084	0.938460279480979	0.903382027431376
A_21_P0001316	0.6177243652109993	0.6827061653145672	0.7988809275966227	0.6774196651406208	0.9904292837453124	0.7222414097690084	0.938460279480979	0.903382027431376
A_21_P0001317	2.8820387374949425	3.0296273994561562	0.7988809275966227	0.6774196651406208	0.9904292837453124	0.7295347479731378	0.938460279480979	0.903382027431376
A_21_P0001318	0.6177243652109993	0.6827061653145672	0.7988809275966227	0.6774196651406208	0.9904292837453124	0.7222414097690084	0.938460279480979	0.903382027431376
A_21_P0001320	0.6241394327437154	0.6827061653145672	0.7988809275966227	0.6774196651406208	0.9904292837453124	0.7222414097690084	0.938460279480979	0.903382027431376
A_21_P0001322	0.9783920017049192	1.2852791483104047	0.9607698336170692	0.6774196651406208	1.5966266770939062	1.4068564977098446	0.938460279480979	0.903382027431376
A_21_P0001323	0.6177243652109993	0.6827061653145672	0.7988809275966227	1.0489549514567842	0.9904292837453124	0.7222414097690084	0.938460279480979	0.903382027431376
A_21_P0001324	0.6177243652109993	0.6827061653145672	0.7988809275966227	0.6774196651406208	0.9904292837453124	0.7222414097690084	0.938460279480979	0.903382027431376
A_21_P0001325	0.6177243652109993	0.6827061653145672	0.7988809275966227	0.6774196651406208	0.9904292837453124	0.7222414097690084	0.938460279480979	0.903382027431376
A_21_P0001326	1.160280817496425	0.6827061653145672	0.7988809275966227	0.6774196651406208	0.9904292837453124	0.7222414097690084	0.938460279480979	0.903382027431376
A_21_P0001327	0.6177243652109993	0.6827061653145672	0.7988809275966227	0.6774196651406208	0.9904292837453124	0.7222414097690084	0.938460279480979	0.903382027431376
A_21_P0001328	0.6177243652109993	0.6827061653145672	0.7988809275966227	0.6774196651406208	0.9904292837453124	0.7222414097690084	0.938460279480979	0.903382027431376
A_21_P0001331	0.6177243652109993	0.6827061653145672	1.1486827651825324	0.6774196651406208	0.9904292837453124	0.7222414097690084	0.938460279480979	0.903382027431376
A_21_P0001332	0.6177243652109993	0.6827061653145672	0.7988809275966227	0.6774196651406208	0.9904292837453124	0.7222414097690084	0.938460279480979	0.903382027431376
A_21_P0001333	1.0817555726459296	1.0278393920091975	0.7988809275966227	0.6774196651406208	0.9904292837453124	0.7383663159317932	0.938460279480979	0.903382027431376
A_21_P0001334	0.6177243652109993	0.6827061653145672	0.7988809275966227	0.6774196651406208	0.9904292837453124	0.7266625383347683	0.938460279480979	0.903382027431376
A_21_P0001335	0.6177243652109993	0.6827061653145672	0.7988809275966227	0.6774196651406208	0.9904292837453124	0.7222414097690084	0.938460279480979	0.903382027431376
A_21_P0001336	0.6177243652109993	0.6827061653145672	0.7988809275966227	0.6774196651406208	0.9904292837453124	0.7222414097690084	0.938460279480979	0.903382027431376
A_21_P0001337	2.322785689797356	0.6827061653145672	1.7408653957536284	1.9893742661004703	1.6442803897378848	1.1905009943097489	1.1761964805487215	1.290356198113124
A_21_P0001338	1.1887853376944675	0.6827061653145672	0.8187241711810097	1.207256953001572	1.5596444438105699	1.3225891256733275	1.3876824460629338	0.903382027431376
A_21_P0001339	0.6177243652109993	0.6827061653145672	0.7988809275966227	0.6774196651406208	0.9904292837453124	0.7222414097690084	0.938460279480979	0.903382027431376
A_21_P0001340	6.245140207987794	4.74697475830495	0.7988809275966227	0.8164792901292233	1.1403668074660938	1.362250290449383	0.938460279480979	1.0595287200504016
A_21_P0001341	2.805335903066693	0.7618699048785501	0.7988809275966227	0.6774196651406208	0.9904292837453124	0.7222414097690084	0.938460279480979	0.903382027431376
A_21_P0001342	0.6177243652109993	0.6827061653145672	0.7988809275966227	0.6774196651406208	0.9904292837453124	0.7222414097690084	0.938460279480979	0.903382027431376
A_21_P0001343	8.533276502691734	5.944142346966292	0.7988809275966227	0.6774196651406208	8.071602490810797	7.154981306225591	12.841909233623307	15.897666329343819
A_21_P0001344	0.6177243652109993	0.6827061653145672	0.7988809275966227	0.6774196651406208	0.9904292837453124	0.7222414097690084	0.938460279480979	0.903382027431376
A_21_P0001345	0.6701176456053545	0.6827061653145672	0.9931483178363748	0.9264403534017102	0.9904292837453124	1.812560153681416	1.0921522948356905	0.903382027431376
A_21_P0001346	0.6177243652109993	0.7618582988737397	0.7988809275966227	0.6774196651406208	0.9904292837453124	0.7222414097690084	0.938460279480979	0.903382027431376
A_21_P0001347	0.6177243652109993	0.6827061653145672	0.7988809275966227	0.6774196651406208	0.9904292837453124	0.7222414097690084	0.938460279480979	0.903382027431376
A_21_P0001348	0.6379895542809843	0.6827061653145672	0.7988809275966227	0.6774196651406208	0.9904292837453124	0.7222414097690084	0.938460279480979	0.903382027431376
A_21_P0001349	1.2005491569606728	0.6827061653145672	0.7988809275966227	0.6774196651406208	0.9904292837453124	0.7222414097690084	0.938460279480979	0.903382027431376
A_21_P0001350	0.6177243652109993	0.6827061653145672	0.7988809275966227	0.6774196651406208	0.9904292837453124	0.7222414097690084	0.938460279480979	0.903382027431376
A_21_P0001351	0.6177243652109993	0.6827061653145672	0.7988809275966227	0.6774196651406208	0.9904292837453124	0.7222414097690084	0.938460279480979	0.903382027431376
A_21_P0001353	0.6177243652109993	0.6827061653145672	0.7988809275966227	0.6774196651406208	0.9904292837453124	0.7222414097690084	0.938460279480979	0.903382027431376
A_21_P0001354	0.6177243652109993	1.083022394810341	0.8720819076637447	1.2085780568325293	0.9904292837453124	0.7222414097690084	0.938460279480979	0.903382027431376
A_21_P0001355	0.7693411043058477	0.6827061653145672	0.7988809275966227	0.6774196651406208	0.9904292837453124	0.7222414097690084	0.938460279480979	1.7211322918061263
A_21_P0001356	0.6177243652109993	0.6827061653145672	0.7988809275966227	0.6774196651406208	0.9904292837453124	0.7222414097690084	0.938460279480979	0.903382027431376
A_21_P0001357	0.6177243652109993	0.6827061653145672	0.7988809275966227	0.6774196651406208	0.9904292837453124	0.7222414097690084	2.782330144320176	0.903382027431376
A_21_P0001358	0.6177243652109993	0.6827061653145672	0.7988809275966227	0.6774196651406208	0.9904292837453124	0.7222414097690084	0.938460279480979	0.903382027431376
A_21_P0001359	0.6177243652109993	0.6827061653145672	0.7988809275966227	0.6774196651406208	0.9904292837453124	0.7222414097690084	0.938460279480979	0.903382027431376
A_21_P0001360	2.136623333302447	1.3935329975784412	0.8855807584735303	1.5773798193159172	2.0069048767945588	0.7391344918952235	1.1238461630863783	0.903382027431376
A_21_P0001361	0.6177243652109993	0.6827061653145672	0.7988809275966227	0.6774196651406208	0.9904292837453124	0.8846639692394495	0.938460279480979	0.903382027431376
A_21_P0001362	0.6177243652109993	0.6827061653145672	0.7988809275966227	0.6774196651406208	0.9904292837453124	0.7222414097690084	0.938460279480979	0.903382027431376
A_21_P0001363	0.6177243652109993	0.6827061653145672	0.7988809275966227	0.6774196651406208	0.9904292837453124	0.7222414097690084	0.938460279480979	0.903382027431376
A_21_P0001364	3.310798748490436	3.097989498613765	2.7026653064387407	3.656085416658481	3.332382521220938	4.392626030764884	4.180737314457018	4.561347499086229
A_21_P0001366	0.6177243652109993	0.6827061653145672	0.7988809275966227	0.6774196651406208	0.9904292837453124	0.7261497469338324	0.938460279480979	0.903382027431376
A_21_P0001367	1.1643219702936354	0.6827061653145672	0.7988809275966227	0.6774196651406208	0.9904292837453124	0.7222414097690084	0.938460279480979	0.903382027431376
[truncated: 56,342 more rows]
