# Supplementary material for: Long Noncoding RNA Lnc-MTPAP-1 Overexpressed by Particulate Matter Suppresses Apoptosis in Non-Small Cell Lung Cancer (NSCLC) Cells
Source: Int J Mol Sci. 2025 Oct 28;26(21):10486. doi: 10.3390/ijms262110486 (PMC12608595; doi:10.3390/ijms262110486)
Supplement: Supplementary file 1 [file ijms-26-10486-s001.zip › ijms-26-10486-s001/Supplementary File S2.xlsx]

## Sheet: Data
Filter: 42844		Fold change		Normalized data (log2)				Raw data				Annotation													Gene information
ID	Gene Symbol	549_KO /549_con	358_KO /358_con	549_con	358_con	549_KO	358_KO	549_con	358_con	549_KO	358_KO	Chromosome	Sources	Start	End	Strand	Gene ID	Transcript ID	Entrez ID	Description	Gbkey	Gene Symbol	Biotype	Pseudo	NCBI search
1	LOC124905310	0.925752	0.944529	0.866811	2.59561	0.755508	2.51328	17	96	14	92	chrUn_GL000218v1	Gnomon	84988	89034	-	LOC124905310	.	124905310	uncharacterized LOC124905310	Gene	LOC124905310	lncRNA	.	LOC124905310
2	LOC389834	0.901528	0.847448	3.10036	5.12845	2.9508	4.88965	156	644	137	560	chrUn_GL000218v1	BestRefSeq	46845	55049	-	LOC389834	.	389834	ankyrin repeat domain 57 pseudogene	Gene	LOC389834	transcribed_pseudogene	true	LOC389834
3	LOC107987401	1.53326	1.15578	3.37949	2.24155	3.99609	2.45042	194	71	304	87	chrUn_KI270742v1	Gnomon	49854	77587	+	LOC107987401	.	107987401	uncharacterized LOC107987401	Gene	LOC107987401	lncRNA	.	LOC107987401
4	LOC105379565	1	0.831644	0	0.33798	0	0.0720186	0	5	0	1	chrUn_KI270755v1	Gnomon	21574	27719	+	LOC105379565	.	105379565	uncharacterized LOC105379565	Gene	LOC105379565	lncRNA	.	LOC105379565
5	LOC124905337	1.1129	0.929492	0.0685895	2.65496	0.222918	2.54948	1	100	3	95	chrUn_KI270751v1	Gnomon	29947	36741	-	LOC124905337	.	124905337	uncharacterized LOC124905337	Gene	LOC124905337	lncRNA	.	LOC124905337
6	LOC105379562	0.977524	1.01242	0.677493	2.64547	0.644697	2.66328	12	100	11	104	chrUn_KI270750v1	Gnomon	33477	62809	+	LOC105379562	.	105379562	uncharacterized LOC105379562	Gene	LOC105379562	lncRNA	.	LOC105379562
7	LOC101929819	0.924956	0.919478	1.21505	1.49336	1.10251	1.37224	27	34	23	31	chrUn_KI270745v1	Gnomon	5784	20546	+	LOC101929819	.	101929819	putative uncharacterized protein FLJ44672	Gene	LOC101929819	lncRNA	.	LOC101929819
8	LOC105379554	0.950321	1.09321	0.0735133	0	0	0.128571	1	0	0	2	chrUn_KI270744v1	Gnomon	80245	80716	+	LOC105379554	.	105379554	maFF-interacting protein	Gene	LOC105379554	protein_coding	.	LOC105379554
9	LOC124905334	1	1	0	0	0	0	0	0	0	0	chrUn_KI270744v1	cmsearch	51009	51114	-	LOC124905334	.	124905334	U6 spliceosomal RNA	Gene	LOC124905334	snRNA	.	LOC124905334
10	LOC102723382	1.09445	0.950461	0.0682562	0.148057	0.198465	0.0747558	1	2	3	1	chrUn_KI270744v1	Gnomon	21889	44207	-	LOC102723382	.	102723382	ankyrin repeat domain-containing protein 20B-like	Gene	LOC102723382	protein_coding	.	LOC102723382
11	LOC124905313	1	1	0	0	0	0	0	0	0	0	chrUn_GL000213v1	cmsearch	127840	127946	-	LOC124905313	.	124905313	U6 spliceosomal RNA	Gene	LOC124905313	snRNA	.	LOC124905313
12	LOC124900598	1.2535	1.0993	1.3595	0	1.68546	0.136587	32	0	45	2	chrUn_KI270741v1	Gnomon	44362	63885	+	LOC124900598	.	124900598	uncharacterized LOC124900598	Gene	LOC124900598	lncRNA	.	LOC124900598
13	LOC100505874	1.02404	0.827425	3.34216	1.58798	3.37643	1.31468	189	38	191	29	chrUn_GL000224v1	BestRefSeq	102503	127147	+	LOC100505874	.	100505874	uncharacterized LOC100505874	Gene	LOC100505874	lncRNA	.	LOC100505874
14	LOC100287610	0.862497	0.789794	0.282642	1.07811	0.0692333	0.737662	4	21	1	13	chrUn_GL000224v1	Gnomon	48210	56399	+	LOC100287610	.	100287610	uncharacterized LOC100287610	Gene	LOC100287610	lncRNA	.	LOC100287610
15	RNA5-8SN5	1	1	0	0	0	0	0	0	0	0	chrUn_GL000220v1	BestRefSeq	112024	112180	+	RNA5-8SN5	.	100008587	RNA. 5.8S ribosomal N5	Gene	RNA5-8SN5	rRNA	.	RNA5-8SN5
16	LOC283788	0.760862	1.05913	3.63619	2.82714	3.24189	2.91001	236	115	172	127	chrUn_GL000219v1	BestRefSeq	56349	99642	-	LOC283788	.	283788	FSHD region gene 1 pseudogene	Gene	LOC283788	transcribed_pseudogene	true	LOC283788
17	LOC105379275	1	1	0	0	0	0	0	0	0	0	chrUn_GL000195v1	Gnomon	92777	93893	+	LOC105379275	.	105379275	uncharacterized LOC105379275	Gene	LOC105379275	lncRNA	.	LOC105379275
18	LOC389831	0.816772	0.638141	7.74244	2.69128	7.45044	2.04323	4399	103	3538	61	chrUn_GL000195v1	BestRefSeq%2CGnomon	42938	86735	-	LOC389831	.	389831	uncharacterized LOC389831	Gene	LOC389831	protein_coding	.	LOC389831
19	RNA5-8SN4	1	1	0	0	0	0	0	0	0	0	chr22_KI270733v1_random	BestRefSeq	128877	129032	+	RNA5-8SN4	.	109864274	RNA. 5.8S ribosomal N4	Gene	RNA5-8SN4	rRNA	.	RNA5-8SN4
20	RNA45SN4	1.71127	1.04768	11.5405	11.1728	12.3156	11.24	61463	43707	103675	47232	chr22_KI270733v1_random	BestRefSeq	122273	135645	+	RNA45SN4	.	109864271	RNA. 45S pre-ribosomal N4	Gene	RNA45SN4	rRNA	.	RNA45SN4
21	LOC107987392	2.16762	1.0285	1.89463	2.39727	3.01074	2.43782	56	81	144	86	chr22_KI270733v1_random	Gnomon	111873	120514	+	LOC107987392	.	107987392	uncharacterized LOC107987392	Gene	LOC107987392	lncRNA	.	LOC107987392
22	LOC105379548	1	1	0	0	0	0	0	0	0	0	chr22_KI270731v1_random	Gnomon	90765	102077	+	LOC105379548	.	105379548	uncharacterized LOC105379548	Gene	LOC105379548	lncRNA	.	LOC105379548
23	LOC102724197	1.50535	1.33964	2.00485	0.327335	2.59494	0.749175	62	5	103	13	chr22_KI270731v1_random	Gnomon	65297	86953	+	LOC102724197	.	102724197	inactive glutathione hydrolase 2	Gene	LOC102724197	protein_coding	.	LOC102724197
24	LOC107987386	1	1	0	0	0	0	0	0	0	0	chr16_KI270728v1_random	BestRefSeq	1796117	1817109	-	LOC107987386	.	107987386	uncharacterized LOC107987386	Gene	LOC107987386	lncRNA	.	LOC107987386
25	LOC105379547	0.904749	1	0.144411	0	0	0	2	0	0	0	chr16_KI270728v1_random	Gnomon	1704818	1736734	+	LOC105379547	.	105379547	paraneoplastic antigen Ma6E-like	Gene	LOC105379547	lncRNA	.	LOC105379547
26	LOC102724052	0.976349	1	0.0345317	0	0	0	0	0	0	0	chr16_KI270728v1_random	Gnomon	1616722	1617650	-	LOC102724052	.	102724052	translation initiation factor IF-2-like	Gene	LOC102724052	protein_coding	.	LOC102724052
27	LOC102723869	1	1	0	0	0	0	0	0	0	0	chr16_KI270728v1_random	Gnomon	1579854	1604134	-	LOC102723869	.	102723869	uncharacterized LOC102723869	Gene	LOC102723869	lncRNA	.	LOC102723869
28	LOC102724014	0.976349	1	0.0345317	0	0	0	0	0	0	0	chr16_KI270728v1_random	Gnomon	1344740	1345668	+	LOC102724014	.	102724014	translation initiation factor IF-2-like	Gene	LOC102724014	protein_coding	.	LOC102724014
29	LOC105379540	1	1	0	0	0	0	0	0	0	0	chr16_KI270728v1_random	Gnomon	1249610	1255849	+	LOC105379540	.	105379540	uncharacterized LOC105379540	Gene	LOC105379540	lncRNA	.	LOC105379540
30	LOC105379539	1	1	0	0	0	0	0	0	0	0	chr16_KI270728v1_random	Gnomon	1148687	1158571	+	LOC105379539	.	105379539	uncharacterized LOC105379539	Gene	LOC105379539	lncRNA	.	LOC105379539
31	SLC6A10PB	0.952997	1	0.0694557	0	0	0	1	0	0	0	chr16_KI270728v1_random	Gnomon	1139572	1147629	-	SLC6A10PB	.	653562	solute carrier family 6 member 8 pseudogene	Gene	SLC6A10PB	transcribed_pseudogene	true	SLC6A10PB
32	LOC107987384	1	1	0	0	0	0	0	0	0	0	chr16_KI270728v1_random	Gnomon	1109802	1110983	+	LOC107987384	.	107987384	immunoglobulin heavy variable 2-26-like	Gene	LOC107987384	V_segment	.	LOC107987384
33	LOC102723753	0.982108	1.10324	2.10423	0	2.07819	0.141751	68	0	66	2	chr16_KI270728v1_random	BestRefSeq	1001630	1037618	+	LOC102723753	.	102723753	HECT and RLD domain containing E3 ubiquitin protein ligase 2 pseudogene	Gene	LOC102723753	transcribed_pseudogene	true	LOC102723753
34	LOC105379533	1	1	0	0	0	0	0	0	0	0	chr16_KI270728v1_random	Gnomon	909298	911371	+	LOC105379533	.	105379533	translation initiation factor IF-2	Gene	LOC105379533	lncRNA	.	LOC105379533
35	LOC105379535	1	1	0	0	0	0	0	0	0	0	chr16_KI270728v1_random	Gnomon	887184	897468	+	LOC105379535	.	105379535	uncharacterized LOC105379535	Gene	LOC105379535	lncRNA	.	LOC105379535
36	LOC102723573	1.22027	1.17014	0.421777	0.510498	0.708975	0.737175	7	8	13	13	chr15_KI270727v1_random	Gnomon	443840	444517	-	LOC102723573	.	102723573	40S ribosomal protein S8-like	Gene	LOC102723573	protein_coding	.	LOC102723573
37	LOC102723532	1	1	0	0	0	0	0	0	0	0	chr15_KI270727v1_random	BestRefSeq	386269	387328	+	LOC102723532	.	102723532	olfactory receptor 4N4-like	Gene	LOC102723532	protein_coding	.	LOC102723532
38	LOC105369218	1	1	0	0	0	0	0	0	0	0	chr15_KI270727v1_random	Gnomon	194553	222716	-	LOC105369218	.	105369218	uncharacterized LOC105369218	Gene	LOC105369218	lncRNA	.	LOC105369218
39	LOC124905327	1	1	0	0	0	0	0	0	0	0	chr15_KI270727v1_random	cmsearch	156089	156195	-	LOC124905327	.	124905327	U6 spliceosomal RNA	Gene	LOC124905327	snRNA	.	LOC124905327
40	LOC102723502	1.38029	0.94667	0	0.0790668	0.464975	0	0	1	8	0	chr15_KI270727v1_random	BestRefSeq%2CGnomon	132597	167347	-	LOC102723502	.	102723502	POTE ankyrin domain family member B-like	Gene	LOC102723502	protein_coding	.	LOC102723502
41	LOC124905325	0.95379	1	0.0682562	0	0	0	1	0	0	0	chr15_KI270727v1_random	Gnomon	69374	71510	+	LOC124905325	.	124905325	uncharacterized LOC124905325	Gene	LOC124905325	lncRNA	.	LOC124905325
42	LOC124905326	1	1	0	0	0	0	0	0	0	0	chr15_KI270727v1_random	cmsearch	34890	34996	+	LOC124905326	.	124905326	U6 spliceosomal RNA	Gene	LOC124905326	snRNA	.	LOC124905326
43	IGHV3-9	1	0.949851	0	0.0742275	0	0	0	1	0	0	chr14_KI270726v1_random	Gnomon	25996	26561	+	IGHV3-9	.	28451	immunoglobulin heavy variable 3-9	Gene	IGHV3-9	V_segment	.	IGHV3-9
44	LOC105379527	1	0.792491	0	4.02779	0	3.69225	0	290	0	233	chr14_KI270726v1_random	Gnomon	14350	32121	+	LOC105379527	.	105379527	uncharacterized LOC105379527	Gene	LOC105379527	lncRNA	.	LOC105379527
45	LOC124905324	1	1.25362	0	3.15279	0	3.4789	0	150	0	198	chr14_KI270726v1_random	Gnomon	3703	14313	-	LOC124905324	.	124905324	uncharacterized LOC124905324	Gene	LOC124905324	lncRNA	.	LOC124905324
46	MAFIP	1.1628	0.904412	3.92527	4.88937	4.14287	4.74442	293	542	339	504	chr14_GL000194v1_random	BestRefSeq	53589	115073	-	MAFIP	.	727764	MAFF interacting protein (pseudogene)	Gene	MAFIP	transcribed_pseudogene	true	MAFIP
47	LOC105379274	0.911622	0.951599	0.133492	0.212254	0	0.140679	2	3	0	2	chr14_GL000194v1_random	Gnomon	30789	62025	+	LOC105379274	.	105379274	uncharacterized LOC105379274	Gene	LOC105379274	lncRNA	.	LOC105379274
48	LOC124905323	1.04916	0.704495	0	2.29484	0.0692333	1.7895	0	74	1	48	chr14_KI270722v1_random	Gnomon	183272	187874	+	LOC124905323	.	124905323	uncharacterized LOC124905323	Gene	LOC124905323	lncRNA	.	LOC124905323
49	LOC102724813	0.907924	0.689948	0.30437	1.15791	0.165014	0.622467	5	23	2	11	chr9_KI270720v1_random	Gnomon	2776	27031	-	LOC102724813	.	102724813	protein FRG1B	Gene	LOC102724813	protein_coding	.	LOC102724813
50	LOC107987371	1	0.949851	0	0.0742275	0	0	0	1	0	0	chr9_KI270719v1_random	Gnomon	162586	163626	-	LOC107987371	.	107987371	cyclin-dependent kinase 2-associated protein 2-like	Gene	LOC107987371	protein_coding	.	LOC107987371
51	LOC124905322	1	0.915331	0	0.127634	0	0	0	2	0	0	chr9_KI270719v1_random	Gnomon	74301	90122	-	LOC124905322	.	124905322	uncharacterized LOC124905322	Gene	LOC124905322	lncRNA	.	LOC124905322
52	LOC107987370	1.25391	1	0	0	0.326429	0	0	0	5	0	chr9_KI270719v1_random	Gnomon	10214	26279	-	LOC107987370	.	107987370	uncharacterized LOC107987370	Gene	LOC107987370	lncRNA	.	LOC107987370
53	LOC102724727	0.698209	0.922301	1.00477	0.459783	0.486497	0.343093	21	7	8	5	chr9_KI270718v1_random	Gnomon	25975	26881	+	LOC102724727	.	102724727	uncharacterized LOC102724727	Gene	LOC102724727	lncRNA	.	LOC102724727
54	LOC105379525	1.40109	0.703639	0.704724	1.00227	1.19127	0.495175	13	19	26	8	chr9_KI270718v1_random	Gnomon	2738	9734	-	LOC105379525	.	105379525	uncharacterized LOC105379525	Gene	LOC105379525	lncRNA	.	LOC105379525
55	LOC124905316	1.13744	0.665993	3.38798	2.34105	3.57378	1.75463	195	77	222	46	chr3_GL000221v1_random	Gnomon	28768	47631	+	LOC124905316	.	124905316	uncharacterized LOC124905316	Gene	LOC124905316	lncRNA	.	LOC124905316
56	LOC101928669	1.1105	0.759177	4.82766	4.80702	4.97887	4.40953	565	511	621	396	chr3_GL000221v1_random	Gnomon	4089	80038	-	LOC101928669	.	101928669	uncharacterized LOC101928669	Gene	LOC101928669	lncRNA	.	LOC101928669
57	TRN-GTT26-1	1	1	0	0	0	0	0	0	0	0	chr1_KI270713v1_random	tRNAscan-SE	28755	28828	-	TRN-GTT26-1	.	107987367	tRNA-Asn (anticodon GTT) 26-1	Gene	TRN-GTT26-1	tRNA	.	TRN-GTT26-1
58	LOC124905319	0.94335	0.936334	0.793456	1.48552	0.709322	1.39061	15	34	13	32	chr1_KI270706v1_random	Gnomon	84514	89432	+	LOC124905319	.	124905319	uncharacterized LOC124905319	Gene	LOC124905319	lncRNA	.	LOC124905319
59	TRNP	1.09832	0.949851	0	0.0742275	0.135296	0	0	1	2	0	chrM	RefSeq	15956	16023	-	TRNP	.	4571	.	Gene	TRNP	tRNA	.	TRNP
60	TRNT	1.14134	0.952419	0.0682562	0.276424	0.258984	0.206092	1	4	4	3	chrM	RefSeq	15888	15953	+	TRNT	.	4576	.	Gene	TRNT	tRNA	.	TRNT
61	CYTB	1.3972	0.81072	8.99764	9.14609	9.48018	8.84337	10530	10712	14508	8954	chrM	RefSeq	14747	15887	+	CYTB	.	4519	.	Gene	CYTB	protein_coding	.	CYTB
62	ND6	1.47301	1.24612	5.31321	5.0784	5.87197	5.39584	800	621	1171	803	chrM	RefSeq	14149	14673	-	ND6	.	4541	.	Gene	ND6	protein_coding	.	ND6
63	ND4	1.25507	0.890087	12.6063	12.2236	12.9341	12.0556	128686	90567	159182	83147	chrM	RefSeq	10760	12137	+	ND4	.	4538	.	Gene	ND4	protein_coding	.	ND4
64	ND4L	1.36624	0.788522	10.4256	10.0685	10.8758	9.72571	28368	20319	38205	16522	chrM	RefSeq	10470	10766	+	ND4L	.	4539	.	Gene	ND4L	protein_coding	.	ND4L
65	COX3	1.38327	0.950792	11.9356	10.8263	12.4037	10.7535	80832	34372	110205	33708	chrM	RefSeq	9207	9990	+	COX3	.	4514	.	Gene	COX3	protein_coding	.	COX3
66	ATP6	1.33679	0.820869	10.3141	10.2144	10.7329	9.92964	26257	22484	34600	19034	chrM	RefSeq	8527	9207	+	ATP6	.	4508	.	Gene	ATP6	protein_coding	.	ATP6
67	ATP8	1.3879	0.728452	7.80843	7.7072	8.28133	7.25011	4606	3939	6309	2954	chrM	RefSeq	8366	8572	+	ATP8	.	4509	.	Gene	ATP8	protein_coding	.	ATP8
68	TRNK	1.09445	1.04709	0.0682562	0.0742275	0.198465	0.140612	1	1	3	2	chrM	RefSeq	8295	8364	+	TRNK	.	4566	.	Gene	TRNK	tRNA	.	TRNK
69	COX2	1.42468	0.901041	9.88314	9.28527	10.3938	9.13494	19471	11799	27347	10964	chrM	RefSeq	7586	8269	+	COX2	.	4513	.	Gene	COX2	protein_coding	.	COX2
70	TRND	1.04916	0.99847	0	0.0742275	0.0692333	0.0720186	0	1	1	1	chrM	RefSeq	7518	7585	+	TRND	.	4555	.	Gene	TRND	tRNA	.	TRND
71	TRNS1	1.93402	0.654462	0	0.611618	0.951603	0	0	10	19	0	chrM	RefSeq	7446	7514	-	TRNS1	.	4574	.	Gene	TRNS1	tRNA	.	TRNS1
72	TRNY	1.20546	0.475175	0.788042	1.21408	1.05762	0.140612	15	25	22	2	chrM	RefSeq	5826	5891	-	TRNY	.	4579	.	Gene	TRNY	tRNA	.	TRNY
73	TRNA	1.16035	0.904645	1.37785	0.924139	1.59241	0.779563	33	17	41	14	chrM	RefSeq	5587	5655	-	TRNA	.	4553	.	Gene	TRNA	tRNA	.	TRNA
74	TRNM	1.15055	0.952419	0.421307	0.276424	0.623632	0.206092	7	4	11	3	chrM	RefSeq	4402	4469	+	TRNM	.	4569	.	Gene	TRNM	tRNA	.	TRNM
75	TRNQ	1.34523	0.995829	0.195783	0.212123	0.623632	0.206092	3	3	11	3	chrM	RefSeq	4329	4400	-	TRNQ	.	4572	.	Gene	TRNQ	tRNA	.	TRNQ
76	ND1	1.42728	0.866575	9.36685	9.34262	9.88011	9.13601	13607	12278	19149	10972	chrM	RefSeq	3307	4262	+	ND1	.	4535	.	Gene	ND1	protein_coding	.	ND1
77	RNR2	1.13511	0.86969	8.28581	7.76256	8.46865	7.56113	6421	4094	7186	3670	chrM	RefSeq	1671	3229	+	RNR2	.	4550	.	Gene	RNR2	rRNA	.	RNR2
78	IL9R_1	1	1	0	0	0	0	0	0	0	0	chrY	BestRefSeq%2CGnomon	57184072	57197869	+	IL9R_1	.	3581	interleukin 9 receptor	Gene	IL9R	protein_coding	.	IL9R_1
79	LOC124900507	1	0.949851	0	0.0742275	0	0	0	1	0	0	chrY	cmsearch	26247384	26247521	+	LOC124900507	.	124900507	small nucleolar RNA SNORA70	Gene	LOC124900507	snoRNA	.	LOC124900507
80	REREP2Y	1.04931	0.759427	0	0.397017	0.0694361	0	0	6	1	0	chrY	Gnomon	26193868	26235374	-	REREP2Y	.	105377243	arginine-glutamic acid dipeptide repeats pseudogene 2 Y-linked	Gene	REREP2Y	transcribed_pseudogene	true	REREP2Y
81	TTTY3	1	0.97428	0	0.0375911	0	0	0	0	0	0	chrY	BestRefSeq	25728490	25733388	+	TTTY3	.	114760	testis-specific transcript. Y-linked 3	Gene	TTTY3	lncRNA	.	TTTY3
82	SEPTIN14P23	0.919719	0.861382	0.285053	0.215276	0.164318	0	5	3	2	0	chrY	BestRefSeq	25378300	25394719	-	SEPTIN14P23	.	107126290	septin 14 pseudogene 23	Gene	SEPTIN14P23	transcribed_pseudogene	true	SEPTIN14P23
83	TTTY17C	1	1	0	0	0	0	0	0	0	0	chrY	BestRefSeq	25183643	25184773	-	TTTY17C	.	474152	testis-specific transcript. Y-linked 17C	Gene	TTTY17C	lncRNA	.	TTTY17C
84	TTTY4C	1	1	0	0	0	0	0	0	0	0	chrY	BestRefSeq	25063083	25099892	-	TTTY4C	.	474150	testis-specific transcript. Y-linked 4C	Gene	TTTY4C	lncRNA	.	TTTY4C
85	BPY2C	1	1	0	0	0	0	0	0	0	0	chrY	BestRefSeq	25030901	25052104	-	BPY2C	.	442868	basic charge Y-linked 2C	Gene	BPY2C	protein_coding	.	BPY2C
86	LOC105377242	1	0.97428	0	0.0375911	0	0	0	0	0	0	chrY	Gnomon	24926657	24929994	+	LOC105377242	.	105377242	uncharacterized LOC105377242	Gene	LOC105377242	lncRNA	.	LOC105377242
87	DAZ3	1	1	0	0	0	0	0	0	0	0	chrY	BestRefSeq	24763069	24813393	-	DAZ3	.	57054	deleted in azoospermia 3	Gene	DAZ3	protein_coding	.	DAZ3
88	LOC105377241	1	1	0	0	0	0	0	0	0	0	chrY	Gnomon	24740119	24743460	-	LOC105377241	.	105377241	uncharacterized LOC105377241	Gene	LOC105377241	lncRNA	.	LOC105377241
89	BPY2B	1	1	0	0	0	0	0	0	0	0	chrY	BestRefSeq	24618004	24639207	+	BPY2B	.	442867	basic charge Y-linked 2B	Gene	BPY2B	protein_coding	.	BPY2B
90	TTTY17B	1	1	0	0	0	0	0	0	0	0	chrY	BestRefSeq	24485332	24486463	+	TTTY17B	.	474151	testis-specific transcript. Y-linked 17B	Gene	TTTY17B	lncRNA	.	TTTY17B
91	GOLGA2P2Y	1	1	0	0	0	0	0	0	0	0	chrY	BestRefSeq	24209967	24214831	-	GOLGA2P2Y	.	84559	GOLGA2 pseudogene 2 Y-linked	Gene	GOLGA2P2Y	transcribed_pseudogene	true	GOLGA2P2Y
92	CDY1B	1.04916	1	0	0	0.0692333	0	0	0	1	0	chrY	BestRefSeq%2CGnomon	24044620	24048019	-	CDY1B	.	253175	chromodomain Y-linked 1B	Gene	CDY1B	protein_coding	.	CDY1B
93	LOC107987349	1	0.825635	0	0.276424	0	0	0	4	0	0	chrY	Gnomon	23637651	23640775	+	LOC107987349	.	107987349	uncharacterized LOC107987349	Gene	LOC107987349	lncRNA	.	LOC107987349
94	LOC105377239	1	0.97428	0	0.0375911	0	0	0	0	0	0	chrY	Gnomon	23310977	23314314	+	LOC105377239	.	105377239	uncharacterized LOC105377239	Gene	LOC105377239	lncRNA	.	LOC105377239
95	DAZ2	1	1.05119	0	0	0	0.0720186	0	0	0	1	chrY	BestRefSeq	23219457	23291356	+	DAZ2	.	57055	deleted in azoospermia 2	Gene	DAZ2	protein_coding	.	DAZ2
96	DAZ1	1	1	0	0	0	0	0	0	0	0	chrY	BestRefSeq	23129355	23199094	-	DAZ1	.	1617	deleted in azoospermia 1	Gene	DAZ1	protein_coding	.	DAZ1
97	LOC105377238	1	1	0	0	0	0	0	0	0	0	chrY	Gnomon	23106397	23109738	-	LOC105377238	.	105377238	uncharacterized LOC105377238	Gene	LOC105377238	lncRNA	.	LOC105377238
98	BPY2	0.95379	1	0.0682562	0	0	0	1	0	0	0	chrY	BestRefSeq	22984263	23005465	+	BPY2	.	9083	basic charge Y-linked 2	Gene	BPY2	protein_coding	.	BPY2
99	TTTY4	1	1.05119	0	0	0	0.0720186	0	0	0	1	chrY	BestRefSeq	22936455	22973284	+	TTTY4	.	114761	testis-specific transcript. Y-linked 4	Gene	TTTY4	lncRNA	.	TTTY4
100	LOC107987357	1	1	0	0	0	0	0	0	0	0	chrY	Gnomon	22556048	22558045	-	LOC107987357	.	107987357	uncharacterized LOC107987357	Gene	LOC107987357	lncRNA	.	LOC107987357
101	LOC101929148	1	1	0	0	0	0	0	0	0	0	chrY	BestRefSeq	22438940	22484714	+	LOC101929148	.	101929148	uncharacterized LOC101929148	Gene	LOC101929148	lncRNA	.	LOC101929148
102	RBMY2FP	1	1	0	0	0	0	0	0	0	0	chrY	BestRefSeq	22308859	22316205	+	RBMY2FP	.	159162	RNA binding motif protein Y-linked family 2 member F. pseudogene	Gene	RBMY2FP	transcribed_pseudogene	true	RBMY2FP
103	LOC102725532	1	1	0	0	0	0	0	0	0	0	chrY	Gnomon	22101692	22147540	-	LOC102725532	.	102725532	uncharacterized LOC102725532	Gene	LOC102725532	lncRNA	.	LOC102725532
104	PRY2	1	0.949851	0	0.0742275	0	0	0	1	0	0	chrY	BestRefSeq	22071756	22096007	-	PRY2	.	442862	PTPN13 like Y-linked 2	Gene	PRY2	protein_coding	.	PRY2
105	LOC107987356	1	1	0	0	0	0	0	0	0	0	chrY	Gnomon	22028320	22030347	+	LOC107987356	.	107987356	uncharacterized LOC107987356	Gene	LOC107987356	lncRNA	.	LOC107987356
106	RBMY1E	0.95379	1	0.0682562	0	0	0	1	0	0	0	chrY	BestRefSeq%2CGnomon	21902177	21918032	-	RBMY1E	.	378950	RNA binding motif protein Y-linked family 1 member E	Gene	RBMY1E	protein_coding	.	RBMY1E
107	RBMY1D	0.95379	1	0.0682562	0	0	0	1	0	0	0	chrY	BestRefSeq%2CGnomon	21868431	21900746	-	RBMY1D	.	378949	RNA binding motif protein Y-linked family 1 member D	Gene	RBMY1D	protein_coding	.	RBMY1D
108	LOC105377237	1	1	0	0	0	0	0	0	0	0	chrY	Gnomon	21836270	21839158	+	LOC105377237	.	105377237	uncharacterized LOC105377237	Gene	LOC105377237	lncRNA	.	LOC105377237
109	LOC105377236	1	1	0	0	0	0	0	0	0	0	chrY	Gnomon	21809153	21823807	-	LOC105377236	.	105377236	uncharacterized LOC105377236	Gene	LOC105377236	lncRNA	.	LOC105377236
110	TTTY13	1	1	0	0	0	0	0	0	0	0	chrY	BestRefSeq	21583600	21594666	-	TTTY13	.	83868	testis-specific transcript. Y-linked 13	Gene	TTTY13	lncRNA	.	TTTY13
111	LOC107987346	1	1	0	0	0	0	0	0	0	0	chrY	Gnomon	21228137	21253374	+	LOC107987346	.	107987346	uncharacterized LOC107987346	Gene	LOC107987346	lncRNA	.	LOC107987346
112	LOC105377225	0.873099	0.904491	0.195783	0.144822	0	0	3	2	0	0	chrY	Gnomon	21138633	21172974	+	LOC105377225	.	105377225	uncharacterized LOC105377225	Gene	LOC105377225	lncRNA	.	LOC105377225
113	EIF1AY	1.14256	0.923734	3.51304	3.77864	3.70531	3.66419	215	241	245	228	chrY	BestRefSeq	20575776	20593154	+	EIF1AY	.	9086	eukaryotic translation initiation factor 1A Y-linked	Gene	EIF1AY	protein_coding	.	EIF1AY
114	TTTY10	0.961201	0.759427	0.255555	0.397017	0.198465	0	4	6	3	0	chrY	BestRefSeq	20465668	20519228	-	TTTY10	.	246119	testis-specific transcript. Y-linked 10	Gene	TTTY10	lncRNA	.	TTTY10
115	KDM5D	0.706705	0.64479	4.79951	4.44119	4.29869	3.80809	554	393	380	254	chrY	BestRefSeq%2CGnomon	19703865	19744726	-	KDM5D	.	8284	lysine demethylase 5D	Gene	KDM5D	protein_coding	.	KDM5D
116	TXLNGY	0.906356	0.942654	4.82154	4.4429	4.67969	4.3577	563	393	501	381	chrY	BestRefSeq	19567358	19607170	+	TXLNGY	.	246126	taxilin gamma pseudogene. Y-linked	Gene	TXLNGY	transcribed_pseudogene	true	TXLNGY
117	LOC105377223	1.01025	1.0153	1.73359	1.5364	1.7483	1.55831	48	36	48	38	chrY	Gnomon	19553899	19567009	-	LOC105377223	.	105377223	uncharacterized LOC105377223	Gene	LOC105377223	lncRNA	.	LOC105377223
118	LOC102723934	1	1.05119	0	0	0	0.0720186	0	0	0	1	chrY	Gnomon	19481616	19483455	-	LOC102723934	.	102723934	BCL-6 corepressor-like	Gene	LOC102723934	protein_coding	.	LOC102723934
119	LOC124905306	0.852409	0.831644	1.14484	0.33798	0.914459	0.0720186	25	5	18	1	chrY	Gnomon	19079856	19088878	+	LOC124905306	.	124905306	uncharacterized LOC124905306	Gene	LOC124905306	lncRNA	.	LOC124905306
120	TTTY14	1.14748	0.949851	0	0.0742275	0.198465	0	0	1	3	0	chrY	BestRefSeq	18872501	19077547	-	TTTY14	.	83869	testis-specific transcript. Y-linked 14	Gene	TTTY14	lncRNA	.	TTTY14
121	HSFY2	1	1	0	0	0	0	0	0	0	0	chrY	BestRefSeq%2CGnomon	18731440	18790764	-	HSFY2	.	159119	heat shock transcription factor Y-linked 2	Gene	HSFY2	protein_coding	.	HSFY2
122	TTTY9A	1	1	0	0	0	0	0	0	0	0	chrY	BestRefSeq	18729882	18739197	+	TTTY9A	.	83864	testis-specific transcript. Y-linked 9A	Gene	TTTY9A	lncRNA	.	TTTY9A
123	HSFY1	1	1	0	0	0	0	0	0	0	0	chrY	BestRefSeq%2CGnomon	18529643	18588963	+	HSFY1	.	86614	heat shock transcription factor Y-linked 1	Gene	HSFY1	protein_coding	.	HSFY1
124	FAM224A	2.08627	0.818429	0.274748	0.289071	1.33567	0	4	4	31	0	chrY	BestRefSeq	18326533	18330827	+	FAM224A	.	401630	family with sequence similarity 224 member A	Gene	FAM224A	lncRNA	.	FAM224A
125	LOC124905303	1.06023	0.677886	3.65297	0.560885	3.73735	0	239	9	251	0	chrY	Gnomon	18206223	18213083	+	LOC124905303	.	124905303	uncharacterized LOC124905303	Gene	LOC124905303	lncRNA	.	LOC124905303
126	XKRYP7	1	1	0	0	0	0	0	0	0	0	chrY	BestRefSeq	18135449	18137029	+	XKRYP7	.	353515	XK related. Y-linked pseudogene 7	Gene	XKRYP7	transcribed_pseudogene	true	XKRYP7
127	CDY2A	0.95379	1	0.0682562	0	0	0	1	0	0	0	chrY	BestRefSeq	18025787	18027746	+	CDY2A	.	9426	chromodomain Y-linked 2A	Gene	CDY2A	protein_coding	.	CDY2A
128	CDY2B	1	1	0	0	0	0	0	0	0	0	chrY	BestRefSeq	17878260	17880220	-	CDY2B	.	203611	chromodomain Y-linked 2B	Gene	CDY2B	protein_coding	.	CDY2B
129	XKRY	1	1	0	0	0	0	0	0	0	0	chrY	BestRefSeq	17768980	17770560	-	XKRY	.	9082	XK related. Y-linked. pseudogene	Gene	XKRY	transcribed_pseudogene	true	XKRY
130	LOC105377218	0.893043	0.973937	1.20671	0.144822	1.04352	0.106723	27	2	22	2	chrY	Gnomon	17688513	17689313	-	LOC105377218	.	105377218	uncharacterized LOC105377218	Gene	LOC105377218	lncRNA	.	LOC105377218
131	LOC107987355	1	1	0	0	0	0	0	0	0	0	chrY	Gnomon	15247106	15365135	-	LOC107987355	.	107987355	uncharacterized LOC107987355	Gene	LOC107987355	lncRNA	.	LOC107987355
132	NLGN4Y-AS1	1	1	0	0	0	0	0	0	0	0	chrY	BestRefSeq	14793642	14804033	-	NLGN4Y-AS1	.	100874056	NLGN4Y antisense RNA 1	Gene	NLGN4Y-AS1	lncRNA	.	NLGN4Y-AS1
133	VCY1B	1	1	0	0	0	0	0	0	0	0	chrY	BestRefSeq	14056227	14056958	+	VCY1B	.	353513	variable charge Y-linked 1B	Gene	VCY1B	protein_coding	.	VCY1B
134	TMSB4Y	0.912086	1.19288	0.661409	2.44148	0.52865	2.69593	12	84	9	107	chrY	BestRefSeq	13703899	13706024	+	TMSB4Y	.	9087	thymosin beta 4 Y-linked	Gene	TMSB4Y	protein_coding	.	TMSB4Y
135	MIR12120	1	1	0	0	0	0	0	0	0	0	chrY	BestRefSeq	13479177	13479266	+	MIR12120	.	113219468	microRNA 12120	Gene	MIR12120	miRNA	.	MIR12120
136	LOC112268312	1	1	0	0	0	0	0	0	0	0	chrY	Gnomon	13111325	13125641	+	LOC112268312	.	112268312	uncharacterized LOC112268312	Gene	LOC112268312	lncRNA	.	LOC112268312
137	USP9Y	1.20189	0.99007	5.65514	5.79541	5.92043	5.78102	1019	1033	1212	1055	chrY	BestRefSeq%2CGnomon	12701231	12860839	+	USP9Y	.	8287	ubiquitin specific peptidase 9 Y-linked	Gene	USP9Y	protein_coding	.	USP9Y
138	TTTY15	0.878293	0.960224	3.66955	4.2321	3.48232	4.17354	242	337	207	333	chrY	BestRefSeq	12662352	12692233	+	TTTY15	.	64595	testis-specific transcript. Y-linked 15	Gene	TTTY15	lncRNA	.	TTTY15
139	GYG2P1	1.04916	0.762127	0	0.660626	0.0692333	0.268729	0	11	1	4	chrY	BestRefSeq	12406116	12421590	-	GYG2P1	.	352887	glycogenin 2 pseudogene 1	Gene	GYG2P1	transcribed_pseudogene	true	GYG2P1
140	LOC105379273	1	1.05769	0	0	0	0.080913	0	0	0	1	chrY	Gnomon	11206640	11214997	-	LOC105379273	.	105379273	uncharacterized LOC105379273	Gene	LOC105379273	lncRNA	.	LOC105379273
141	TTTY22	1	1	0	0	0	0	0	0	0	0	chrY	BestRefSeq	9801153	9813245	+	TTTY22	.	252954	testis-specific transcript. Y-linked 22	Gene	TTTY22	lncRNA	.	TTTY22
142	TTTY1	1	1	0	0	0	0	0	0	0	0	chrY	BestRefSeq	9753156	9774319	-	TTTY1	.	50858	testis-specific transcript. Y-linked 1	Gene	TTTY1	lncRNA	.	TTTY1
143	TTTY2	1	1	0	0	0	0	0	0	0	0	chrY	BestRefSeq	9736286	9758476	+	TTTY2	.	60439	testis-specific transcript. Y-linked 2	Gene	TTTY2	lncRNA	.	TTTY2
144	TTTY21	1	1	0	0	0	0	0	0	0	0	chrY	BestRefSeq	9717653	9721296	-	TTTY21	.	252953	testis-specific transcript. Y-linked 21	Gene	TTTY21	lncRNA	.	TTTY21
145	TTTY7B	1	1	0	0	0	0	0	0	0	0	chrY	BestRefSeq	9706824	9715262	-	TTTY7B	.	100101120	testis-specific transcript. Y-linked 7B	Gene	TTTY7B	lncRNA	.	TTTY7B
146	TTTY8	1	1	0	0	0	0	0	0	0	0	chrY	BestRefSeq	9691100	9693699	+	TTTY8	.	84673	testis-specific transcript. Y-linked 8	Gene	TTTY8	lncRNA	.	TTTY8
147	FAM197Y2	1	1	0	0	0	0	0	0	0	0	chrY	BestRefSeq	9519666	9525357	-	FAM197Y2	.	252946	family with sequence similarity 197 Y-linked member 2	Gene	FAM197Y2	lncRNA	.	FAM197Y2
148	FAM197Y4	1	1	0	0	0	0	0	0	0	0	chrY	BestRefSeq	9479053	9484654	-	FAM197Y4	.	100289188	family with sequence similarity 197 Y-linked member 4	Gene	FAM197Y4	lncRNA	.	FAM197Y4
149	TSPY1	1.09832	1	0	0	0.135296	0	0	0	2	0	chrY	BestRefSeq%2CGnomon	9466955	9469749	+	TSPY1	.	7258	testis specific protein Y-linked 1	Gene	TSPY1	protein_coding	.	TSPY1
150	FAM197Y5	1	1	0	0	0	0	0	0	0	0	chrY	BestRefSeq	9458743	9464345	-	FAM197Y5	.	100289150	family with sequence similarity 197 Y-linked member 5	Gene	FAM197Y5	lncRNA	.	FAM197Y5
151	FAM197Y6	1	1	0	0	0	0	0	0	0	0	chrY	BestRefSeq	9390191	9395808	-	FAM197Y6	.	105379270	family with sequence similarity 197 Y-linked member 6	Gene	FAM197Y6	lncRNA	.	FAM197Y6
152	FAM197Y7	1	1	0	0	0	0	0	0	0	0	chrY	BestRefSeq	9369857	9375462	-	FAM197Y7	.	105379269	family with sequence similarity 197 Y-linked member 7	Gene	FAM197Y7	lncRNA	.	FAM197Y7
153	TSPY4	1	1	0	0	0	0	0	0	0	0	chrY	BestRefSeq%2CGnomon	9337464	9340278	+	TSPY4	.	728395	testis specific protein Y-linked 4	Gene	TSPY4	protein_coding	.	TSPY4
154	TTTY20	1	1	0	0	0	0	0	0	0	0	chrY	BestRefSeq	9329880	9334832	-	TTTY20	.	252951	testis-specific transcript. Y-linked 20	Gene	TTTY20	lncRNA	.	TTTY20
155	RBMY1A3P	1	1	0	0	0	0	0	0	0	0	chrY	BestRefSeq	9317061	9322874	-	RBMY1A3P	.	286557	RNA binding motif protein Y-linked family 1 member A3. pseudogene	Gene	RBMY1A3P	transcribed_pseudogene	true	RBMY1A3P
156	LOC105379267	1	1	0	0	0	0	0	0	0	0	chrY	Gnomon	9292384	9304613	+	LOC105379267	.	105379267	uncharacterized LOC105379267	Gene	LOC105379267	lncRNA	.	LOC105379267
157	LOC105379266	1	1	0	0	0	0	0	0	0	0	chrY	Gnomon	9288977	9291228	+	LOC105379266	.	105379266	uncharacterized LOC105379266	Gene	LOC105379266	lncRNA	.	LOC105379266
158	LOC105379264	1	1	0	0	0	0	0	0	0	0	chrY	Gnomon	9264844	9269708	+	LOC105379264	.	105379264	uncharacterized LOC105379264	Gene	LOC105379264	lncRNA	.	LOC105379264
159	TTTY11	1	1	0	0	0	0	0	0	0	0	chrY	BestRefSeq	8783313	8817382	-	TTTY11	.	83866	testis-specific transcript. Y-linked 11	Gene	TTTY11	lncRNA	.	TTTY11
160	LOC105377234	1	1	0	0	0	0	0	0	0	0	chrY	Gnomon	8693877	8695298	-	LOC105377234	.	105377234	uncharacterized LOC105377234	Gene	LOC105377234	lncRNA	.	LOC105377234
161	LOC107987340	1	1	0	0	0	0	0	0	0	0	chrY	Gnomon	8660042	8660883	+	LOC107987340	.	107987340	uncharacterized LOC107987340	Gene	LOC107987340	lncRNA	.	LOC107987340
162	LINC00279	1	1	0	0	0	0	0	0	0	0	chrY	BestRefSeq	8638294	8645129	+	LINC00279	.	100873963	long intergenic non-protein coding RNA 279	Gene	LINC00279	lncRNA	.	LINC00279
163	LOC107987354	1	1	0	0	0	0	0	0	0	0	chrY	Gnomon	8560741	8562228	-	LOC107987354	.	107987354	uncharacterized LOC107987354	Gene	LOC107987354	lncRNA	.	LOC107987354
164	LOC105377231	1	1	0	0	0	0	0	0	0	0	chrY	Gnomon	8395047	8407314	+	LOC105377231	.	105377231	uncharacterized LOC105377231	Gene	LOC105377231	lncRNA	.	LOC105377231
165	LOC105377229	1.04916	0.826861	0	0.274284	0.0692333	0	0	4	1	0	chrY	Gnomon	7830815	7858758	-	LOC105377229	.	105377229	uncharacterized LOC105377229	Gene	LOC105377229	lncRNA	.	LOC105377229
166	TTTY12	1	1	0	0	0	0	0	0	0	0	chrY	BestRefSeq	7804015	7810683	+	TTTY12	.	83867	testis-specific transcript. Y-linked 12	Gene	TTTY12	lncRNA	.	TTTY12
167	LOC107987339	1	1	0	0	0	0	0	0	0	0	chrY	Gnomon	7779467	7809870	-	LOC107987339	.	107987339	uncharacterized LOC107987339	Gene	LOC107987339	lncRNA	.	LOC107987339
168	TTTY16	1	1	0	0	0	0	0	0	0	0	chrY	BestRefSeq	7699357	7701247	-	TTTY16	.	252948	testis-specific transcript. Y-linked 16	Gene	TTTY16	lncRNA	.	TTTY16
169	LOC107987338	1	1.09571	0	0.0742275	0	0.206092	0	1	0	3	chrY	Gnomon	7458614	7520591	+	LOC107987338	.	107987338	uncharacterized LOC107987338	Gene	LOC107987338	lncRNA	.	LOC107987338
170	PRKY	1.06535	1.0449	3.01692	4.56615	3.10825	4.62952	146	430	155	464	chrY	BestRefSeq	7273972	7381547	+	PRKY	.	5616	protein kinase Y-linked (pseudogene)	Gene	PRKY	transcribed_pseudogene	true	PRKY
171	TTTY7	1	1	0	0	0	0	0	0	0	0	chrY	BestRefSeq	6449468	6457906	+	TTTY7	.	246122	testis-specific transcript. Y-linked 7	Gene	TTTY7	lncRNA	.	TTTY7
172	TTTY21B	1	1	0	0	0	0	0	0	0	0	chrY	BestRefSeq	6443434	6447077	+	TTTY21B	.	100101115	testis-specific transcript. Y-linked 21B	Gene	TTTY21B	lncRNA	.	TTTY21B
173	TTTY1B	1	1	0	0	0	0	0	0	0	0	chrY	BestRefSeq	6390401	6411564	+	TTTY1B	.	100101116	testis-specific transcript. Y-linked 1B	Gene	TTTY1B	lncRNA	.	TTTY1B
174	LOC107987353	1	1	0	0	0	0	0	0	0	0	chrY	Gnomon	6366510	6369921	-	LOC107987353	.	107987353	uncharacterized LOC107987353	Gene	LOC107987353	lncRNA	.	LOC107987353
175	LINC00280	1	1	0	0	0	0	0	0	0	0	chrY	BestRefSeq	6357219	6361413	-	LINC00280	.	100873964	long intergenic non-protein coding RNA 280	Gene	LINC00280	lncRNA	.	LINC00280
176	FAM197Y9	1	1	0	0	0	0	0	0	0	0	chrY	BestRefSeq	6258333	6263935	-	FAM197Y9	.	100132932	family with sequence similarity 197 Y-linked member 9	Gene	FAM197Y9	lncRNA	.	FAM197Y9
177	TSPY2	1	1	0	0	0	0	0	0	0	0	chrY	BestRefSeq%2CGnomon	6246223	6249018	+	TSPY2	.	64591	testis specific protein Y-linked 2	Gene	TSPY2	protein_coding	.	TSPY2
178	PCDH11Y	0.911662	0.949851	0.133428	0.0742275	0	0	2	1	0	0	chrY	BestRefSeq%2CGnomon	5000296	5742228	+	PCDH11Y	.	83259	protocadherin 11 Y-linked	Gene	PCDH11Y	protein_coding	.	PCDH11Y
179	MIR9985	1	1	0	0	0	0	0	0	0	0	chrY	BestRefSeq	4606120	4606228	+	MIR9985	.	113218498	microRNA 9985	Gene	MIR9985	miRNA	.	MIR9985
180	TGIF2LY	1	1	0	0	0	0	0	0	0	0	chrY	BestRefSeq	3579067	3580041	+	TGIF2LY	.	90655	TGFB induced factor homeobox 2 like Y-linked	Gene	TGIF2LY	protein_coding	.	TGIF2LY
181	RPS4Y1	1.62894	1.03005	6.76423	7.24441	7.46816	7.28712	2223	2853	3582	3032	chrY	BestRefSeq%2CGnomon	2841602	2867268	+	RPS4Y1	.	6192	ribosomal protein S4 Y-linked 1	Gene	RPS4Y1	protein_coding	.	RPS4Y1
182	XGY2	1	1	0	0	0	0	0	0	0	0	chrY	BestRefSeq	2752296	2774996	+	XGY2	.	100132596	XG pseudogene. Y-linked 2	Gene	XGY2	transcribed_pseudogene	true	XGY2
183	CD99_1	1	1	0	0	0	0	0	0	0	0	chrY	BestRefSeq	2691295	2741309	+	CD99_1	.	4267	CD99 molecule (Xg blood group)	Gene	CD99	protein_coding	.	CD99_1
184	ZBED1_1	1	1	0	0	0	0	0	0	0	0	chrY	BestRefSeq	2486435	2500976	-	ZBED1_1	.	9189	zinc finger BED-type containing 1	Gene	ZBED1	protein_coding	.	ZBED1_1
185	LOC124905239_1	1	1	0	0	0	0	0	0	0	0	chrY	Gnomon	2320639	2337671	+	LOC124905239_1	.	124905239	uncharacterized LOC124905239	Gene	LOC124905239	lncRNA	.	LOC124905239_1
186	DHRSX_1	1	1	0	0	0	0	0	0	0	0	chrY	BestRefSeq	2219506	2500976	-	DHRSX_1	.	207063	dehydrogenase/reductase X-linked	Gene	DHRSX	protein_coding	.	DHRSX_1
187	LOC105379413_1	1	1	0	0	0	0	0	0	0	0	chrY	Gnomon	1771053	1784602	+	LOC105379413_1	.	105379413	uncharacterized LOC105379413	Gene	LOC105379413	lncRNA	.	LOC105379413_1
188	AKAP17A_1	1	1	0	0	0	0	0	0	0	0	chrY	BestRefSeq	1591604	1602520	+	AKAP17A_1	.	8227	A-kinase anchoring protein 17A	Gene	AKAP17A	protein_coding	.	AKAP17A_1
189	P2RY8_1	1	1	0	0	0	0	0	0	0	0	chrY	BestRefSeq%2CGnomon	1462581	1537185	-	P2RY8_1	.	286530	P2Y receptor family member 8	Gene	P2RY8	protein_coding	.	P2RY8_1
190	ASMTL-AS1_1	1	1	0	0	0	0	0	0	0	0	chrY	BestRefSeq	1400531	1415421	+	ASMTL-AS1_1	.	80161	ASMTL antisense RNA 1	Gene	ASMTL-AS1	lncRNA	.	ASMTL-AS1_1
191	LINC00106_1	1	1	0	0	0	0	0	0	0	0	chrY	BestRefSeq	1397025	1399412	+	LINC00106_1	.	751580	long intergenic non-protein coding RNA 106	Gene	LINC00106	lncRNA	.	LINC00106_1
192	IL3RA_1	1	1	0	0	0	0	0	0	0	0	chrY	BestRefSeq%2CGnomon	1336785	1382689	+	IL3RA_1	.	3563	interleukin 3 receptor subunit alpha	Gene	IL3RA	protein_coding	.	IL3RA_1
193	MIR3690_1	1	1	0	0	0	0	0	0	0	0	chrY	BestRefSeq	1293918	1293992	+	MIR3690_1	.	100500894	microRNA 3690	Gene	MIR3690	miRNA	.	MIR3690_1
194	CSF2RA_1	1	1	0	0	0	0	0	0	0	0	chrY	BestRefSeq%2CGnomon	1268814	1325218	+	CSF2RA_1	.	1438	colony stimulating factor 2 receptor subunit alpha	Gene	CSF2RA	protein_coding	.	CSF2RA_1
195	CRLF2_1	1	1	0	0	0	0	0	0	0	0	chrY	BestRefSeq%2CGnomon	1190490	1212649	-	CRLF2_1	.	64109	cytokine receptor like factor 2	Gene	CRLF2	protein_coding	.	CRLF2_1
196	SHOX_1	1	1	0	0	0	0	0	0	0	0	chrY	BestRefSeq	624344	659411	+	SHOX_1	.	6473	short stature homeobox	Gene	SHOX	protein_coding	.	SHOX_1
197	LINC00685_1	1	1	0	0	0	0	0	0	0	0	chrY	BestRefSeq	319145	321332	+	LINC00685_1	.	283981	long intergenic non-protein coding RNA 685	Gene	LINC00685	lncRNA	.	LINC00685_1
198	PLCXD1_1	1	1	0	0	0	0	0	0	0	0	chrY	BestRefSeq%2CGnomon	276356	303356	+	PLCXD1_1	.	55344	phosphatidylinositol specific phospholipase C X domain containing 1	Gene	PLCXD1	protein_coding	.	PLCXD1_1
199	WASIR1	1.04916	0.981013	0	0.560885	0.0692333	0.53323	0	9	1	9	chrX	BestRefSeq	156014564	156016830	-	WASIR1	.	100128260	WASH and IL9R antisense RNA 1	Gene	WASIR1	lncRNA	.	WASIR1
200	TMLHE	1.01613	1	4.55635	0	4.57943	0	465	0	466	0	chrX	BestRefSeq%2CGnomon	155489011	155612952	-	TMLHE	.	55217	trimethyllysine hydroxylase. epsilon	Gene	TMLHE	protein_coding	.	TMLHE
201	TMLHE-AS1	1	1.28657	0	0.825293	0	1.18882	0	15	0	25	chrX	BestRefSeq	155466540	155494110	+	TMLHE-AS1	.	100507404	TMLHE antisense RNA 1	Gene	TMLHE-AS1	lncRNA	.	TMLHE-AS1
202	MIR1184-3	1	1	0	0	0	0	0	0	0	0	chrX	BestRefSeq	155457517	155457615	+	MIR1184-3	.	100422977	microRNA 1184-3	Gene	MIR1184-3	miRNA	.	MIR1184-3
203	F8A3	1.26443	1.21411	0	0	0.338483	0.279903	0	0	5	4	chrX	BestRefSeq	155456914	155458620	-	F8A3	.	474384	coagulation factor VIII associated 3	Gene	F8A3	protein_coding	.	F8A3
204	LOC101927830	1.94244	0.778787	0.133428	0.3607	1.0913	0	2	5	23	0	chrX	BestRefSeq	155347137	155374174	-	LOC101927830	.	101927830	uncharacterized LOC101927830	Gene	LOC101927830	lncRNA	.	LOC101927830
205	CLIC2	0.923714	0.952719	0.312948	2.87493	0.198465	2.80505	5	120	3	117	chrX	BestRefSeq	155276211	155334614	-	CLIC2	.	1193	chloride intracellular channel 2	Gene	CLIC2	protein_coding	.	CLIC2
206	RAB39B	1.74138	1	2.61719	0	3.41742	0	106	0	197	0	chrX	BestRefSeq	155258235	155264491	-	RAB39B	.	116442	RAB39B. member RAS oncogene family	Gene	RAB39B	protein_coding	.	RAB39B
207	VBP1	0.779374	0.925856	6.05534	6.34714	5.69573	6.23599	1352	1523	1034	1453	chrX	BestRefSeq	155197007	155239841	+	VBP1	.	7411	VHL binding protein 1	Gene	VBP1	protein_coding	.	VBP1
208	BRCC3	1.12553	1.51328	5.04969	5.12061	5.2203	5.71828	663	640	738	1009	chrX	BestRefSeq%2CGnomon	155071508	155123077	+	BRCC3	.	79184	BRCA1/BRCA2-containing complex subunit 3	Gene	BRCC3	protein_coding	.	BRCC3
209	F8A1	0.933779	1.26677	5.42481	5.00439	5.32596	5.34554	866	589	796	775	chrX	BestRefSeq	154886355	154888061	+	F8A1	.	8263	coagulation factor VIII associated 1	Gene	F8A1	protein_coding	.	F8A1
210	H2AB1	1	1.19295	0	0.0742275	0	0.328759	0	1	0	5	chrX	BestRefSeq	154884972	154885558	+	H2AB1	.	474382	H2A.B variant histone 1	Gene	H2AB1	protein_coding	.	H2AB1
211	SMIM9	1	1	0	0	0	0	0	0	0	0	chrX	BestRefSeq	154823348	154834662	-	SMIM9	.	100132963	small integral membrane protein 9	Gene	SMIM9	protein_coding	.	SMIM9
212	MIR664B	1	1	0	0	0	0	0	0	0	0	chrX	BestRefSeq	154768596	154768656	+	MIR664B	.	100847052	microRNA 664b	Gene	MIR664B	miRNA	.	MIR664B
213	GAB3	1.32845	1.10078	1.89263	0.841536	2.30238	0.980057	56	15	80	19	chrX	BestRefSeq%2CGnomon	154675249	154751566	-	GAB3	.	139716	GRB2 associated binding protein 3	Gene	GAB3	protein_coding	.	GAB3
214	CTAG1A	1	1	0	0	0	0	0	0	0	0	chrX	BestRefSeq	154585133	154586816	+	CTAG1A	.	246100	cancer/testis antigen 1A	Gene	CTAG1A	protein_coding	.	CTAG1A
215	G6PD	1.04235	1.02404	10.4605	7.4365	10.5203	7.47077	29062	3262	29856	3446	chrX	BestRefSeq	154531390	154547569	-	G6PD	.	2539	glucose-6-phosphate dehydrogenase	Gene	G6PD	protein_coding	.	G6PD
216	LOC124905229	1.00068	1	0.0682562	0	0.0692333	0	1	0	1	0	chrX	Gnomon	154515480	154523129	+	LOC124905229	.	124905229	uncharacterized LOC124905229	Gene	LOC124905229	lncRNA	.	LOC124905229
217	FAM3A	1.01576	1.14467	4.96942	3.82775	4.99198	4.02268	626	250	627	298	chrX	BestRefSeq%2CGnomon	154506171	154516232	-	FAM3A	.	60343	FAM3 metabolism regulating signaling molecule A	Gene	FAM3A	protein_coding	.	FAM3A
218	UBL4A	1.18666	1.0814	5.15546	5.16799	5.40237	5.28088	715	662	840	740	chrX	BestRefSeq	154483717	154486615	-	UBL4A	.	8266	ubiquitin like 4A	Gene	UBL4A	protein_coding	.	UBL4A
219	LAGE3	1.28941	0.97735	3.55528	3.37822	3.92199	3.34517	222	178	288	179	chrX	BestRefSeq	154477775	154479281	-	LAGE3	.	8270	L antigen family member 3	Gene	LAGE3	protein_coding	.	LAGE3
220	PLXNA3	1.58451	1.43135	3.06424	4.52459	3.72828	5.04197	152	417	249	624	chrX	BestRefSeq%2CGnomon	154458281	154477779	+	PLXNA3	.	55558	plexin A3	Gene	PLXNA3	protein_coding	.	PLXNA3
221	FAM50A	1.30166	1.47044	5.30439	5.06935	5.68474	5.6256	795	617	1026	945	chrX	BestRefSeq	154444141	154450654	+	FAM50A	.	9130	family with sequence similarity 50 member A	Gene	FAM50A	protein_coding	.	FAM50A
222	GDI1	1.19591	1.20224	6.60819	6.6873	6.8663	6.95302	1993	1933	2353	2401	chrX	BestRefSeq	154437154	154443467	+	GDI1	.	2664	GDP dissociation inhibitor 1	Gene	GDI1	protein_coding	.	GDI1
223	ATP6AP1-DT	0.993291	1.31482	1.57841	0.508304	1.56869	0.90317	41	8	40	17	chrX	BestRefSeq	154424380	154428479	-	ATP6AP1-DT	.	158960	ATP6AP1 divergent transcript	Gene	ATP6AP1-DT	lncRNA	.	ATP6AP1-DT
224	SNORA70	0.894525	0.577088	1.57841	1.33977	1.4176	0.546639	41	29	34	9	chrX	BestRefSeq	154400281	154400415	+	SNORA70	.	26778	small nucleolar RNA. H/ACA box 70	Gene	SNORA70	snoRNA	.	SNORA70
225	LOC105373386	1	1	0	0	0	0	0	0	0	0	chrX	Gnomon	154333955	154335528	-	LOC105373386	.	105373386	uncharacterized LOC105373386	Gene	LOC105373386	lncRNA	.	LOC105373386
226	TEX28	1	1	0	0	0	0	0	0	0	0	chrX	BestRefSeq%2CGnomon	154271265	154295211	-	TEX28	.	1527	testis expressed 28	Gene	TEX28	protein_coding	.	TEX28
227	OPN1MW3	1	1	0	0	0	0	0	0	0	0	chrX	BestRefSeq	154257582	154271090	+	OPN1MW3	.	101060233	opsin 1. medium wave sensitive 3	Gene	OPN1MW3	protein_coding	.	OPN1MW3
228	OPN1MW	1.04916	1	0	0	0.0692333	0	0	0	1	0	chrX	BestRefSeq	154182596	154196861	+	OPN1MW	.	2652	opsin 1. medium wave sensitive	Gene	OPN1MW	protein_coding	.	OPN1MW
229	MIR718	1	1	0	0	0	0	0	0	0	0	chrX	BestRefSeq	154019920	154019989	-	MIR718	.	100313781	microRNA 718	Gene	MIR718	miRNA	.	MIR718
230	IRAK1	1.64405	1.3722	7.02955	7.08019	7.7468	7.53668	2676	2544	4349	3608	chrX	BestRefSeq%2CGnomon	154010507	154019902	-	IRAK1	.	3654	interleukin 1 receptor associated kinase 1	Gene	IRAK1	protein_coding	.	IRAK1
231	MIR3202-2	1	1	0	0	0	0	0	0	0	0	chrX	BestRefSeq	153981098	153981176	-	MIR3202-2	.	100422877	microRNA 3202-2	Gene	MIR3202-2	miRNA	.	MIR3202-2
232	HCFC1	0.902714	1.03305	6.10086	6.18908	5.9532	6.23599	1396	1363	1240	1453	chrX	BestRefSeq%2CGnomon	153947557	153971818	-	HCFC1	.	3054	host cell factor C1	Gene	HCFC1	protein_coding	.	HCFC1
233	RENBP	1	1.05957	0	0.560885	0	0.644365	0	9	0	11	chrX	BestRefSeq%2CGnomon	153935269	153944643	-	RENBP	.	5973	renin binding protein	Gene	RENBP	protein_coding	.	RENBP
234	NAA10	1.42032	1.45353	5.22998	4.75644	5.7362	5.296	754	493	1064	748	chrX	BestRefSeq	153929225	153935037	-	NAA10	.	8260	N-alpha-acetyltransferase 10. NatA catalytic subunit	Gene	NAA10	protein_coding	.	NAA10
235	ARHGAP4	0.924522	1.08968	1.53082	0.144822	1.4176	0.268729	39	2	34	4	chrX	BestRefSeq	153907378	153926264	-	ARHGAP4	.	393	Rho GTPase activating protein 4	Gene	ARHGAP4	protein_coding	.	ARHGAP4
236	AVPR2	1.09832	1	0	0	0.135296	0	0	0	2	0	chrX	BestRefSeq	153902625	153907166	+	AVPR2	.	554	arginine vasopressin receptor 2	Gene	AVPR2	protein_coding	.	AVPR2
237	PDZD4	0.581857	1.05119	2.65097	0	1.86971	0.0720186	109	0	54	1	chrX	BestRefSeq	153802166	153830544	-	PDZD4	.	57595	PDZ domain containing 4	Gene	PDZD4	protein_coding	.	PDZD4
238	IDH3G	1.51204	1.29467	5.13571	4.59562	5.73221	4.9682	705	439	1061	592	chrX	BestRefSeq	153785768	153794375	-	IDH3G	.	3421	isocitrate dehydrogenase (NAD(+)) 3 non-catalytic subunit gamma	Gene	IDH3G	protein_coding	.	IDH3G
239	LOC124905227	0.894234	0.907454	1.11288	0.212123	0.951603	0.0720186	24	3	19	1	chrX	Gnomon	153779314	153784207	-	LOC124905227	.	124905227	uncharacterized LOC124905227	Gene	LOC124905227	lncRNA	.	LOC124905227
240	LOC124905226	1.09832	1.21443	0	1.14687	0.135296	1.42715	0	23	2	33	chrX	Gnomon	153734852	153741547	-	LOC124905226	.	124905226	uncharacterized LOC124905226	Gene	LOC124905226	lncRNA	.	LOC124905226
241	SLC6A8	1.46018	1.02117	2.59402	0.660626	3.14017	0.690853	104	11	159	12	chrX	BestRefSeq	153687926	153696593	+	SLC6A8	.	6535	solute carrier family 6 member 8	Gene	SLC6A8	protein_coding	.	SLC6A8
242	DUSP9	0.868585	0.912636	1.48161	0.33798	1.27835	0.206092	37	5	29	3	chrX	BestRefSeq%2CGnomon	153642441	153651326	+	DUSP9	.	1852	dual specificity phosphatase 9	Gene	DUSP9	protein_coding	.	DUSP9
243	CCNQ	1.01985	0.956823	4.01042	3.2797	4.03878	3.21602	312	165	314	162	chrX	BestRefSeq%2CGnomon	153587925	153599139	-	CCNQ	.	92002	cyclin Q	Gene	CCNQ	protein_coding	.	CCNQ
244	ATP2B3	1.26068	1.10237	0.421307	0	0.755508	0.140612	7	0	14	2	chrX	BestRefSeq%2CGnomon	153517642	153582929	+	ATP2B3	.	492	ATPase plasma membrane Ca2+ transporting 3	Gene	ATP2B3	protein_coding	.	ATP2B3
245	BGN	1	1	0	0	0	0	0	0	0	0	chrX	BestRefSeq%2CGnomon	153494980	153509546	+	BGN	.	633	biglycan	Gene	BGN	protein_coding	.	BGN
246	LOC105373379	1	1	0	0	0	0	0	0	0	0	chrX	Gnomon	153401450	153406422	+	LOC105373379	.	105373379	uncharacterized LOC105373379	Gene	LOC105373379	lncRNA	.	LOC105373379
247	LOC105373378	1	1	0	0	0	0	0	0	0	0	chrX	BestRefSeq	153352029	153360109	+	LOC105373378	.	105373378	uncharacterized LOC105373378	Gene	LOC105373378	lncRNA	.	LOC105373378
248	ZNF275	0.877722	0.914045	4.02337	2.95569	3.83521	2.82603	315	128	270	119	chrX	BestRefSeq	153334153	153352926	+	ZNF275	.	10838	zinc finger protein 275	Gene	ZNF275	protein_coding	.	ZNF275
249	PWWP4	1.00068	1	0.0682562	0	0.0692333	0	1	0	1	0	chrX	BestRefSeq%2CGnomon	153266147	153279145	+	PWWP4	.	728317	PWWP domain containing 4	Gene	PWWP4	protein_coding	.	PWWP4
250	MAGEA1	1	1.2565	0	0	0	0.329405	0	0	0	5	chrX	BestRefSeq	153179284	153183880	+	MAGEA1	.	4100	MAGE family member A1	Gene	MAGEA1	protein_coding	.	MAGEA1
251	LOC124905225	1	1	0	0	0	0	0	0	0	0	chrX	Gnomon	153084383	153092311	+	LOC124905225	.	124905225	uncharacterized LOC124905225	Gene	LOC124905225	lncRNA	.	LOC124905225
252	PNMA6A	0.633251	1	1.64696	0	0.987815	0	44	0	20	0	chrX	BestRefSeq	153072454	153075019	+	PNMA6A	.	84968	PNMA family member 6A	Gene	PNMA6A	protein_coding	.	PNMA6A
253	PNMA5	1	1	0	0	0	0	0	0	0	0	chrX	BestRefSeq%2CGnomon	152988824	152994116	-	PNMA5	.	114824	PNMA family member 5	Gene	PNMA5	protein_coding	.	PNMA5
254	MAGEA2	1	3.46015	0	2.66914	0	4.45997	0	102	0	410	chrX	BestRefSeq	152749863	152753884	-	MAGEA2	.	4101	MAGE family member A2	Gene	MAGEA2	protein_coding	.	MAGEA2
255	CSAG1	1	1.27305	0	4.80457	0	5.15286	0	510	0	676	chrX	BestRefSeq%2CGnomon	152727484	152733721	-	CSAG1	.	158511	chondrosarcoma associated gene 1	Gene	CSAG1	protein_coding	.	CSAG1
256	MAGEA2B	0.911059	1.15165	0.134384	5.52953	0	5.73323	2	856	0	1020	chrX	BestRefSeq	152714586	152718607	+	MAGEA2B	.	266740	MAGE family member A2B	Gene	MAGEA2B	protein_coding	.	MAGEA2B
257	LOC124905224	0.95379	1	0.0682562	0	0	0	1	0	0	0	chrX	Gnomon	152709430	152713803	-	LOC124905224	.	124905224	uncharacterized LOC124905224	Gene	LOC124905224	lncRNA	.	LOC124905224
258	CSAG2	1	0.93024	0	3.54643	0	3.44211	0	202	0	193	chrX	BestRefSeq%2CGnomon	152708261	152709391	-	CSAG2	.	102723547	CSAG family member 2	Gene	CSAG2	protein_coding	.	CSAG2
259	MAGEA3-DT	1.23511	0.739953	0.0682562	2.07571	0.372901	1.64121	1	61	6	41	chrX	Gnomon	152554377	152698727	-	MAGEA3-DT	.	105373370	MAGEA3 divergent transcript	Gene	MAGEA3-DT	lncRNA	.	MAGEA3-DT
260	MIR105-1	1	1	0	0	0	0	0	0	0	0	chrX	BestRefSeq	152392219	152392299	-	MIR105-1	.	406897	microRNA 105-1	Gene	MIR105-1	miRNA	.	MIR105-1
261	MAGEA10	1	1.15356	0	0	0	0.206092	0	0	0	3	chrX	BestRefSeq	152133310	152138577	-	MAGEA10	.	4109	MAGE family member A10	Gene	MAGEA10	protein_coding	.	MAGEA10
262	MIR452	1	1	0	0	0	0	0	0	0	0	chrX	BestRefSeq	151959628	151959712	-	MIR452	.	574412	microRNA 452	Gene	MIR452	miRNA	.	MIR452
263	GABRE	1.30576	0.764801	6.6132	3.1048	6.99808	2.71795	2000	144	2580	109	chrX	BestRefSeq%2CGnomon	151953124	151974676	-	GABRE	.	2564	gamma-aminobutyric acid type A receptor subunit epsilon	Gene	GABRE	protein_coding	.	GABRE
264	MAGEA4	1.04916	0.99842	0	0.0742998	0.0692333	0.0720186	0	1	1	1	chrX	BestRefSeq	151912474	151925170	+	MAGEA4	.	4103	MAGE family member A4	Gene	MAGEA4	protein_coding	.	MAGEA4
265	MAGEA4-AS1	1	1	0	0	0	0	0	0	0	0	chrX	BestRefSeq	151904431	151911083	-	MAGEA4-AS1	.	105373368	MAGEA4 antisense RNA 1	Gene	MAGEA4-AS1	lncRNA	.	MAGEA4-AS1
266	FATE1	1	1	0	0	0	0	0	0	0	0	chrX	BestRefSeq	151716035	151723194	+	FATE1	.	89885	fetal and adult testis expressed 1	Gene	FATE1	protein_coding	.	FATE1
267	PASD1	1	1.05119	0	0	0	0.0720186	0	0	0	1	chrX	BestRefSeq%2CGnomon	151563675	151676739	+	PASD1	.	139135	PAS domain containing repressor 1	Gene	PASD1	protein_coding	.	PASD1
268	VMA21	1.05297	0.949514	6.6944	6.41922	6.76887	6.34448	2117	1602	2198	1568	chrX	BestRefSeq	151396595	151409364	+	VMA21	.	203547	vacuolar ATPase assembly factor VMA21	Gene	VMA21	protein_coding	.	VMA21
269	GPR50	1	1	0	0	0	0	0	0	0	0	chrX	BestRefSeq%2CGnomon	151176584	151182856	+	GPR50	.	9248	G protein-coupled receptor 50	Gene	GPR50	protein_coding	.	GPR50
270	GPR50-AS1	1	1	0	0	0	0	0	0	0	0	chrX	BestRefSeq	151175198	151177836	-	GPR50-AS1	.	100128688	GPR50 antisense RNA 1	Gene	GPR50-AS1	lncRNA	.	GPR50-AS1
271	MIR4330	1	1	0	0	0	0	0	0	0	0	chrX	BestRefSeq	151168222	151168326	+	MIR4330	.	100422930	microRNA 4330	Gene	MIR4330	miRNA	.	MIR4330
272	HMGB3	0.641312	0.699393	6.43321	7.21395	5.79231	6.69813	1763	2793	1107	2009	chrX	BestRefSeq%2CGnomon	150980507	150990771	+	HMGB3	.	3149	high mobility group box 3	Gene	HMGB3	protein_coding	.	HMGB3
273	CD99L2	0.902684	1.10448	6.53546	4.01371	6.38775	4.15707	1894	287	1683	329	chrX	BestRefSeq%2CGnomon	150766336	150898668	-	CD99L2	.	83692	CD99 molecule like 2	Gene	CD99L2	protein_coding	.	CD99L2
274	LOC124905223	1.92809	1.51832	2.40924	2.69842	3.35641	3.30089	89	104	188	173	chrX	Gnomon	150482498	150499414	+	LOC124905223	.	124905223	uncharacterized LOC124905223	Gene	LOC124905223	lncRNA	.	LOC124905223
275	EOLA2-DT	0.965492	0.737935	2.38105	2.32116	2.33039	1.88272	87	76	82	53	chrX	BestRefSeq	149938548	150016787	+	EOLA2-DT	.	100272228	EOLA2 divergent transcript	Gene	EOLA2-DT	lncRNA	.	EOLA2-DT
276	EOLA2	1.30068	1.16654	4.40773	3.94495	4.787	4.16718	417	273	541	331	chrX	BestRefSeq%2CGnomon	149929532	149938491	-	EOLA2	.	541578	endothelium and lymphocyte associated ASCH domain 2	Gene	EOLA2	protein_coding	.	EOLA2
277	MAGEA8	1.19664	0.993788	0	4.33758	0.258984	4.32859	0	364	4	373	chrX	BestRefSeq	149881183	149885825	+	MAGEA8	.	4107	MAGE family member A8	Gene	MAGEA8	protein_coding	.	MAGEA8
278	MAGEA8-AS1	1	0.697365	0	0.660626	0	0.140612	0	11	0	2	chrX	BestRefSeq	149878763	149897006	-	MAGEA8-AS1	.	101410537	MAGEA8 antisense RNA 1	Gene	MAGEA8-AS1	lncRNA	.	MAGEA8-AS1
279	MAGEA11	1.04916	1.04709	0	0.0742275	0.0692333	0.140612	0	1	1	2	chrX	BestRefSeq%2CGnomon	149688193	149717268	+	MAGEA11	.	4110	MAGE family member A11	Gene	MAGEA11	protein_coding	.	MAGEA11
280	EOLA1	1.12336	0.919036	4.24428	3.49254	4.4121	3.37074	371	194	413	183	chrX	BestRefSeq%2CGnomon	149540601	149555345	+	EOLA1	.	91966	endothelium and lymphocyte associated ASCH domain 1	Gene	EOLA1	protein_coding	.	EOLA1
281	IDS	1.50343	1.44516	6.94811	7.86641	7.53637	8.39765	2528	4401	3756	6569	chrX	BestRefSeq	149476988	149505306	-	IDS	.	3423	iduronate 2-sulfatase	Gene	IDS	protein_coding	.	IDS
282	LOC107985667	1	1.04709	0	0.0742275	0	0.140612	0	1	0	2	chrX	Gnomon	149470904	149472137	-	LOC107985667	.	107985667	uncharacterized LOC107985667	Gene	LOC107985667	lncRNA	.	LOC107985667
283	LOC122319696	1	0.949851	0	0.0742275	0	0	0	1	0	0	chrX	BestRefSeq	149414877	149415506	-	LOC122319696	.	122319696	uncharacterized LOC122319696	Gene	LOC122319696	protein_coding	.	LOC122319696
284	AFF2	0.911662	1.04904	0.133428	2.62625	0	2.69532	2	98	0	107	chrX	BestRefSeq	148500617	149000663	+	AFF2	.	2334	ALF transcription elongation factor 2	Gene	AFF2	protein_coding	.	AFF2
285	FMR1NB	1	1.16892	0	4.80084	0	5.02601	0	509	0	617	chrX	BestRefSeq	147981337	148026665	+	FMR1NB	.	158521	FMR1 neighbor	Gene	FMR1NB	protein_coding	.	FMR1NB
286	LOC105373348	1	0.788461	0	0.611618	0	0.268729	0	10	0	4	chrX	Gnomon	147323916	147332153	-	LOC105373348	.	105373348	uncharacterized LOC105373348	Gene	LOC105373348	lncRNA	.	LOC105373348
287	MIR514A3	1	1	0	0	0	0	0	0	0	0	chrX	BestRefSeq	147284641	147284728	-	MIR514A3	.	574518	microRNA 514a-3	Gene	MIR514A3	miRNA	.	MIR514A3
288	MIR514A2	1	1	0	0	0	0	0	0	0	0	chrX	BestRefSeq	147281943	147282030	-	MIR514A2	.	574517	microRNA 514a-2	Gene	MIR514A2	miRNA	.	MIR514A2
289	MIR510	1	1	0	0	0	0	0	0	0	0	chrX	BestRefSeq	147272335	147272408	-	MIR510	.	574515	microRNA 510	Gene	MIR510	miRNA	.	MIR510
290	MIR509-2	1	1	0	0	0	0	0	0	0	0	chrX	BestRefSeq	147258760	147258850	-	MIR509-2	.	100126301	microRNA 509-2	Gene	MIR509-2	miRNA	.	MIR509-2
291	MIR514B	1	1	0	0	0	0	0	0	0	0	chrX	BestRefSeq	147250151	147250230	-	MIR514B	.	100422847	microRNA 514b	Gene	MIR514B	miRNA	.	MIR514B
292	MIR513A2	1	1	0	0	0	0	0	0	0	0	chrX	BestRefSeq	147225826	147225952	-	MIR513A2	.	574510	microRNA 513a-2	Gene	MIR513A2	miRNA	.	MIR513A2
293	MIR513A1	1	1	0	0	0	0	0	0	0	0	chrX	BestRefSeq	147213463	147213591	-	MIR513A1	.	574509	microRNA 513a-1	Gene	MIR513A1	miRNA	.	MIR513A1
294	LOC101928832	1	0.82384	0	0.279565	0	0	0	4	0	0	chrX	Gnomon	146854550	146955311	+	LOC101928832	.	101928832	uncharacterized LOC101928832	Gene	LOC101928832	lncRNA	.	LOC101928832
295	CXorf51A	1	1	0	0	0	0	0	0	0	0	chrX	BestRefSeq	146814106	146814744	-	CXorf51A	.	100129239	chromosome X open reading frame 51A	Gene	CXorf51A	protein_coding	.	CXorf51A
296	CXorf51B	1	1	0	0	0	0	0	0	0	0	chrX	BestRefSeq	146809771	146810411	+	CXorf51B	.	100133053	chromosome X open reading frame 51B	Gene	CXorf51B	protein_coding	.	CXorf51B
297	MIR891B	1	1	0	0	0	0	0	0	0	0	chrX	BestRefSeq	146001053	146001131	-	MIR891B	.	100126304	microRNA 891b	Gene	MIR891B	miRNA	.	MIR891B
298	MIR892A	1	1	0	0	0	0	0	0	0	0	chrX	BestRefSeq	145996669	145996743	-	MIR892A	.	100126342	microRNA 892a	Gene	MIR892A	miRNA	.	MIR892A
299	MIR890	1	1	0	0	0	0	0	0	0	0	chrX	BestRefSeq	145994275	145994351	-	MIR890	.	100126303	microRNA 890	Gene	MIR890	miRNA	.	MIR890
300	SLITRK2	0.95379	0.950789	0.0682562	0.144822	0	0.0720186	1	2	0	1	chrX	BestRefSeq%2CGnomon	145817829	145829856	+	SLITRK2	.	84631	SLIT and NTRK like family member 2	Gene	SLITRK2	protein_coding	.	SLITRK2
301	SPANXN1	1	1.10237	0	0	0	0.140612	0	0	0	2	chrX	BestRefSeq	145247503	145256208	+	SPANXN1	.	494118	SPANX family member N1	Gene	SPANXN1	protein_coding	.	SPANXN1
302	SPANXN2	1	1	0	0	0	0	0	0	0	0	chrX	BestRefSeq	143711955	143720752	-	SPANXN2	.	494119	SPANX family member N2	Gene	SPANXN2	protein_coding	.	SPANXN2
303	SLITRK4	1	0.412303	0	2.81124	0	1.53302	0	114	0	37	chrX	BestRefSeq%2CGnomon	143622790	143636101	-	SLITRK4	.	139065	SLIT and NTRK like family member 4	Gene	SLITRK4	protein_coding	.	SLITRK4
304	LOC124905278	1	1	0	0	0	0	0	0	0	0	chrX	cmsearch	142873960	142874063	-	LOC124905278	.	124905278	small nucleolar RNA U13	Gene	LOC124905278	snoRNA	.	LOC124905278
305	MAGEC2	1	1	0	0	0	0	0	0	0	0	chrX	BestRefSeq	142202342	142205290	-	MAGEC2	.	51438	MAGE family member C2	Gene	MAGEC2	protein_coding	.	MAGEC2
306	MAGEC3	1	1.15356	0	0	0	0.206092	0	0	0	3	chrX	BestRefSeq%2CGnomon	141838316	141897832	+	MAGEC3	.	139081	MAGE family member C3	Gene	MAGEC3	protein_coding	.	MAGEC3
307	SPANXA1	1	1.39807	0	3.06498	0	3.54842	0	140	0	209	chrX	BestRefSeq	141583674	141584738	-	SPANXA1	.	30014	sperm protein associated with the nucleus. X-linked. family member A1	Gene	SPANXA1	protein_coding	.	SPANXA1
308	SPANXC	1.09832	1.50431	0	3.20774	0.135296	3.79685	0	156	2	252	chrX	BestRefSeq	141241463	141242517	-	SPANXC	.	64663	SPANX family member C	Gene	SPANXC	protein_coding	.	SPANXC
309	LDOC1	1.77559	1.42098	4.30375	4.06467	5.13205	4.57155	387	298	693	445	chrX	BestRefSeq	141173235	141177129	-	LDOC1	.	23641	LDOC1 regulator of NFKB signaling	Gene	LDOC1	protein_coding	.	LDOC1
310	SPANXB1	1.15859	1.39856	0	4.18289	0.212366	4.66683	0	325	3	477	chrX	BestRefSeq	141002594	141003706	+	SPANXB1	.	728695	SPANX family member B1	Gene	SPANXB1	protein_coding	.	SPANXB1
311	MIR320D2	1	1	0	0	0	0	0	0	0	0	chrX	BestRefSeq	140926160	140926231	-	MIR320D2	.	100302169	microRNA 320d-2	Gene	MIR320D2	miRNA	.	MIR320D2
312	LOC105373344	1.04916	1	0	0	0.0692333	0	0	0	1	0	chrX	Gnomon	140517785	140526183	+	LOC105373344	.	105373344	uncharacterized LOC105373344	Gene	LOC105373344	lncRNA	.	LOC105373344
313	LOC124905265	1	1	0	0	0	0	0	0	0	0	chrX	cmsearch	140451148	140451208	+	LOC124905265	.	124905265	U7 small nuclear RNA	Gene	LOC124905265	snRNA	.	LOC124905265
314	LOC105373343	1	1	0	0	0	0	0	0	0	0	chrX	Gnomon	140216026	140216767	-	LOC105373343	.	105373343	uncharacterized LOC105373343	Gene	LOC105373343	lncRNA	.	LOC105373343
315	HAPSTR2	1.19664	1	0	0	0.258984	0	0	0	4	0	chrX	BestRefSeq	140091678	140092911	+	HAPSTR2	.	389895	HUWE1 associated protein modifying stress responses 2	Gene	HAPSTR2	protein_coding	.	HAPSTR2
316	FGF13-AS1	1	0.949851	0	0.0742275	0	0	0	1	0	0	chrX	BestRefSeq	138712107	138716605	+	FGF13-AS1	.	100129662	FGF13 antisense RNA 1	Gene	FGF13-AS1	lncRNA	.	FGF13-AS1
317	ZIC3	1.04916	1	0	0	0.0692333	0	0	0	1	0	chrX	BestRefSeq	137566127	137577691	+	ZIC3	.	7547	Zic family member 3	Gene	ZIC3	protein_coding	.	ZIC3
318	GPR101	1	1.10237	0	0	0	0.140612	0	0	0	2	chrX	BestRefSeq	137023929	137033995	-	GPR101	.	83550	G protein-coupled receptor 101	Gene	GPR101	protein_coding	.	GPR101
319	RBMX	0.635239	0.892123	8.58923	8.39279	7.9346	8.2281	7929	6347	4956	5838	chrX	BestRefSeq	136869192	136880725	-	RBMX	.	27316	RNA binding motif protein X-linked	Gene	RBMX	protein_coding	.	RBMX
320	CD40LG	1	1	0	0	0	0	0	0	0	0	chrX	BestRefSeq	136648158	136660390	+	CD40LG	.	959	CD40 ligand	Gene	CD40LG	protein_coding	.	CD40LG
321	LINC00892	1	1	0	0	0	0	0	0	0	0	chrX	BestRefSeq	136639543	136642429	+	LINC00892	.	100128420	long intergenic non-protein coding RNA 892	Gene	LINC00892	lncRNA	.	LINC00892
322	HTATSF1	1.15467	0.988571	6.45409	6.04425	6.66157	6.02766	1789	1231	2039	1255	chrX	BestRefSeq	136497229	136512346	+	HTATSF1	.	27336	HIV-1 Tat specific factor 1	Gene	HTATSF1	protein_coding	.	HTATSF1
323	FHL1	0.708599	0.60144	3.17672	2.94584	2.67976	2.21233	166	127	110	71	chrX	BestRefSeq%2CGnomon	136146702	136211359	+	FHL1	.	2273	four and a half LIM domains 1	Gene	FHL1	protein_coding	.	FHL1
324	SLC9A6	1.04221	0.949721	4.61171	3.51109	4.67136	3.43667	484	197	498	192	chrX	BestRefSeq%2CGnomon	135973837	136047269	+	SLC9A6	.	10479	solute carrier family 9 member A6	Gene	SLC9A6	protein_coding	.	SLC9A6
325	SAGE1	1.27831	0.949851	0.522094	0.0742275	0.876332	0	9	1	17	0	chrX	BestRefSeq%2CGnomon	135893716	135913062	+	SAGE1	.	55511	sarcoma antigen 1	Gene	SAGE1	protein_coding	.	SAGE1
326	CT45A7	1	1	0	0	0	0	0	0	0	0	chrX	BestRefSeq%2CGnomon	135829229	135837319	-	CT45A7	.	101060211	cancer/testis antigen family 45 member A7	Gene	CT45A7	protein_coding	.	CT45A7
327	CT45A2	1	1	0	0	0	0	0	0	0	0	chrX	BestRefSeq%2CGnomon	135811668	135820066	-	CT45A2	.	728911	cancer/testis antigen family 45 member A2	Gene	CT45A2	protein_coding	.	CT45A2
328	CT45A6	1	1	0	0	0	0	0	0	0	0	chrX	BestRefSeq%2CGnomon	135794685	135802787	-	CT45A6	.	541465	cancer/testis antigen family 45 member A6	Gene	CT45A6	protein_coding	.	CT45A6
329	CT45A5	0.635586	1	0.7968	0	0.14296	0	15	0	2	0	chrX	BestRefSeq	135775852	135785503	-	CT45A5	.	441521	cancer/testis antigen family 45 member A5	Gene	CT45A5	protein_coding	.	CT45A5
330	CT45A3	1.5492	1	0	0	0.631527	0	0	0	11	0	chrX	BestRefSeq	135760044	135768191	-	CT45A3	.	441519	cancer/testis antigen family 45 member A3	Gene	CT45A3	protein_coding	.	CT45A3
331	CT45A1	1	1.15356	0	0	0	0.206092	0	0	0	3	chrX	BestRefSeq%2CGnomon	135708398	135723228	+	CT45A1	.	541466	cancer/testis antigen family 45 member A1	Gene	CT45A1	protein_coding	.	CT45A1
332	SAGE2P	1	1	0	0	0	0	0	0	0	0	chrX	BestRefSeq	135678666	135686094	-	SAGE2P	.	644717	sarcoma antigen 2. pseudogene	Gene	SAGE2P	transcribed_pseudogene	true	SAGE2P
333	LOC100506790	1	1	0	0	0	0	0	0	0	0	chrX	BestRefSeq	135396429	135397749	+	LOC100506790	.	100506790	uncharacterized LOC100506790	Gene	LOC100506790	lncRNA	.	LOC100506790
334	LOC105373342	1	1	0	0	0	0	0	0	0	0	chrX	Gnomon	135327442	135330510	+	LOC105373342	.	105373342	uncharacterized LOC105373342	Gene	LOC105373342	lncRNA	.	LOC105373342
335	ETDA	1	1	0	0	0	0	0	0	0	0	chrX	BestRefSeq%2CGnomon	135251861	135253584	+	ETDA	.	101928677	embryonic testis differentiation homolog A	Gene	ETDA	protein_coding	.	ETDA
336	SMIM10L2B	1.01272	1.22522	0.195783	0	0.214018	0.293041	3	0	3	4	chrX	BestRefSeq	135094985	135098712	-	SMIM10L2B	.	644596	small integral membrane protein 10 like 2B	Gene	SMIM10L2B	protein_coding	.	SMIM10L2B
337	SMIM10	0.837665	1.13211	0.255555	2.38509	0	2.56411	4	80	0	96	chrX	BestRefSeq	134990991	134992473	+	SMIM10	.	644538	small integral membrane protein 10	Gene	SMIM10	protein_coding	.	SMIM10
338	MOSPD1	1.56364	1.34827	3.02183	2.74461	3.66674	3.17572	147	108	238	157	chrX	BestRefSeq%2CGnomon	134887632	134915257	-	MOSPD1	.	56180	motile sperm domain containing 1	Gene	MOSPD1	protein_coding	.	MOSPD1
339	PLAC1	1.88474	0.899188	0.421307	1.30936	1.33567	1.15606	7	28	31	24	chrX	BestRefSeq%2CGnomon	134565838	134764322	-	PLAC1	.	10761	placenta enriched 1	Gene	PLAC1	protein_coding	.	PLAC1
340	LINC00629	0.652343	0.997086	0.616297	0.144822	0	0.140612	11	2	0	2	chrX	BestRefSeq	134550024	134560398	+	LINC00629	.	100506757	long intergenic non-protein coding RNA 629	Gene	LINC00629	lncRNA	.	LINC00629
341	MIR503HG	1.04267	1.06652	1.57841	0.453734	1.63869	0.546639	41	7	43	9	chrX	BestRefSeq	134543377	134546630	-	MIR503HG	.	84848	MIR503 host gene	Gene	MIR503HG	lncRNA	.	MIR503HG
342	MIR542	1	1	0	0	0	0	0	0	0	0	chrX	BestRefSeq	134541341	134541437	-	MIR542	.	664617	microRNA 542	Gene	MIR542	miRNA	.	MIR542
343	MIR450A2	1	1	0	0	0	0	0	0	0	0	chrX	BestRefSeq	134540508	134540607	-	MIR450A2	.	574505	microRNA 450a-2	Gene	MIR450A2	miRNA	.	MIR450A2
344	MIR450B	1	1	0	0	0	0	0	0	0	0	chrX	BestRefSeq	134540185	134540262	-	MIR450B	.	100126302	microRNA 450b	Gene	MIR450B	miRNA	.	MIR450B
345	PHF6	0.84478	0.775712	6.43644	6.33398	6.19309	5.96757	1767	1509	1468	1203	chrX	BestRefSeq	134373312	134428790	+	PHF6	.	84295	PHD finger protein 6	Gene	PHF6	protein_coding	.	PHF6
346	CCDC160	1.19664	1	0	0	0.258984	0	0	0	4	0	chrX	BestRefSeq	134237182	134246842	+	CCDC160	.	347475	coiled-coil domain containing 160	Gene	CCDC160	protein_coding	.	CCDC160
347	MIR20B	1	1	0	0	0	0	0	0	0	0	chrX	BestRefSeq	134169809	134169877	-	MIR20B	.	574032	microRNA 20b	Gene	MIR20B	miRNA	.	MIR20B
348	MIR19B2	1	1	0	0	0	0	0	0	0	0	chrX	BestRefSeq	134169671	134169766	-	MIR19B2	.	406981	microRNA 19b-2	Gene	MIR19B2	miRNA	.	MIR19B2
349	MIR363	1	1	0	0	0	0	0	0	0	0	chrX	BestRefSeq	134169378	134169452	-	MIR363	.	574031	microRNA 363	Gene	MIR363	miRNA	.	MIR363
350	LOC124905221	1	1	0	0	0	0	0	0	0	0	chrX	Gnomon	134169150	134174088	-	LOC124905221	.	124905221	uncharacterized LOC124905221	Gene	LOC124905221	lncRNA	.	LOC124905221
351	LOC124905220	0.956479	0.997086	0.133428	0.144822	0.0692333	0.140612	2	2	1	2	chrX	Gnomon	133962142	133976712	-	LOC124905220	.	124905220	uncharacterized LOC124905220	Gene	LOC124905220	lncRNA	.	LOC124905220
352	TFDP3	1	1	0	0	0	0	0	0	0	0	chrX	BestRefSeq	133216662	133218354	-	TFDP3	.	51270	transcription factor Dp family member 3	Gene	TFDP3	protein_coding	.	TFDP3
353	LOC124900495	1	1	0	0	0	0	0	0	0	0	chrX	cmsearch	133152754	133152892	+	LOC124900495	.	124900495	small nucleolar RNA SNORA8	Gene	LOC124900495	snoRNA	.	LOC124900495
354	USP26	1	0.952419	0	0.276424	0	0.206092	0	4	0	3	chrX	BestRefSeq	133023168	133097109	-	USP26	.	83844	ubiquitin specific peptidase 26	Gene	USP26	protein_coding	.	USP26
355	LOC124905219	1.00068	0.937794	0.0682562	1.18087	0.0692333	1.08821	1	24	1	22	chrX	Gnomon	132957435	132989234	+	LOC124905219	.	124905219	uncharacterized LOC124905219	Gene	LOC124905219	lncRNA	.	LOC124905219
356	HS6ST2	1.51911	1.00987	1.01251	6.28695	1.61574	6.30112	21	1460	42	1521	chrX	BestRefSeq%2CGnomon	132626015	132961370	-	HS6ST2	.	90161	heparan sulfate 6-O-sulfotransferase 2	Gene	HS6ST2	protein_coding	.	HS6ST2
357	RAP2C	1.22192	1.05016	5.87654	5.93768	6.16569	6.00829	1192	1142	1440	1238	chrX	BestRefSeq%2CGnomon	132203025	132219447	-	RAP2C	.	57826	RAP2C. member of RAS oncogene family	Gene	RAP2C	protein_coding	.	RAP2C
358	FRMD7	1.04916	1	0	0	0.0692333	0	0	0	1	0	chrX	BestRefSeq%2CGnomon	132076990	132128020	-	FRMD7	.	90167	FERM domain containing 7	Gene	FRMD7	protein_coding	.	FRMD7
359	FIRRE	1.17354	0.853436	0.195783	4.75925	0.426654	4.53061	3	494	7	432	chrX	BestRefSeq	131691525	131830643	-	FIRRE	.	286467	firre intergenic repeating RNA element	Gene	FIRRE	lncRNA	.	FIRRE
360	OR13H1	1	1	0	0	0	0	0	0	0	0	chrX	BestRefSeq	131544074	131545000	+	OR13H1	.	347468	olfactory receptor family 13 subfamily H member 1	Gene	OR13H1	protein_coding	.	OR13H1
361	ARHGAP36	1	1	0	0	0	0	0	0	0	0	chrX	BestRefSeq%2CGnomon	131058346	131089885	+	ARHGAP36	.	158763	Rho GTPase activating protein 36	Gene	ARHGAP36	protein_coding	.	ARHGAP36
362	LOC124905217	1	1	0	0	0	0	0	0	0	0	chrX	Gnomon	130827878	130836223	+	LOC124905217	.	124905217	uncharacterized LOC124905217	Gene	LOC124905217	lncRNA	.	LOC124905217
363	LOC105373336	1	1	0	0	0	0	0	0	0	0	chrX	Gnomon	130527304	130530102	-	LOC105373336	.	105373336	uncharacterized LOC105373336	Gene	LOC105373336	lncRNA	.	LOC105373336
364	RBMX2	0.778636	0.920401	5.59642	4.66931	5.23544	4.54965	978	463	746	438	chrX	BestRefSeq	130401987	130413656	+	RBMX2	.	51634	RNA binding motif protein X-linked 2	Gene	RBMX2	protein_coding	.	RBMX2
365	SLC25A14	1.14034	0.877396	3.43764	2.0409	3.62711	1.8522	203	59	231	51	chrX	BestRefSeq%2CGnomon	130339919	130373357	+	SLC25A14	.	9016	solute carrier family 25 member 14	Gene	SLC25A14	protein_coding	.	SLC25A14
366	ZNF280C	0.777752	0.764456	4.70041	4.75596	4.33779	4.36846	516	493	391	384	chrX	BestRefSeq%2CGnomon	130202707	130268899	-	ZNF280C	.	55609	zinc finger protein 280C	Gene	ZNF280C	protein_coding	.	ZNF280C
367	RAB33A	0.95379	0.99847	0.0682562	0.0742275	0	0.0720186	1	1	0	1	chrX	BestRefSeq%2CGnomon	130110623	130184870	+	RAB33A	.	9363	RAB33A. member RAS oncogene family	Gene	RAB33A	protein_coding	.	RAB33A
368	LOC124905216	1	1	0	0	0	0	0	0	0	0	chrX	Gnomon	130022898	130024098	-	LOC124905216	.	124905216	uncharacterized LOC124905216	Gene	LOC124905216	lncRNA	.	LOC124905216
369	LOC107987359	1	1	0	0	0	0	0	0	0	0	chrUn_GL000213v1	Gnomon	35630	43681	-	LOC107987359	.	107987359	uncharacterized LOC107987359	Gene	LOC107987359	lncRNA	.	LOC107987359
370	LOC124905215	1	0.949851	0	0.0742275	0	0	0	1	0	0	chrX	Gnomon	129778575	129782534	-	LOC124905215	.	124905215	uncharacterized LOC124905215	Gene	LOC124905215	lncRNA	.	LOC124905215
371	XPNPEP2	1.0013	1	0.133428	0	0.135296	0	2	0	2	0	chrX	BestRefSeq	129738979	129769536	+	XPNPEP2	.	7512	X-prolyl aminopeptidase 2	Gene	XPNPEP2	protein_coding	.	XPNPEP2
372	APLN	1.35901	0.99847	0.312948	0.0742275	0.755508	0.0720186	5	1	14	1	chrX	BestRefSeq	129645259	129654956	-	APLN	.	8862	apelin	Gene	APLN	protein_coding	.	APLN
373	LOC124900503	1	1	0	0	0	0	0	0	0	0	chrX	cmsearch	129518576	129518647	+	LOC124900503	.	124900503	small nucleolar RNA SNORD112	Gene	LOC124900503	snoRNA	.	LOC124900503
374	SMARCA1	0.970105	0.908987	8.49187	5.76775	8.44808	5.63008	7410	1013	7084	948	chrX	BestRefSeq	129446506	129523490	-	SMARCA1	.	6594	SWI/SNF related. matrix associated. actin dependent regulator of chromatin. subfamily a. member 1	Gene	SMARCA1	protein_coding	.	SMARCA1
375	LOC107985699	0.911662	1.02693	0.133428	0.508304	0	0.546639	2	8	0	9	chrX	Gnomon	128767029	128782609	-	LOC107985699	.	107985699	uncharacterized LOC107985699	Gene	LOC107985699	lncRNA	.	LOC107985699
376	LOC107985698	1	0.872324	0	1.21408	0	1.01702	0	25	0	20	chrX	Gnomon	128322197	128697691	-	LOC107985698	.	107985698	uncharacterized LOC107985698	Gene	LOC107985698	lncRNA	.	LOC107985698
377	ACTRT1	1	0.907454	0	0.212123	0	0.0720186	0	3	0	1	chrX	BestRefSeq	128050962	128052403	-	ACTRT1	.	139741	actin related protein T1	Gene	ACTRT1	protein_coding	.	ACTRT1
378	LOC105373333	1	0.949851	0	0.0742275	0	0	0	1	0	0	chrX	Gnomon	127939302	127945639	-	LOC105373333	.	105373333	uncharacterized LOC105373333	Gene	LOC105373333	lncRNA	.	LOC105373333
379	LOC105373332	1	1	0	0	0	0	0	0	0	0	chrX	Gnomon	127492641	127499688	-	LOC105373332	.	105373332	uncharacterized LOC105373332	Gene	LOC105373332	lncRNA	.	LOC105373332
380	LOC107985709	1	1	0	0	0	0	0	0	0	0	chrX	Gnomon	127247126	127303591	-	LOC107985709	.	107985709	uncharacterized LOC107985709	Gene	LOC107985709	lncRNA	.	LOC107985709
381	PRR32	1	1	0	0	0	0	0	0	0	0	chrX	BestRefSeq	126819729	126821786	+	PRR32	.	100130613	proline rich 32	Gene	PRR32	protein_coding	.	PRR32
382	LOC107985648	0.95379	0.845579	0.0682562	4.09619	0	3.8542	1	305	0	263	chrX	Gnomon	126195630	126225005	-	LOC107985648	.	107985648	uncharacterized LOC107985648	Gene	LOC107985648	lncRNA	.	LOC107985648
383	DCAF12L2	1.19664	1.00392	0	1.24655	0.258984	1.25219	0	26	4	27	chrX	BestRefSeq	126163499	126166289	-	DCAF12L2	.	340578	DDB1 and CUL4 associated factor 12 like 2	Gene	DCAF12L2	protein_coding	.	DCAF12L2
384	LOC124905212	0.804995	1	0.312948	0	0	0	5	0	0	0	chrX	Gnomon	125385617	125392901	-	LOC124905212	.	124905212	uncharacterized LOC124905212	Gene	LOC124905212	lncRNA	.	LOC124905212
385	PRY	1	1	0	0	0	0	0	0	0	0	chrY	BestRefSeq	22490397	22514637	+	PRY	.	9081	PTPN13 like Y-linked	Gene	PRY	protein_coding	.	PRY
386	LOC124905282	1	1	0	0	0	0	0	0	0	0	chrX	cmsearch	124928519	124928617	+	LOC124905282	.	124905282	small nucleolar RNA U13	Gene	LOC124905282	snoRNA	.	LOC124905282
387	LOC105373331	1.04916	1	0	0	0.0692333	0	0	0	1	0	chrX	Gnomon	124380907	124389830	+	LOC105373331	.	105373331	uncharacterized LOC105373331	Gene	LOC105373331	lncRNA	.	LOC105373331
388	TENM1	0.878844	0.816542	0.255555	1.79969	0.0692333	1.50729	4	47	1	36	chrX	BestRefSeq%2CGnomon	124375903	125204312	-	TENM1	.	10178	teneurin transmembrane protein 1	Gene	TENM1	protein_coding	.	TENM1
389	LOC101928359	1	1	0	0	0	0	0	0	0	0	chrX	Gnomon	122422006	122478081	+	LOC101928359	.	101928359	uncharacterized LOC101928359	Gene	LOC101928359	lncRNA	.	LOC101928359
390	CT47A1	1	1	0	0	0	0	0	0	0	0	chrX	BestRefSeq	120982476	120985760	-	CT47A1	.	728096	cancer/testis antigen family 47 member A1	Gene	CT47A1	protein_coding	.	CT47A1
391	MAP7D3	0.879551	1.25897	5.69416	5.78857	5.509	6.12081	1048	1028	906	1340	chrX	BestRefSeq	136213220	136256482	-	MAP7D3	.	79649	MAP7 domain containing 3	Gene	MAP7D3	protein_coding	.	MAP7D3
392	CT47A3	1	1	0	0	0	0	0	0	0	0	chrX	BestRefSeq	120972746	120976068	-	CT47A3	.	728082	cancer/testis antigen family 47 member A3	Gene	CT47A3	protein_coding	.	CT47A3
393	CT47A5	1	1	0	0	0	0	0	0	0	0	chrX	BestRefSeq	120963026	120966348	-	CT47A5	.	728072	cancer/testis antigen family 47 member A5	Gene	CT47A5	protein_coding	.	CT47A5
394	CT47A8	1	1	0	0	0	0	0	0	0	0	chrX	BestRefSeq%2CGnomon	120948422	120951744	-	CT47A8	.	728049	cancer/testis antigen family 47 member A8	Gene	CT47A8	protein_coding	.	CT47A8
395	CT47A10	1	1	0	0	0	0	0	0	0	0	chrX	BestRefSeq%2CGnomon	120938701	120942023	-	CT47A10	.	728036	cancer/testis antigen family 47 member A10	Gene	CT47A10	protein_coding	.	CT47A10
396	CT47A11	1	1	0	0	0	0	0	0	0	0	chrX	BestRefSeq%2CGnomon	120933840	120937158	-	CT47A11	.	255313	cancer/testis antigen family 47 member A11	Gene	CT47A11	protein_coding	.	CT47A11
397	CT47B1	1.04916	1	0	0	0.0692333	0	0	0	1	0	chrX	BestRefSeq%2CGnomon	120872607	120875866	-	CT47B1	.	643311	cancer/testis antigen family 47 member B1	Gene	CT47B1	protein_coding	.	CT47B1
398	C1GALT1C1	1.50954	1.05016	4.91021	4.75644	5.50432	4.82705	600	493	903	535	chrX	BestRefSeq	120625674	120630054	-	C1GALT1C1	.	29071	C1GALT1 specific chaperone 1	Gene	C1GALT1C1	protein_coding	.	C1GALT1C1
399	MCTS1	1.18736	0.981413	5.92977	5.88229	6.17753	5.85522	1238	1098	1452	1111	chrX	BestRefSeq	120604101	120621159	+	MCTS1	.	28985	MCTS1 re-initiation and release factor	Gene	MCTS1	protein_coding	.	MCTS1
400	LOC124905273	1	1	0	0	0	0	0	0	0	0	chrX	cmsearch	120544315	120544418	+	LOC124905273	.	124905273	small nucleolar RNA U13	Gene	LOC124905273	snoRNA	.	LOC124905273
401	CUL4B	0.950792	1.01395	7.72193	7.32833	7.64913	7.34832	4337	3025	4063	3164	chrX	BestRefSeq	120523858	120575532	-	CUL4B	.	8450	cullin 4B	Gene	CUL4B	protein_coding	.	CUL4B
402	LAMP2	1.12447	0.85697	6.71518	7.06035	6.88443	6.83767	2148	2509	2383	2215	chrX	BestRefSeq	120426148	120469349	-	LAMP2	.	3920	lysosomal associated membrane protein 2	Gene	LAMP2	protein_coding	.	LAMP2
403	ATP1B4	1.04916	0.99847	0	0.0742275	0.0692333	0.0720186	0	1	1	1	chrX	BestRefSeq%2CGnomon	120362089	120383237	+	ATP1B4	.	23439	ATPase Na+/K+ transporting family member beta 4	Gene	ATP1B4	protein_coding	.	ATP1B4
404	ZBTB33	0.834031	0.986502	6.68967	6.37585	6.42784	6.35625	2110	1554	1731	1581	chrX	BestRefSeq	120250812	120258398	+	ZBTB33	.	10009	zinc finger and BTB domain containing 33	Gene	ZBTB33	protein_coding	.	ZBTB33
405	NKAPP1	0.644132	0.660797	2.31811	1.68593	1.68354	1.08821	82	42	45	22	chrX	BestRefSeq	120236452	120245267	-	NKAPP1	.	158801	NFKB activating protein pseudogene 1	Gene	NKAPP1	transcribed_pseudogene	true	NKAPP1
406	RHOXF2	1	1.10237	0	0	0	0.140612	0	0	0	2	chrX	BestRefSeq	120158613	120165630	+	RHOXF2	.	84528	Rhox homeobox family member 2	Gene	RHOXF2	protein_coding	.	RHOXF2
407	RHOXF2B	1	1	0	0	0	0	0	0	0	0	chrX	BestRefSeq	120072264	120077690	-	RHOXF2B	.	727940	Rhox homeobox family member 2B	Gene	RHOXF2B	protein_coding	.	RHOXF2B
408	RHOXF1-AS1	0.95379	0.949851	0.0682562	0.0742275	0	0	1	1	0	0	chrX	BestRefSeq	120036236	120146855	+	RHOXF1-AS1	.	101928969	RHOXF1 antisense RNA 1	Gene	RHOXF1-AS1	lncRNA	.	RHOXF1-AS1
409	RHOXF1P1	1.09832	1	0	0	0.135296	0	0	0	2	0	chrX	BestRefSeq	120010717	120015551	-	RHOXF1P1	.	101928941	Rhox homeobox family member 1 pseudogene 1	Gene	RHOXF1P1	transcribed_pseudogene	true	RHOXF1P1
410	AKAP14	1	0.99847	0	0.0742275	0	0.0720186	0	1	0	1	chrX	BestRefSeq	119895893	119920716	+	AKAP14	.	158798	A-kinase anchoring protein 14	Gene	AKAP14	protein_coding	.	AKAP14
411	NDUFA1	1.25161	1.04885	6.19736	5.35826	6.52114	5.42707	1494	758	1848	821	chrX	BestRefSeq	119871832	119876662	+	NDUFA1	.	4694	NADH:ubiquinone oxidoreductase subunit A1	Gene	NDUFA1	protein_coding	.	NDUFA1
412	RNF113A	1.05575	1.52379	3.92557	3.32601	4.00384	3.93367	293	171	306	279	chrX	BestRefSeq	119870475	119871733	-	RNF113A	.	7737	ring finger protein 113A	Gene	RNF113A	protein_coding	.	RNF113A
413	LOC107985694	0.859221	0.996201	1.20671	1.23128	0.987815	1.22579	27	26	20	26	chrX	Gnomon	119791716	119810968	+	LOC107985694	.	107985694	uncharacterized LOC107985694	Gene	LOC107985694	lncRNA	.	LOC107985694
414	SNORA69	1	1	0	0	0	0	0	0	0	0	chrX	BestRefSeq	119787353	119787484	-	SNORA69	.	26779	small nucleolar RNA. H/ACA box 69	Gene	SNORA69	snoRNA	.	SNORA69
415	RPL39	1.233	0.951805	9.57188	9.52165	9.87405	9.45038	15688	13903	19069	13648	chrX	BestRefSeq	119786504	119791630	-	RPL39	.	6170	ribosomal protein L39	Gene	RPL39	protein_coding	.	RPL39
416	MIR766	1	1	0	0	0	0	0	0	0	0	chrX	BestRefSeq	119646738	119646848	-	MIR766	.	768218	microRNA 766	Gene	MIR766	miRNA	.	MIR766
417	SEPTIN6	1.16007	1.06844	5.11771	4.94628	5.33192	5.04178	696	565	799	624	chrX	BestRefSeq%2CGnomon	119615724	119693168	-	SEPTIN6	.	23157	septin 6	Gene	SEPTIN6	protein_coding	.	SEPTIN6
418	UBE2A	0.937841	0.821053	6.41449	6.12505	6.3219	5.84059	1740	1303	1607	1100	chrX	BestRefSeq	119574563	119584423	+	UBE2A	.	7319	ubiquitin conjugating enzyme E2 A	Gene	UBE2A	protein_coding	.	UBE2A
419	LOC124905208	0.784863	0.837171	0.827964	0.397017	0.478477	0.140612	16	6	8	2	chrX	Gnomon	119569989	119574495	-	LOC124905208	.	124905208	uncharacterized LOC124905208	Gene	LOC124905208	lncRNA	.	LOC124905208
420	STEEP1	0.893105	1.05592	4.84046	4.28796	4.67736	4.36645	571	351	500	383	chrX	BestRefSeq	119538149	119565409	-	STEEP1	.	63932	STING1 ER exit protein 1	Gene	STEEP1	protein_coding	.	STEEP1
421	SLC25A5	1.1401	0.829929	8.97685	8.63426	9.16601	8.36532	10379	7507	11665	6423	chrX	BestRefSeq	119468444	119471396	+	SLC25A5	.	292	solute carrier family 25 member 5	Gene	SLC25A5	protein_coding	.	SLC25A5
422	AKAP17BP	1	0.951641	0	0.212123	0	0.140612	0	3	0	2	chrX	BestRefSeq	119246541	119257673	-	AKAP17BP	.	139516	A-kinase anchoring protein 17B. pseudogene	Gene	AKAP17BP	transcribed_pseudogene	true	AKAP17BP
423	KIAA1210	1.24579	0.99847	0	0.0742275	0.317067	0.0720186	0	1	5	1	chrX	BestRefSeq%2CGnomon	119078635	119151130	-	KIAA1210	.	57481	KIAA1210	Gene	KIAA1210	protein_coding	.	KIAA1210
424	LOC124900501	0.95379	1	0.0682562	0	0	0	1	0	0	0	chrX	cmsearch	118738055	118738182	+	LOC124900501	.	124900501	small nucleolar RNA SNORA35	Gene	LOC124900501	snoRNA	.	LOC124900501
425	IL13RA1	0.634487	0.590046	6.9532	6.73456	6.29686	5.97346	2537	1998	1579	1208	chrX	BestRefSeq%2CGnomon	118727606	118805228	+	IL13RA1	.	3597	interleukin 13 receptor subunit alpha 1	Gene	IL13RA1	protein_coding	.	IL13RA1
426	LOC124905207	0.856876	1.17258	0.421307	0.212123	0.198465	0.441808	7	3	3	7	chrX	Gnomon	118697986	118703518	+	LOC124905207	.	124905207	uncharacterized LOC124905207	Gene	LOC124905207	lncRNA	.	LOC124905207
427	DOCK11	1.38902	0.973216	5.56576	4.45684	6.03983	4.41767	957	397	1318	398	chrX	BestRefSeq%2CGnomon	118495815	118686147	+	DOCK11	.	139818	dedicator of cytokinesis 11	Gene	DOCK11	protein_coding	.	DOCK11
428	MIR1277	1	1	0	0	0	0	0	0	0	0	chrX	BestRefSeq	118386394	118386471	+	MIR1277	.	100302214	microRNA 1277	Gene	MIR1277	miRNA	.	MIR1277
429	CT83	1	0.766057	0	2.13061	0	1.74613	0	64	0	46	chrX	BestRefSeq	116461686	116462976	-	CT83	.	203413	cancer/testis antigen 83	Gene	CT83	protein_coding	.	CT83
430	PLS3	0.921946	1.30957	8.92904	7.70531	8.81179	8.09441	10040	3934	9121	5320	chrX	BestRefSeq%2CGnomon	115561174	115650861	+	PLS3	.	5358	plastin 3	Gene	PLS3	protein_coding	.	PLS3
431	LOC124905206	0.776658	0.747283	0.9415	0.560885	0.576851	0.140612	19	9	10	2	chrX	Gnomon	115450141	115465650	-	LOC124905206	.	124905206	uncharacterized LOC124905206	Gene	LOC124905206	lncRNA	.	LOC124905206
432	LOC107985681	1.09832	1	0	0	0.135296	0	0	0	2	0	chrX	Gnomon	115343508	115373412	+	LOC107985681	.	107985681	uncharacterized LOC107985681	Gene	LOC107985681	lncRNA	.	LOC107985681
433	SNORA35B	1	1	0	0	0	0	0	0	0	0	chrX	BestRefSeq	115126316	115126442	-	SNORA35B	.	109617004	small nucleolar RNA. H/ACA box 35B	Gene	SNORA35B	snoRNA	.	SNORA35B
434	IL13RA2	1	1	0	0	0	0	0	0	0	0	chrX	BestRefSeq	115003982	115017616	-	IL13RA2	.	3598	interleukin 13 receptor subunit alpha 2	Gene	IL13RA2	protein_coding	.	IL13RA2
435	LOC105373313	1	1	0	0	0	0	0	0	0	0	chrX	Gnomon	114717494	114813691	-	LOC105373313	.	105373313	uncharacterized LOC105373313	Gene	LOC105373313	lncRNA	.	LOC105373313
436	MIR1912	1	1	0	0	0	0	0	0	0	0	chrX	BestRefSeq	114651544	114651623	+	MIR1912	.	100302144	microRNA 1912	Gene	MIR1912	miRNA	.	MIR1912
437	LOC124905291	1	1.05119	0	0	0	0.0720186	0	0	0	1	chrX	cmsearch	113944186	113944404	-	LOC124905291	.	124905291	small nucleolar RNA U3	Gene	LOC124905291	snoRNA	.	LOC124905291
438	LOC124905236	1	0.932464	0	1.73252	0	1.63164	0	44	0	41	chrX	Gnomon	113927074	113963744	-	LOC124905236	.	124905236	uncharacterized LOC124905236	Gene	LOC124905236	lncRNA	.	LOC124905236
439	XACT	1	1	0	0	0	0	0	0	0	0	chrX	BestRefSeq	113616300	113618153	-	XACT	.	105463123	X active specific transcript	Gene	XACT	lncRNA	.	XACT
440	LOC101928437	1	1	0	0	0	0	0	0	0	0	chrX	BestRefSeq	113042727	113520614	+	LOC101928437	.	101928437	uncharacterized LOC101928437	Gene	LOC101928437	lncRNA	.	LOC101928437
441	AMOT	0.94096	1.10237	0.616297	0	0.528502	0.140612	11	0	9	2	chrX	BestRefSeq%2CGnomon	112774877	112840831	-	AMOT	.	154796	angiomotin	Gene	AMOT	protein_coding	.	AMOT
442	LHFPL1	1	1	0	0	0	0	0	0	0	0	chrX	BestRefSeq%2CGnomon	112630648	112679938	-	LHFPL1	.	340596	LHFPL tetraspan subfamily member 1	Gene	LHFPL1	protein_coding	.	LHFPL1
443	RTL4	1	1	0	0	0	0	0	0	0	0	chrX	BestRefSeq	112083013	112457514	+	RTL4	.	340595	retrotransposon Gag like 4	Gene	RTL4	protein_coding	.	RTL4
444	TRPC5	1.04756	1.10237	0.0682562	0	0.135296	0.140612	1	0	2	2	chrX	BestRefSeq%2CGnomon	111768011	112082776	-	TRPC5	.	7224	transient receptor potential cation channel subfamily C member 5	Gene	TRPC5	protein_coding	.	TRPC5
445	ALG13	1.21588	1.28326	5.99305	5.33014	6.27505	5.68996	1294	743	1555	989	chrX	BestRefSeq%2CGnomon	111681170	111760649	+	ALG13	.	79868	ALG13 UDP-N-acetylglucosaminyltransferase subunit	Gene	ALG13	protein_coding	.	ALG13
446	SERTM2	1	1.05119	0	0	0	0.0720186	0	0	0	1	chrX	BestRefSeq	111511645	111522399	+	SERTM2	.	401613	serine rich and transmembrane domain containing 2	Gene	SERTM2	protein_coding	.	SERTM2
447	DCX	0.812555	1.10237	0.827964	0	0.528502	0.140612	16	0	9	2	chrX	BestRefSeq	111293779	111412192	-	DCX	.	1641	doublecortin	Gene	DCX	protein_coding	.	DCX
448	TDGF1P3	1	1	0	0	0	0	0	0	0	0	chrX	BestRefSeq	110520896	110523021	+	TDGF1P3	.	6998	teratocarcinoma-derived growth factor 1 pseudogene 3	Gene	TDGF1P3	protein_coding	.	TDGF1P3
449	LOC124905230	0.614618	1	2.43982	0	1.73758	0	91	0	47	0	chrX	Gnomon	110175773	110177788	+	LOC124905230	.	124905230	uncharacterized LOC124905230	Gene	LOC124905230	protein_coding	.	LOC124905230
450	ACSL4	1.22693	1.38631	6.96835	6.94824	7.2634	7.4195	2564	2320	3105	3325	chrX	BestRefSeq%2CGnomon	109641335	109733257	-	ACSL4	.	2182	acyl-CoA synthetase long chain family member 4	Gene	ACSL4	protein_coding	.	ACSL4
451	KCNE5	0.920023	1.16373	0.255555	0.276424	0.135296	0.495175	4	4	2	8	chrX	BestRefSeq	109623700	109625172	-	KCNE5	.	23630	potassium voltage-gated channel subfamily E regulatory subunit 5	Gene	KCNE5	protein_coding	.	KCNE5
452	NXT2	1.01813	0.994893	4.59156	3.93622	4.61748	3.92883	477	271	479	278	chrX	BestRefSeq%2CGnomon	109535824	109544698	+	NXT2	.	55916	nuclear transport factor 2 like export factor 2	Gene	NXT2	protein_coding	.	NXT2
453	PSMD10	0.830012	0.616055	5.75108	5.65285	5.48228	4.95398	1091	934	889	586	chrX	BestRefSeq	108084207	108091542	-	PSMD10	.	5716	proteasome 26S subunit. non-ATPase 10	Gene	PSMD10	protein_coding	.	PSMD10
454	VSIG1	0.874242	0.980706	1.98381	4.0371	1.78992	4.00899	61	292	50	295	chrX	BestRefSeq%2CGnomon	108018879	108079184	+	VSIG1	.	340547	V-set and immunoglobulin domain containing 1	Gene	VSIG1	protein_coding	.	VSIG1
455	LOC112267910	1.0033	1.24557	0.368145	4.42173	0.372901	4.73853	6	387	6	502	chrX	BestRefSeq	107967952	107986529	+	LOC112267910	.	112267910	NACHT. LRR and PYD domains-containing protein 10-like	Gene	LOC112267910	transcribed_pseudogene	true	LOC112267910
456	LOC101928335	1.04916	0.794507	0	0.660626	0.0692333	0.328759	0	11	1	5	chrX	BestRefSeq	107894597	107935980	-	LOC101928335	.	101928335	uncharacterized LOC101928335	Gene	LOC101928335	lncRNA	.	LOC101928335
457	MID2	0.919423	1.12518	3.07256	2.95569	2.95136	3.12584	153	128	137	151	chrX	BestRefSeq	107825735	107931637	+	MID2	.	11043	midline 2	Gene	MID2	protein_coding	.	MID2
458	NCBP2L	1	1.04338	0	0.144822	0	0.206092	0	2	0	3	chrX	BestRefSeq	107777733	107795829	+	NCBP2L	.	392517	nuclear cap binding protein subunit 2 like	Gene	NCBP2L	protein_coding	.	NCBP2L
459	TSC22D3	0.276703	0.817144	4.91948	5.98415	3.06589	5.69281	604	1180	150	991	chrX	BestRefSeq	107713221	107775988	-	TSC22D3	.	1831	TSC22 domain family member 3	Gene	TSC22D3	protein_coding	.	TSC22D3
460	PRPS1	0.899755	0.912784	6.144	5.83867	5.9916	5.70702	1439	1065	1274	1001	chrX	BestRefSeq	107628510	107651026	+	PRPS1	.	5631	phosphoribosyl pyrophosphate synthetase 1	Gene	PRPS1	protein_coding	.	PRPS1
461	FRMPD3	1.09445	0.602246	0.0682562	2.56318	0.198465	1.8316	1	93	3	50	chrX	BestRefSeq%2CGnomon	107449652	107605251	+	FRMPD3	.	84443	FERM and PDZ domain containing 3	Gene	FRMPD3	protein_coding	.	FRMPD3
462	DNAAF6	1	1	0	0	0	0	0	0	0	0	chrX	BestRefSeq	107206611	107244247	+	DNAAF6	.	139212	dynein axonemal assembly factor 6	Gene	DNAAF6	protein_coding	.	DNAAF6
463	NUP62CL	0.762475	0.663328	4.34561	3.28752	3.95437	2.69532	399	166	295	107	chrX	BestRefSeq	107123427	107206433	-	NUP62CL	.	54830	nucleoporin 62 C-terminal like	Gene	NUP62CL	protein_coding	.	NUP62CL
464	RBM41	0.932177	1.0241	6.34396	5.35268	6.24263	5.38704	1656	755	1520	798	chrX	BestRefSeq%2CGnomon	107052102	107118822	-	RBM41	.	55285	RNA binding motif protein 41	Gene	RBM41	protein_coding	.	RBM41
465	MORC4	0.868992	0.80391	7.95893	4.33758	7.75634	4.02268	5115	364	4378	298	chrX	BestRefSeq	106940738	107000212	-	MORC4	.	79710	MORC family CW-type zinc finger 4	Gene	MORC4	protein_coding	.	MORC4
466	RIPPLY1	0.920023	1	0.255555	0	0.135296	0	4	0	2	0	chrX	BestRefSeq	106900063	106903341	-	RIPPLY1	.	92129	ripply transcriptional repressor 1	Gene	RIPPLY1	protein_coding	.	RIPPLY1
467	LOC124905235	1	1	0	0	0	0	0	0	0	0	chrX	Gnomon	106675338	106678188	-	LOC124905235	.	124905235	uncharacterized LOC124905235	Gene	LOC124905235	lncRNA	.	LOC124905235
468	RADX	0.930763	0.616408	2.72684	2.55024	2.62333	1.8522	116	92	105	51	chrX	BestRefSeq%2CGnomon	106611978	106679439	+	RADX	.	55086	RPA1 related single stranded DNA binding protein. X-linked	Gene	RADX	protein_coding	.	RADX
469	PWWP3B	1.14748	0.585308	0	3.78418	0.198465	3.01145	0	242	3	138	chrX	BestRefSeq%2CGnomon	106168305	106208956	+	PWWP3B	.	139221	PWWP domain containing 3B	Gene	PWWP3B	protein_coding	.	PWWP3B
470	LOC105373305	1	1	0	0	0	0	0	0	0	0	chrX	Gnomon	106008115	106009687	+	LOC105373305	.	105373305	uncharacterized LOC105373305	Gene	LOC105373305	lncRNA	.	LOC105373305
471	LOC105373303	1.32889	0.910158	0.0682562	0.276424	0.478477	0.140612	1	4	8	2	chrX	Gnomon	105661632	105797352	-	LOC105373303	.	105373303	uncharacterized LOC105373303	Gene	LOC105373303	lncRNA	.	LOC105373303
472	LOC107985680	1	1	0	0	0	0	0	0	0	0	chrX	Gnomon	105541009	105551267	-	LOC107985680	.	107985680	uncharacterized LOC107985680	Gene	LOC107985680	lncRNA	.	LOC107985680
473	ESX1	1	1.05119	0	0	0	0.0720186	0	0	0	1	chrX	BestRefSeq	104250038	104254933	-	ESX1	.	80712	ESX homeobox 1	Gene	ESX1	protein_coding	.	ESX1
474	FAM199X	0.620601	0.811116	7.41422	6.98298	6.72596	6.68096	3500	2377	2133	1985	chrX	BestRefSeq%2CGnomon	104157066	104195902	+	FAM199X	.	139231	family with sequence similarity 199. X-linked	Gene	FAM199X	protein_coding	.	FAM199X
475	SLC25A53	0.920023	0.882981	0.255555	0.508304	0.135296	0.328759	4	8	2	5	chrX	BestRefSeq%2CGnomon	104099214	104157009	-	SLC25A53	.	401612	solute carrier family 25 member 53	Gene	SLC25A53	protein_coding	.	SLC25A53
476	TMSB15C	0.960142	1	0.161322	0	0.102643	0	2	0	2	0	chrX	BestRefSeq	104072887	104076236	-	TMSB15C	.	122394733	thymosin beta 15C	Gene	TMSB15C	protein_coding	.	TMSB15C
477	LOC107987334	1	1	0	0	0	0	0	0	0	0	chrX	Gnomon	103983751	103987261	+	LOC107987334	.	107987334	uncharacterized LOC107987334	Gene	LOC107987334	lncRNA	.	LOC107987334
478	TMSB15B	1.03959	1	0.344008	0	0.400028	0	6	0	6	0	chrX	BestRefSeq	103919155	103974426	+	TMSB15B	.	286527	thymosin beta 15B	Gene	TMSB15B	protein_coding	.	TMSB15B
479	TMEM31	1	1	0	0	0	0	0	0	0	0	chrX	BestRefSeq	103710909	103714032	+	TMEM31	.	203562	transmembrane protein 31	Gene	TMEM31	protein_coding	.	TMEM31
480	MORF4L2-AS1	0.799835	0.803548	1.23668	1.5364	0.914459	1.22086	28	36	18	26	chrX	BestRefSeq	103687284	103692560	+	MORF4L2-AS1	.	340544	MORF4L2 antisense RNA 1	Gene	MORF4L2-AS1	lncRNA	.	MORF4L2-AS1
481	TCEAL3	1.16438	1.23755	0.904639	1.14687	1.12421	1.45436	18	23	24	34	chrX	BestRefSeq	103607963	103609927	+	TCEAL3	.	85012	transcription elongation factor A like 3	Gene	TCEAL3	protein_coding	.	TCEAL3
482	LL0XNC01-250H12.3	1.48595	1.15798	2.66222	2.48371	3.23361	2.69533	110	87	171	107	chrX	Gnomon	103404780	103517943	+	LL0XNC01-250H12.3	.	100506901	uncharacterized LL0XNC01-250H12.3	Gene	LL0XNC01-250H12.3	lncRNA	.	LL0XNC01-250H12.3
483	BEX3	1.40033	1	7.17497	0	7.66075	0	2962	0	4096	0	chrX	BestRefSeq	103376323	103378164	+	BEX3	.	27018	brain expressed X-linked 3	Gene	BEX3	protein_coding	.	BEX3
484	BEX2	1.26932	1	1.04675	0	1.3908	0	22	0	33	0	chrX	BestRefSeq	103309346	103310990	-	BEX2	.	84707	brain expressed X-linked 2	Gene	BEX2	protein_coding	.	BEX2
485	LINC00630	0.874874	0.900875	4.4983	3.62104	4.30545	3.47044	446	214	382	197	chrX	BestRefSeq	102769153	102964523	+	LINC00630	.	100287765	long intergenic non-protein coding RNA 630	Gene	LINC00630	lncRNA	.	LINC00630
486	GPRASP3	1.39544	0.723681	3.07023	2.3282	3.55096	1.86162	153	76	218	51	chrX	BestRefSeq	102720743	102753540	+	GPRASP3	.	80823	G protein-coupled receptor associated sorting protein family member 3	Gene	GPRASP3	protein_coding	.	GPRASP3
487	GPRASP2	1.41334	1.1883	3.20193	3.13852	3.70103	3.38742	169	148	244	185	chrX	BestRefSeq	102712448	102717733	+	GPRASP2	.	114928	G protein-coupled receptor associated sorting protein 2	Gene	GPRASP2	protein_coding	.	GPRASP2
488	GPRASP1	1.18774	1.01488	2.40924	2.31318	2.65745	2.33449	89	75	108	79	chrX	BestRefSeq	102651483	102659083	+	GPRASP1	.	9737	G protein-coupled receptor associated sorting protein 1	Gene	GPRASP1	protein_coding	.	GPRASP1
489	ARMCX5-GPRASP2	1.23432	0.865721	4.07448	3.81553	4.3782	3.60751	327	248	403	219	chrX	BestRefSeq	102599348	102908064	+	ARMCX5-GPRASP2	.	100528062	ARMCX5-GPRASP2 readthrough	Gene	ARMCX5-GPRASP2	protein_coding	.	ARMCX5-GPRASP2
490	NXF4	1	1	0	0	0	0	0	0	0	0	chrX	BestRefSeq	102549965	102571693	+	NXF4	.	55999	nuclear RNA export factor 4 pseudogene	Gene	NXF4	transcribed_pseudogene	true	NXF4
491	TMSB15A	0.764825	1	0.522094	0	0.135296	0	9	0	2	0	chrX	BestRefSeq	102513682	102516739	-	TMSB15A	.	11013	thymosin beta 15A	Gene	TMSB15A	protein_coding	.	TMSB15A
492	NXF2B	1	0.567451	0	5.38679	0	4.56936	0	774	0	444	chrX	BestRefSeq	102360395	102440008	-	NXF2B	.	728343	nuclear RNA export factor 2B	Gene	NXF2B	protein_coding	.	NXF2B
493	LOC105373299	1	1	0	0	0	0	0	0	0	0	chrX	Gnomon	102141728	102143965	+	LOC105373299	.	105373299	uncharacterized LOC105373299	Gene	LOC105373299	lncRNA	.	LOC105373299
494	TCEAL6	1	1	0	0	0	0	0	0	0	0	chrX	BestRefSeq	102138502	102142481	-	TCEAL6	.	158931	transcription elongation factor A like 6	Gene	TCEAL6	protein_coding	.	TCEAL6
495	ZMAT1	0.562085	0.683743	3.80072	2.53718	2.96958	1.98871	267	91	139	58	chrX	BestRefSeq%2CGnomon	101882290	101932027	-	ZMAT1	.	84460	zinc finger matrin-type 1	Gene	ZMAT1	protein_coding	.	ZMAT1
496	NXF5	1	0.811451	0	0.301424	0	0	0	4	0	0	chrX	BestRefSeq	101832112	101857577	-	NXF5	.	55998	nuclear RNA export factor 5	Gene	NXF5	transcribed_pseudogene	true	NXF5
497	ARMCX3	1.31261	1.06465	4.30375	4.67827	4.69619	4.76865	387	466	507	513	chrX	BestRefSeq%2CGnomon	101623151	101627843	+	ARMCX3	.	51566	armadillo repeat containing X-linked 3	Gene	ARMCX3	protein_coding	.	ARMCX3
498	ARMCX1	1	1.33284	0	0.708025	0	1.12253	0	12	0	23	chrX	BestRefSeq	101550547	101554700	+	ARMCX1	.	51309	armadillo repeat containing X-linked 1	Gene	ARMCX1	protein_coding	.	ARMCX1
499	ARMCX4	1.0013	0.935413	0.133428	1.07638	0.135296	0.980057	2	21	2	19	chrX	BestRefSeq	101418278	101535988	+	ARMCX4	.	100131755	armadillo repeat containing X-linked 4	Gene	ARMCX4	protein_coding	.	ARMCX4
500	HNRNPH2	1.40195	1.11395	5.29922	5.49534	5.78665	5.65102	792	835	1103	962	chrX	BestRefSeq	101408222	101414133	+	HNRNPH2	.	3188	heterogeneous nuclear ribonucleoprotein H2	Gene	HNRNPH2	protein_coding	.	HNRNPH2
501	GLA	0.799778	0.692892	6.2396	4.27207	5.91727	3.74277	1539	347	1209	242	chrX	BestRefSeq%2CGnomon	101397803	101407925	-	GLA	.	2717	galactosidase alpha	Gene	GLA	protein_coding	.	GLA
502	RPL36A-HNRNPH2	1.58138	1.10859	3.7839	3.15352	4.44508	3.30225	264	150	423	173	chrX	BestRefSeq	101391011	101414133	+	RPL36A-HNRNPH2	.	100529097	RPL36A-HNRNPH2 readthrough	Gene	RPL36A-HNRNPH2	protein_coding	.	RPL36A-HNRNPH2
503	TAF7L	1	1.12839	0	0.212123	0	0.38639	0	3	0	6	chrX	BestRefSeq%2CGnomon	101268257	101293083	-	TAF7L	.	54457	TATA-box binding protein associated factor 7 like	Gene	TAF7L	protein_coding	.	TAF7L
504	DRP2	0.768868	0.999283	1.17611	1.45539	0.796917	1.45436	26	33	15	34	chrX	BestRefSeq%2CGnomon	101219786	101264502	+	DRP2	.	1821	dystrophin related protein 2	Gene	DRP2	protein_coding	.	DRP2
505	CENPI	0.471056	0.767672	5.19225	4.76766	4.10622	4.38622	734	497	330	389	chrX	BestRefSeq%2CGnomon	101098204	101181859	+	CENPI	.	2491	centromere protein I	Gene	CENPI	protein_coding	.	CENPI
506	ARL13A	1.09832	0.949851	0	0.0742275	0.135296	0	0	1	2	0	chrX	BestRefSeq%2CGnomon	100969708	100990831	+	ARL13A	.	392509	ADP ribosylation factor like GTPase 13A	Gene	ARL13A	protein_coding	.	ARL13A
507	LOC124900498	1	1	0	0	0	0	0	0	0	0	chrX	cmsearch	100822620	100822752	-	LOC124900498	.	124900498	small nucleolar RNA SNORA9	Gene	LOC124900498	snoRNA	.	LOC124900498
508	SYTL4	0.698782	0.651344	2.91676	1.30936	2.39967	0.690853	135	28	87	12	chrX	BestRefSeq%2CGnomon	100674491	100732121	-	SYTL4	.	94121	synaptotagmin like 4	Gene	SYTL4	protein_coding	.	SYTL4
509	LOC105373298	1	0.904491	0	0.144822	0	0	0	2	0	0	chrX	Gnomon	100604970	100622156	-	LOC105373298	.	105373298	uncharacterized LOC105373298	Gene	LOC105373298	lncRNA	.	LOC105373298
510	TNMD	1	1	0	0	0	0	0	0	0	0	chrX	BestRefSeq	100584936	100599885	+	TNMD	.	64102	tenomodulin	Gene	TNMD	protein_coding	.	TNMD
511	LOC101928092_1	1	1	0	0	0	0	0	0	0	0	chrY	Gnomon	2566029	2609240	-	LOC101928092_1	.	101928092	uncharacterized LOC101928092	Gene	LOC101928092	lncRNA	.	LOC101928092_1
512	ERVFC1	1	1	0	0	0	0	0	0	0	0	chrX	Gnomon	97841746	97849381	+	ERVFC1	.	105373297	endogenous retrovirus group FC1 Env polyprotein	Gene	ERVFC1	protein_coding	.	ERVFC1
513	DIAPH2-AS1	1.04916	1.24157	0	0.0742275	0.0692333	0.38639	0	1	1	6	chrX	BestRefSeq	97528364	97564535	-	DIAPH2-AS1	.	10824	DIAPH2 antisense RNA 1	Gene	DIAPH2-AS1	lncRNA	.	DIAPH2-AS1
514	LOC105373296	1	1.05119	0	0	0	0.0720186	0	0	0	1	chrX	Gnomon	96497494	96503325	+	LOC105373296	.	105373296	uncharacterized LOC105373296	Gene	LOC105373296	lncRNA	.	LOC105373296
515	LOC107985714	1.04916	1.05119	0	0	0.0692333	0.0720186	0	0	1	1	chrX	Gnomon	96428271	96542339	-	LOC107985714	.	107985714	uncharacterized LOC107985714	Gene	LOC107985714	lncRNA	.	LOC107985714
516	LOC124905234	1.04916	1	0	0	0.0692333	0	0	0	1	0	chrX	Gnomon	96127736	96151228	-	LOC124905234	.	124905234	uncharacterized LOC124905234	Gene	LOC124905234	lncRNA	.	LOC124905234
517	LOC107985704	0.925752	0.867897	0.866811	0.276424	0.755508	0.0720186	17	4	14	1	chrX	Gnomon	94523395	94600325	-	LOC107985704	.	107985704	uncharacterized LOC107985704	Gene	LOC107985704	lncRNA	.	LOC107985704
518	FAM133A	0.88876	0.747481	0.746984	3.67511	0.576851	3.25522	14	223	10	167	chrX	BestRefSeq%2CGnomon	93673681	93712265	+	FAM133A	.	286499	family with sequence similarity 133 member A	Gene	FAM133A	protein_coding	.	FAM133A
519	PCDH11X	1.04916	0.955959	0	0.611618	0.0692333	0.546639	0	10	1	9	chrX	BestRefSeq%2CGnomon	91779375	92623230	+	PCDH11X	.	27328	protocadherin 11 X-linked	Gene	PCDH11X	protein_coding	.	PCDH11X
520	PABPC5	0.873099	0.890844	0.195783	2.0593	0	1.89254	3	60	0	53	chrX	BestRefSeq	91434839	91438584	+	PABPC5	.	140886	poly(A) binding protein cytoplasmic 5	Gene	PABPC5	protein_coding	.	PABPC5
521	PABPC5-AS1	1	1	0	0	0	0	0	0	0	0	chrX	BestRefSeq	91414903	91434999	-	PABPC5-AS1	.	102724167	PABPC5 antisense RNA 1	Gene	PABPC5-AS1	lncRNA	.	PABPC5-AS1
522	TGIF2LX	1	1	0	0	0	0	0	0	0	0	chrX	BestRefSeq	89921908	89922883	+	TGIF2LX	.	90316	TGFB induced factor homeobox 2 like X-linked	Gene	TGIF2LX	protein_coding	.	TGIF2LX
523	LOC107985653	1	1	0	0	0	0	0	0	0	0	chrX	Gnomon	88984714	88989974	+	LOC107985653	.	107985653	uncharacterized LOC107985653	Gene	LOC107985653	lncRNA	.	LOC107985653
524	LOC107985713	1.14748	0.99847	0	0.0742275	0.198465	0.0720186	0	1	3	1	chrX	Gnomon	88494130	88613490	-	LOC107985713	.	107985713	uncharacterized LOC107985713	Gene	LOC107985713	lncRNA	.	LOC107985713
525	LOC124905233	1	0.671463	0	2.86451	0	2.28989	0	119	0	76	chrX	Gnomon	87723928	87728665	-	LOC124905233	.	124905233	uncharacterized LOC124905233	Gene	LOC124905233	lncRNA	.	LOC124905233
526	POF1B	1.26668	1.132	4.83874	2.55024	5.17979	2.72912	570	92	717	110	chrX	BestRefSeq%2CGnomon	85277396	85379665	-	POF1B	.	79983	POF1B actin binding protein	Gene	POF1B	protein_coding	.	POF1B
527	APOOL	1.13772	0.811492	5.02844	5.00913	5.21459	4.70778	653	591	735	491	chrX	BestRefSeq%2CGnomon	85003877	85093315	+	APOOL	.	139322	apolipoprotein O like	Gene	APOOL	protein_coding	.	APOOL
528	UBE2DNL	1	1	0	0	0	0	0	0	0	0	chrX	BestRefSeq	84934151	84934890	+	UBE2DNL	.	100131816	ubiquitin conjugating enzyme E2 D N-terminal like (pseudogene)	Gene	UBE2DNL	transcribed_pseudogene	true	UBE2DNL
529	HDX	2.01436	1.10196	1.62447	4.3451	2.63479	4.48517	43	366	106	418	chrX	BestRefSeq%2CGnomon	84317878	84502453	-	HDX	.	139324	highly divergent homeobox	Gene	HDX	protein_coding	.	HDX
530	CYLC1	1	1.05119	0	0	0	0.0720186	0	0	0	1	chrX	BestRefSeq%2CGnomon	83861146	83886698	+	CYLC1	.	1538	cylicin 1	Gene	CYLC1	protein_coding	.	CYLC1
531	LOC105373287	1.00068	1	0.0682562	0	0.0692333	0	1	0	1	0	chrX	Gnomon	82741175	82765924	-	LOC105373287	.	105373287	uncharacterized LOC105373287	Gene	LOC105373287	lncRNA	.	LOC105373287
532	LOC124900496	1	1	0	0	0	0	0	0	0	0	chrX	cmsearch	82561201	82561347	+	LOC124900496	.	124900496	small nucleolar RNA SNORA4	Gene	LOC124900496	snoRNA	.	LOC124900496
533	EIF3JP1	1.00218	1.04302	0.260698	0.215669	0.263836	0.276432	4	3	4	4	chrX	BestRefSeq	82496816	82497945	-	EIF3JP1	.	117981790	EIF3J pseudogene 1	Gene	EIF3JP1	transcribed_pseudogene	true	EIF3JP1
534	LOC105373286	1	1.05119	0	0	0	0.0720186	0	0	0	1	chrX	Gnomon	82118976	82125542	-	LOC105373286	.	105373286	uncharacterized LOC105373286	Gene	LOC105373286	lncRNA	.	LOC105373286
535	LOC105373284	0.95894	1.02914	0.195783	0.453734	0.135296	0.495175	3	7	2	8	chrX	Gnomon	81359739	81366215	+	LOC105373284	.	105373284	uncharacterized LOC105373284	Gene	LOC105373284	lncRNA	.	LOC105373284
536	SH3BGRL	1.16449	0.761452	5.9291	5.57988	6.1488	5.1867	1237	887	1423	692	chrX	BestRefSeq%2CGnomon	81202102	81298547	+	SH3BGRL	.	6451	SH3 domain binding glutamate rich protein like	Gene	SH3BGRL	protein_coding	.	SH3BGRL
537	HMGN5	0.726518	0.58435	3.12958	4.92387	2.66865	4.14877	160	556	109	327	chrX	BestRefSeq%2CGnomon	81113699	81201913	-	HMGN5	.	79366	high mobility group nucleosome binding domain 5	Gene	HMGN5	protein_coding	.	HMGN5
538	BRWD3	1.4766	1.20755	7.34497	7.0785	7.90725	7.35059	3335	2541	4863	3169	chrX	BestRefSeq%2CGnomon	80669503	80809877	-	BRWD3	.	254065	bromodomain and WD repeat domain containing 3	Gene	BRWD3	protein_coding	.	BRWD3
539	TENT5D	1.09832	0.904491	0	0.144822	0.135296	0	0	2	2	0	chrX	BestRefSeq	80335504	80445309	+	TENT5D	.	169966	terminal nucleotidyltransferase 5D	Gene	TENT5D	protein_coding	.	TENT5D
540	ITM2A	0.920023	1	0.255555	0	0.135296	0	4	0	2	0	chrX	BestRefSeq	79360384	79367334	-	ITM2A	.	9452	integral membrane protein 2A	Gene	ITM2A	protein_coding	.	ITM2A
541	GPR174	0.804995	1.05119	0.312948	0	0	0.0720186	5	0	0	1	chrX	BestRefSeq%2CGnomon	79144688	79175318	+	GPR174	.	84636	G protein-coupled receptor 174	Gene	GPR174	protein_coding	.	GPR174
542	MIR4328	1	1	0	0	0	0	0	0	0	0	chrX	BestRefSeq	78901194	78901249	-	MIR4328	.	100422932	microRNA 4328	Gene	MIR4328	miRNA	.	MIR4328
543	RTL3	1	1	0	0	0	0	0	0	0	0	chrX	BestRefSeq	78656068	78659328	-	RTL3	.	203430	retrotransposon Gag like 3	Gene	RTL3	protein_coding	.	RTL3
544	LOC107985670	1	1	0	0	0	0	0	0	0	0	chrX	Gnomon	78653459	78722393	+	LOC107985670	.	107985670	uncharacterized LOC107985670	Gene	LOC107985670	lncRNA	.	LOC107985670
545	CYSLTR1	1	0.775394	0	2.02227	0	1.65528	0	58	0	42	chrX	BestRefSeq	78271468	78327611	-	CYSLTR1	.	10800	cysteinyl leukotriene receptor 1	Gene	CYSLTR1	protein_coding	.	CYSLTR1
546	LOC107985669	1	1	0	0	0	0	0	0	0	0	chrX	Gnomon	78203563	78221173	+	LOC107985669	.	107985669	uncharacterized LOC107985669	Gene	LOC107985669	lncRNA	.	LOC107985669
547	TAF9B	0.879288	1.08742	5.51927	5.07388	5.33368	5.19479	926	619	800	696	chrX	BestRefSeq	78129748	78139650	-	TAF9B	.	51616	TATA-box binding protein associated factor 9b	Gene	TAF9B	protein_coding	.	TAF9B
548	PGK1	0.945212	1.23672	9.42972	10.0787	9.34843	10.3852	14214	20463	13240	26108	chrX	BestRefSeq	78104248	78129295	+	PGK1	.	5230	phosphoglycerate kinase 1	Gene	PGK1	protein_coding	.	PGK1
549	LOC124905201	1	1.04338	0	0.144822	0	0.206092	0	2	0	3	chrX	Gnomon	77974438	77975951	+	LOC124905201	.	124905201	uncharacterized LOC124905201	Gene	LOC124905201	lncRNA	.	LOC124905201
550	ATRX	0.864711	0.89001	8.49865	7.9174	8.28894	7.74929	7445	4560	6342	4184	chrX	BestRefSeq%2CGnomon	77504880	77786216	-	ATRX	.	546	ATRX chromatin remodeler	Gene	ATRX	protein_coding	.	ATRX
551	FGF16	1.04916	1	0	0	0.0692333	0	0	0	1	0	chrX	BestRefSeq	77447389	77457278	+	FGF16	.	8823	fibroblast growth factor 16	Gene	FGF16	protein_coding	.	FGF16
552	MIR384	1	1	0	0	0	0	0	0	0	0	chrX	BestRefSeq	76919273	76919360	-	MIR384	.	494333	microRNA 384	Gene	MIR384	miRNA	.	MIR384
553	MAGEE2	0.878844	1	0.255555	0	0.0692333	0	4	0	1	0	chrX	BestRefSeq	75782987	75785254	-	MAGEE2	.	139599	MAGE family member E2	Gene	MAGEE2	protein_coding	.	MAGEE2
554	TTC3P1	1.18551	1.3464	0.707894	0.761528	0.953399	1.19063	13	13	19	25	chrX	BestRefSeq	75740538	75743079	-	TTC3P1	.	286495	tetratricopeptide repeat domain 3 pseudogene 1	Gene	TTC3P1	transcribed_pseudogene	true	TTC3P1
555	ZDHHC15	1.00068	1	0.0682562	0	0.0692333	0	1	0	1	0	chrX	BestRefSeq%2CGnomon	75368427	75523037	-	ZDHHC15	.	158866	zinc finger DHHC-type palmitoyltransferase 15	Gene	ZDHHC15	protein_coding	.	ZDHHC15
556	ABCB7	0.91106	0.869595	5.2337	4.50795	5.09932	4.30636	756	412	677	367	chrX	BestRefSeq	75051048	75156283	-	ABCB7	.	22	ATP binding cassette subfamily B member 7	Gene	ABCB7	protein_coding	.	ABCB7
557	SLC16A2	1.37698	1.35183	4.55039	3.19905	5.0119	3.63396	463	155	636	223	chrX	BestRefSeq	74421493	74533916	+	SLC16A2	.	6567	solute carrier family 16 member 2	Gene	SLC16A2	protein_coding	.	SLC16A2
558	ZCCHC13	1	1	0	0	0	0	0	0	0	0	chrX	BestRefSeq	74304180	74305034	+	ZCCHC13	.	389874	zinc finger CCHC-type containing 13	Gene	ZCCHC13	protein_coding	.	ZCCHC13
559	MIR545	1	1	0	0	0	0	0	0	0	0	chrX	BestRefSeq	74287104	74287209	-	MIR545	.	664614	microRNA 545	Gene	MIR545	miRNA	.	MIR545
560	MIR421	1	1	0	0	0	0	0	0	0	0	chrX	BestRefSeq	74218377	74218461	-	MIR421	.	693122	microRNA 421	Gene	MIR421	miRNA	.	MIR421
561	FTX	0.861784	0.996285	3.46321	2.31028	3.24861	2.30491	207	75	173	77	chrX	BestRefSeq	74028136	74293574	-	FTX	.	100302692	FTX transcript. XIST regulator	Gene	FTX	lncRNA	.	FTX
562	JPX	0.686358	0.802762	2.18166	2.0409	1.63869	1.72395	73	59	43	45	chrX	BestRefSeq	73944324	74070384	+	JPX	.	554203	JPX transcript. XIST activator	Gene	JPX	lncRNA	.	JPX
563	XIST	0.95379	1.14433	0.0682562	0.0742275	0	0.268729	1	1	0	4	chrX	BestRefSeq	73820651	73852753	-	XIST	.	7503	X inactive specific transcript	Gene	XIST	lncRNA	.	XIST
564	CDX4	1	1	0	0	0	0	0	0	0	0	chrX	BestRefSeq	73447053	73455171	+	CDX4	.	1046	caudal type homeobox 4	Gene	CDX4	protein_coding	.	CDX4
565	NAP1L6P	1	1	0	0	0	0	0	0	0	0	chrX	BestRefSeq	73126037	73128080	-	NAP1L6P	.	645996	nucleosome assembly protein 1 like 6. pseudogene	Gene	NAP1L6P	transcribed_pseudogene	true	NAP1L6P
566	LOC101928380	1.04916	0.950789	0	0.144822	0.0692333	0.0720186	0	2	1	1	chrX	Gnomon	73080336	73084635	+	LOC101928380	.	101928380	uncharacterized LOC101928380	Gene	LOC101928380	lncRNA	.	LOC101928380
567	PABPC1L2A	1	1	0	0	0	0	0	0	0	0	chrX	BestRefSeq	73077276	73079512	-	PABPC1L2A	.	340529	poly(A) binding protein cytoplasmic 1 like 2A	Gene	PABPC1L2A	protein_coding	.	PABPC1L2A
568	FAM236A	1	1	0	0	0	0	0	0	0	0	chrX	BestRefSeq	72938206	72938958	+	FAM236A	.	100129407	family with sequence similarity 236 member A	Gene	FAM236A	protein_coding	.	FAM236A
569	FAM236C	1	1	0	0	0	0	0	0	0	0	chrX	BestRefSeq	72912615	72913401	+	FAM236C	.	109729126	family with sequence similarity 236 member C	Gene	FAM236C	protein_coding	.	FAM236C
570	DMRTC1	0.952734	1	0.0698553	0	0	0	1	0	0	0	chrX	BestRefSeq	72872025	72943837	-	DMRTC1	.	63947	DMRT like family C1	Gene	DMRTC1	protein_coding	.	DMRTC1
571	DMRTC1B	1.19664	0.863266	0	0.212123	0.258984	0	0	3	4	0	chrX	BestRefSeq%2CGnomon	72776890	72848803	+	DMRTC1B	.	728656	DMRT like family C1B	Gene	DMRTC1B	protein_coding	.	DMRTC1B
572	LOC105377217	0.741529	1.04338	0.866811	0.144822	0.435387	0.206092	17	2	7	3	chrY	Gnomon	17554144	17563405	-	LOC105377217	.	105377217	uncharacterized LOC105377217	Gene	LOC105377217	lncRNA	.	LOC105377217
573	LOC124905290	1	1	0	0	0	0	0	0	0	0	chrX	cmsearch	72726122	72726337	-	LOC124905290	.	124905290	small nucleolar RNA U3	Gene	LOC124905290	snoRNA	.	LOC124905290
574	PHKA1-AS1	1	1	0	0	0	0	0	0	0	0	chrX	BestRefSeq	72688949	72712348	+	PHKA1-AS1	.	101928259	PHKA1 antisense RNA 1	Gene	PHKA1-AS1	lncRNA	.	PHKA1-AS1
575	PHKA1	1.20126	1.18782	6.55417	5.81181	6.81872	6.06012	1919	1045	2276	1284	chrX	BestRefSeq%2CGnomon	72578814	72714306	-	PHKA1	.	5255	phosphorylase kinase regulatory subunit alpha 1	Gene	PHKA1	protein_coding	.	PHKA1
576	HDAC8	1.0037	0.994191	5.21877	4.45683	5.2241	4.44843	748	397	740	407	chrX	BestRefSeq%2CGnomon	72329516	72572843	-	HDAC8	.	55869	histone deacetylase 8	Gene	HDAC8	protein_coding	.	HDAC8
577	CITED1	0.739864	1	0.569964	0	0.135296	0	10	0	2	0	chrX	BestRefSeq	72301646	72307157	-	CITED1	.	4435	Cbp/p300 interacting transactivator with Glu/Asp rich carboxy-terminal domain 1	Gene	CITED1	protein_coding	.	CITED1
578	RTL5	1.57781	1.15356	3.12157	0	3.77949	0.206092	159	0	259	3	chrX	BestRefSeq	72127110	72131915	-	RTL5	.	340526	retrotransposon Gag like 5	Gene	RTL5	protein_coding	.	RTL5
579	RPS26P11	1.22564	1.10387	2.992	3.80561	3.28554	3.94819	144	246	178	282	chrX	BestRefSeq	72044409	72044974	+	RPS26P11	.	441502	ribosomal protein S26 pseudogene 11	Gene	RPS26P11	transcribed_pseudogene	true	RPS26P11
580	CXorf49B	1	1	0	0	0	0	0	0	0	0	chrX	BestRefSeq	71763349	71767204	+	CXorf49B	.	100132994	chromosome X open reading frame 49B	Gene	CXorf49B	protein_coding	.	CXorf49B
581	CXorf49	1	1	0	0	0	0	0	0	0	0	chrX	BestRefSeq	71714371	71718285	-	CXorf49	.	100130361	chromosome X open reading frame 49	Gene	CXorf49	protein_coding	.	CXorf49
582	LOC100129291	1	1	0	0	0	0	0	0	0	0	chrX	BestRefSeq	71662995	71666903	-	LOC100129291	.	100129291	chromosome X open reading frame 49 pseudogene	Gene	LOC100129291	transcribed_pseudogene	true	LOC100129291
583	GCNA	1.2118	1.24025	0.9415	1.00227	1.21865	1.3129	19	19	27	29	chrX	BestRefSeq	71578437	71613583	+	GCNA	.	93953	germ cell nuclear acidic peptidase	Gene	GCNA	protein_coding	.	GCNA
584	INGX	1	0.949851	0	0.0742275	0	0	0	1	0	0	chrX	BestRefSeq	71491681	71492449	-	INGX	.	27160	inhibitor of growth family. X-linked (pseudogene)	Gene	INGX	transcribed_pseudogene	true	INGX
585	LOC124905198	1	1	0	0	0	0	0	0	0	0	chrX	Gnomon	71347964	71361833	+	LOC124905198	.	124905198	uncharacterized LOC124905198	Gene	LOC124905198	lncRNA	.	LOC124905198
586	LOC105373247	1.09445	0.837171	0.0682562	0.397017	0.198465	0.140612	1	6	3	2	chrX	Gnomon	71254808	71272792	+	LOC105373247	.	105373247	uncharacterized LOC105373247	Gene	LOC105373247	lncRNA	.	LOC105373247
587	CXorf65	1	1	0	0	0	0	0	0	0	0	chrX	BestRefSeq%2CGnomon	71103889	71106740	-	CXorf65	.	158830	chromosome X open reading frame 65	Gene	CXorf65	protein_coding	.	CXorf65
588	FOXO4	1.29424	0.634477	3.18443	1.70941	3.55653	1.05305	167	43	219	21	chrX	BestRefSeq	71095851	71103532	+	FOXO4	.	4303	forkhead box O4	Gene	FOXO4	protein_coding	.	FOXO4
589	SLC7A3	1	1	0	0	0	0	0	0	0	0	chrX	BestRefSeq%2CGnomon	70925579	70931096	-	SLC7A3	.	84889	solute carrier family 7 member 3	Gene	SLC7A3	protein_coding	.	SLC7A3
590	SNORD3E	1.04916	1	0	0	0.0692333	0	0	0	1	0	chrX	BestRefSeq	70846081	70846295	-	SNORD3E	.	109617015	small nucleolar RNA. C/D box 3E	Gene	SNORD3E	snoRNA	.	SNORD3E
591	DLG3-AS1	1	1.09571	0	0.0742275	0	0.206092	0	1	0	3	chrX	BestRefSeq	70452956	70455994	-	DLG3-AS1	.	100873930	DLG3 antisense RNA 1	Gene	DLG3-AS1	lncRNA	.	DLG3-AS1
592	DLG3	1.39337	0.919396	3.88356	7.06889	4.36214	6.94764	284	2524	398	2392	chrX	BestRefSeq%2CGnomon	70444835	70505490	+	DLG3	.	1741	discs large MAGUK scaffold protein 3	Gene	DLG3	protein_coding	.	DLG3
593	GDPD2	1	0.99847	0	0.0742275	0	0.0720186	0	1	0	1	chrX	BestRefSeq%2CGnomon	70423314	70433381	+	GDPD2	.	54857	glycerophosphodiester phosphodiesterase domain containing 2	Gene	GDPD2	protein_coding	.	GDPD2
594	KIF4A	0.354808	0.724607	7.04309	7.04645	5.5482	6.58172	2701	2485	932	1852	chrX	BestRefSeq	70290104	70420886	+	KIF4A	.	24137	kinesin family member 4A	Gene	KIF4A	protein_coding	.	KIF4A
595	PDZD11	1.05277	0.994614	5.15937	4.43235	5.23356	4.42456	717	390	745	400	chrX	BestRefSeq%2CGnomon	70286595	70289927	-	PDZD11	.	51248	PDZ domain containing 11	Gene	PDZD11	protein_coding	.	PDZD11
596	ARR3	1	1	0	0	0	0	0	0	0	0	chrX	BestRefSeq%2CGnomon	70268334	70281883	+	ARR3	.	407	arrestin 3	Gene	ARR3	protein_coding	.	ARR3
597	AWAT1	1	1	0	0	0	0	0	0	0	0	chrX	BestRefSeq	70234655	70240659	+	AWAT1	.	158833	acyl-CoA wax alcohol acyltransferase 1	Gene	AWAT1	protein_coding	.	AWAT1
598	LOC107985683	1.09832	0.951641	0	0.212123	0.135296	0.140612	0	3	2	2	chrX	Gnomon	70153632	70162362	-	LOC107985683	.	107985683	uncharacterized LOC107985683	Gene	LOC107985683	lncRNA	.	LOC107985683
599	AWAT2	1	1	0	0	0	0	0	0	0	0	chrX	BestRefSeq%2CGnomon	70040542	70049938	-	AWAT2	.	158835	acyl-CoA wax alcohol acyltransferase 2	Gene	AWAT2	protein_coding	.	AWAT2
600	NALF2	0.928374	1.04709	3.21486	0.0742275	3.10764	0.140612	171	1	155	2	chrX	BestRefSeq%2CGnomon	69504326	69532508	+	NALF2	.	27112	NALCN channel auxiliary factor 2	Gene	NALF2	protein_coding	.	NALF2
601	LINC00269	1	1	0	0	0	0	0	0	0	0	chrX	BestRefSeq	69179557	69209924	+	LINC00269	.	100996279	long intergenic non-protein coding RNA 269	Gene	LINC00269	lncRNA	.	LINC00269
602	PJA1	1.01187	1.42756	4.5172	1.39874	4.53423	1.91229	452	31	451	54	chrX	BestRefSeq	69160746	69165453	-	PJA1	.	64219	praja ring finger ubiquitin ligase 1	Gene	PJA1	protein_coding	.	PJA1
603	LOC124905196	1	1	0	0	0	0	0	0	0	0	chrX	Gnomon	69095885	69096469	-	LOC124905196	.	124905196	uncharacterized LOC124905196	Gene	LOC124905196	lncRNA	.	LOC124905196
604	LOC105373242	1	1	0	0	0	0	0	0	0	0	chrX	Gnomon	69031120	69084509	-	LOC105373242	.	105373242	uncharacterized LOC105373242	Gene	LOC105373242	lncRNA	.	LOC105373242
605	YIPF6	1.45932	1.16843	6.35168	6.11079	6.89698	6.33536	1665	1290	2404	1558	chrX	BestRefSeq	68499051	68537282	+	YIPF6	.	286451	Yip1 domain family member 6	Gene	YIPF6	protein_coding	.	YIPF6
606	VSIG4	1	1	0	0	0	0	0	0	0	0	chrX	BestRefSeq	66021738	66040080	-	VSIG4	.	11326	V-set and immunoglobulin domain containing 4	Gene	VSIG4	protein_coding	.	VSIG4
607	MIR223HG	1	1.13598	0	0.144822	0	0.328759	0	2	0	5	chrX	BestRefSeq	66015461	66020426	+	MIR223HG	.	115891964	MIR223 host gene	Gene	MIR223HG	lncRNA	.	MIR223HG
608	MSN	1.22469	1.29395	9.12153	8.51731	9.41394	8.8891	11476	6921	13856	9243	chrX	BestRefSeq%2CGnomon	65588377	65741931	+	MSN	.	4478	moesin	Gene	MSN	protein_coding	.	MSN
609	ZC3H12B	1.00186	1.15356	0.195783	0	0.198465	0.206092	3	0	3	3	chrX	BestRefSeq%2CGnomon	65034826	65507887	+	ZC3H12B	.	340554	zinc finger CCCH-type containing 12B	Gene	ZC3H12B	protein_coding	.	ZC3H12B
610	LOC124905195	1	0.997086	0	0.144822	0	0.140612	0	2	0	2	chrX	Gnomon	64789949	64808294	-	LOC124905195	.	124905195	uncharacterized LOC124905195	Gene	LOC124905195	lncRNA	.	LOC124905195
611	LOC112268307	0.95379	1.11832	0.0682562	0.660626	0	0.821953	1	11	0	15	chrX	Gnomon	64205946	64312562	+	LOC112268307	.	112268307	uncharacterized LOC112268307	Gene	LOC112268307	protein_coding	.	LOC112268307
612	AMER1	1.17237	0.70729	4.01042	4.30712	4.23985	3.8075	312	356	364	254	chrX	BestRefSeq	64185117	64205708	-	AMER1	.	139285	APC membrane recruitment protein 1	Gene	AMER1	protein_coding	.	AMER1
613	MIR1468	1	1	0	0	0	0	0	0	0	0	chrX	BestRefSeq	63786002	63786087	-	MIR1468	.	100302115	microRNA 1468	Gene	MIR1468	miRNA	.	MIR1468
614	SPIN4	0.99888	0.918315	4.04471	5.59729	4.04309	5.47435	320	898	315	849	chrX	BestRefSeq	63347228	63351332	-	SPIN4	.	139886	spindlin family member 4	Gene	SPIN4	protein_coding	.	SPIN4
615	ZXDA	1.45201	0.986767	2.46968	1.73842	3.00773	1.7192	94	44	143	45	chrX	BestRefSeq	57905430	57910458	-	ZXDA	.	7789	zinc finger X-linked duplicated A	Gene	ZXDA	protein_coding	.	ZXDA
616	LOC124905232	1	1.10237	0	0	0	0.140612	0	0	0	2	chrX	Gnomon	57816627	57836687	-	LOC124905232	.	124905232	uncharacterized LOC124905232	Gene	LOC124905232	lncRNA	.	LOC124905232
617	NLRP2B	1	1	0	0	0	0	0	0	0	0	chrX	BestRefSeq	57677067	57680260	-	NLRP2B	.	286430	NLR family pyrin domain containing 2B	Gene	NLRP2B	protein_coding	.	NLRP2B
618	LOC107985708	1	1	0	0	0	0	0	0	0	0	chrX	Gnomon	57658431	57667950	-	LOC107985708	.	107985708	uncharacterized LOC107985708	Gene	LOC107985708	lncRNA	.	LOC107985708
619	SPIN2A	1.25836	1.11174	0.733553	0.996896	1.0651	1.14971	14	19	22	24	chrX	BestRefSeq%2CGnomon	57134265	57147180	-	SPIN2A	.	54466	spindlin family member 2A	Gene	SPIN2A	protein_coding	.	SPIN2A
620	SPIN3	1.12079	1.32519	4.49567	4.40778	4.66019	4.81398	445	383	494	530	chrX	BestRefSeq%2CGnomon	56975120	56995541	-	SPIN3	.	169981	spindlin family member 3	Gene	SPIN3	protein_coding	.	SPIN3
621	NBDY	1.22694	1.25374	4.97388	5.15308	5.26894	5.47932	628	655	764	852	chrX	BestRefSeq	56729243	56819179	+	NBDY	.	550643	negative regulator of P-body association	Gene	NBDY	protein_coding	.	NBDY
622	LOC124900486	0.965215	1.12466	0.368145	2.53718	0.317067	2.70667	6	91	5	108	chrX	Gnomon	56054485	56205093	+	LOC124900486	.	124900486	uncharacterized LOC124900486	Gene	LOC124900486	lncRNA	.	LOC124900486
623	LOC124905193	0.95379	1	0.0682562	0	0	0	1	0	0	0	chrX	Gnomon	56027529	56031626	-	LOC124905193	.	124905193	uncharacterized LOC124905193	Gene	LOC124905193	lncRNA	.	LOC124905193
624	KLF8	0.916019	1.0872	0.195783	2.93592	0.0692333	3.05653	3	126	1	143	chrX	BestRefSeq%2CGnomon	55908123	56291531	+	KLF8	.	11279	KLF transcription factor 8	Gene	KLF8	protein_coding	.	KLF8
625	RRAGB	1.05969	1.03616	3.40501	2.34067	3.48866	2.39191	198	77	208	83	chrX	BestRefSeq%2CGnomon	55717749	55758774	+	RRAGB	.	10325	Ras related GTP binding B	Gene	RRAGB	protein_coding	.	RRAGB
626	LOC101928692	0.746748	0.99847	0.421307	0.0742275	0	0.0720186	7	1	0	1	chrX	Gnomon	55488941	55491513	+	LOC101928692	.	101928692	uncharacterized LOC101928692	Gene	LOC101928692	lncRNA	.	LOC101928692
627	USP51	1.20305	0.987498	1.48161	2.18187	1.7483	2.16372	37	67	48	68	chrX	BestRefSeq%2CGnomon	55484616	55489848	-	USP51	.	158880	ubiquitin specific peptidase 51	Gene	USP51	protein_coding	.	USP51
628	MAGEH1	1.83894	1.20837	1.20671	2.5107	2.08559	2.78376	27	89	66	115	chrX	BestRefSeq	55452127	55453566	+	MAGEH1	.	28986	MAGE family member H1	Gene	MAGEH1	protein_coding	.	MAGEH1
629	MIR4536-2	1	1	0	0	0	0	0	0	0	0	chrX	BestRefSeq	55451495	55451582	+	MIR4536-2	.	100847061	microRNA 4536-2	Gene	MIR4536-2	miRNA	.	MIR4536-2
630	MIR4536-1	1	1	0	0	0	0	0	0	0	0	chrX	BestRefSeq	55451495	55451582	-	MIR4536-1	.	100616155	microRNA 4536-1	Gene	MIR4536-1	miRNA	.	MIR4536-1
631	LOC100421746	1	0.949482	0	0.147438	0	0.0726508	0	2	0	1	chrX	BestRefSeq	55280088	55288786	+	LOC100421746	.	100421746	PAGE family member 5 pseudogene	Gene	LOC100421746	transcribed_pseudogene	true	LOC100421746
632	CD99P1_1	1	1	0	0	0	0	0	0	0	0	chrY	BestRefSeq	2609265	2657229	+	CD99P1_1	.	401577	CD99 molecule pseudogene 1	Gene	CD99P1	transcribed_pseudogene	true	CD99P1_1
633	PAGE5	1	1.13702	0	7.41519	0	7.60044	0	3214	0	3772	chrX	BestRefSeq	55220346	55224108	+	PAGE5	.	90737	PAGE family member 5	Gene	PAGE5	protein_coding	.	PAGE5
634	SNORA109	1.1491	0.99752	0	0.0756015	0.200503	0.0720186	0	1	3	1	chrX	BestRefSeq	55183480	55183607	-	SNORA109	.	106635544	small nucleolar RNA. H/ACA box 109	Gene	SNORA109	snoRNA	.	SNORA109
635	SNORA11G	1	1	0	0	0	0	0	0	0	0	chrX	BestRefSeq	54927305	54927435	+	SNORA11G	.	109616961	small nucleolar RNA. H/ACA box 11G	Gene	SNORA11G	snoRNA	.	SNORA11G
636	ITIH6	0.65443	1.15356	0.746984	0	0.135296	0.206092	14	0	2	3	chrX	BestRefSeq	54748918	54798255	-	ITIH6	.	347365	inter-alpha-trypsin inhibitor heavy chain family member 6	Gene	ITIH6	protein_coding	.	ITIH6
637	GNL3L	1.26229	1.16426	6.66371	6.73599	6.99975	6.9554	2072	2000	2583	2405	chrX	BestRefSeq%2CGnomon	54530219	54645854	+	GNL3L	.	54552	G protein nucleolar 3 like	Gene	GNL3L	protein_coding	.	GNL3L
638	FAM120C	0.894678	1.19638	4.50186	4.56054	4.3413	4.81922	447	428	392	532	chrX	BestRefSeq%2CGnomon	54068324	54183254	-	FAM120C	.	54954	family with sequence similarity 120C	Gene	FAM120C	protein_coding	.	FAM120C
639	RIBC1	0.752762	0.757155	1.9298	1.1809	1.52007	0.779563	58	24	38	14	chrX	BestRefSeq%2CGnomon	53422873	53431115	+	RIBC1	.	158787	RIB43A domain with coiled-coils 1	Gene	RIBC1	protein_coding	.	RIBC1
640	SMC1A	0.47425	0.560339	7.49005	7.72092	6.41377	6.88529	3690	3977	1714	2290	chrX	BestRefSeq	53374149	53422728	-	SMC1A	.	8243	structural maintenance of chromosomes 1A	Gene	SMC1A	protein_coding	.	SMC1A
641	IQSEC2	1.4574	0.908674	5.00251	4.41817	5.5459	4.28001	641	386	930	360	chrX	BestRefSeq%2CGnomon	53225813	53321350	-	IQSEC2	.	23096	IQ motif and Sec7 domain ArfGEF 2	Gene	IQSEC2	protein_coding	.	IQSEC2
642	MIR6894	1	1	0	0	0	0	0	0	0	0	chrX	BestRefSeq	53198889	53198945	-	MIR6894	.	102466759	microRNA 6894	Gene	MIR6894	miRNA	.	MIR6894
643	KANTR	0.934328	0.81826	3.77031	4.14867	3.67231	3.8593	261	317	239	264	chrX	BestRefSeq	53094142	53147921	+	KANTR	.	102723508	KANTR integral membrane protein	Gene	KANTR	protein_coding	.	KANTR
644	TSPYL2	1.33426	0.918702	3.46321	3.85958	3.87926	3.73725	207	256	279	241	chrX	BestRefSeq%2CGnomon	53082367	53088540	+	TSPYL2	.	64061	TSPY like 2	Gene	TSPYL2	protein_coding	.	TSPYL2
645	GPR173	1	1.66751	0	1.70941	0	2.44711	0	43	0	87	chrX	BestRefSeq%2CGnomon	53048789	53080615	+	GPR173	.	54328	G protein-coupled receptor 173	Gene	GPR173	protein_coding	.	GPR173
646	SPANXN5	1	1	0	0	0	0	0	0	0	0	chrX	BestRefSeq	52796144	52797427	-	SPANXN5	.	494197	SPANX family member N5	Gene	SPANXN5	protein_coding	.	SPANXN5
647	ARHGEF9	0.691999	0.870452	5.15153	3.32601	4.62037	3.12584	713	171	480	151	chrX	BestRefSeq	63634967	63785214	-	ARHGEF9	.	23229	Cdc42 guanine nucleotide exchange factor 9	Gene	ARHGEF9	protein_coding	.	ARHGEF9
648	SSX7	1	1	0	0	0	0	0	0	0	0	chrX	BestRefSeq	52644061	52654900	-	SSX7	.	280658	SSX family member 7	Gene	SSX7	protein_coding	.	SSX7
649	SSX8P	1	1	0	0	0	0	0	0	0	0	chrX	BestRefSeq	52622935	52633948	+	SSX8P	.	280659	SSX family member 8. pseudogene	Gene	SSX8P	transcribed_pseudogene	true	SSX8P
650	LOC107985659	1	1	0	0	0	0	0	0	0	0	chrX	Gnomon	52583989	52589040	+	LOC107985659	.	107985659	X antigen family member 5-like	Gene	LOC107985659	transcribed_pseudogene	true	LOC107985659
651	XAGE1B	1.38919	1.54001	1.29456	4.92584	1.7688	5.54878	30	557	49	895	chrX	BestRefSeq%2CGnomon	52512077	52517068	-	XAGE1B	.	653067	X antigen family member 1B	Gene	XAGE1B	protein_coding	.	XAGE1B
652	XAGE1A	1.24334	0.98507	6.06164	7.83314	6.37586	7.81144	1358	4300	1669	4369	chrX	BestRefSeq%2CGnomon	52495808	52500812	+	XAGE1A	.	653220	X antigen family member 1A	Gene	XAGE1A	protein_coding	.	XAGE1A
653	XAGE2	1	1	0	0	0	0	0	0	0	0	chrX	BestRefSeq%2CGnomon	52369021	52375680	+	XAGE2	.	9502	X antigen family member 2	Gene	XAGE2	protein_coding	.	XAGE2
654	SNORA11E	1	1	0	0	0	0	0	0	0	0	chrX	BestRefSeq	52063347	52063473	-	SNORA11E	.	101340250	small nucleolar RNA. H/ACA box 11E	Gene	SNORA11E	snoRNA	.	SNORA11E
655	MAGED4B	2.52992	1	2.36752	0	3.70661	0	86	0	245	0	chrX	BestRefSeq	52061827	52069272	-	MAGED4B	.	81557	MAGE family member D4B	Gene	MAGED4B	protein_coding	.	MAGED4B
656	LOC105377208	1	1	0	0	0	0	0	0	0	0	chrX	Gnomon	52052705	52058482	+	LOC105377208	.	105377208	uncharacterized LOC105377208	Gene	LOC105377208	lncRNA	.	LOC105377208
657	GPC3-AS1	1	1	0	0	0	0	0	0	0	0	chrX	BestRefSeq	133897443	133897921	+	GPC3-AS1	.	110806308	GPC3 antisense RNA 1	Gene	GPC3-AS1	antisense_RNA	.	GPC3-AS1
658	CENPVL1	1	1	0	0	0	0	0	0	0	0	chrX	BestRefSeq	51710512	51712131	+	CENPVL1	.	389857	centromere protein V like 1	Gene	CENPVL1	protein_coding	.	CENPVL1
659	CENPVL2	1	1	0	0	0	0	0	0	0	0	chrX	BestRefSeq	51681212	51682831	-	CENPVL2	.	441495	centromere protein V like 2	Gene	CENPVL2	protein_coding	.	CENPVL2
660	LINC01496	1	1	0	0	0	0	0	0	0	0	chrX	BestRefSeq	51499909	51507441	-	LINC01496	.	102723426	long intergenic non-protein coding RNA 1496	Gene	LINC01496	lncRNA	.	LINC01496
661	NUDT11	0.615248	1	3.4417	0	2.74094	0	204	0	116	0	chrX	BestRefSeq	51490011	51496592	-	NUDT11	.	55190	nudix hydrolase 11	Gene	NUDT11	protein_coding	.	NUDT11
662	NUDT10	0.852594	1	0.388044	0	0.157975	0	6	0	2	0	chrX	BestRefSeq	51332231	51337525	+	NUDT10	.	170685	nudix hydrolase 10	Gene	NUDT10	protein_coding	.	NUDT10
663	LINC01284	1	1	0	0	0	0	0	0	0	0	chrX	BestRefSeq	51095836	51171421	-	LINC01284	.	101926971	long intergenic non-protein coding RNA 1284	Gene	LINC01284	lncRNA	.	LINC01284
664	ASMER2	1	1	0	0	0	0	0	0	0	0	chrX	Gnomon	50979144	50992213	+	ASMER2	.	105373202	adipocyte associated metabolic related lncRNA 2	Gene	ASMER2	lncRNA	.	ASMER2
665	SHROOM4	1.04916	1.15356	0	0	0.0692333	0.206092	0	0	1	3	chrX	BestRefSeq%2CGnomon	50575534	50814194	-	SHROOM4	.	57477	shroom family member 4	Gene	SHROOM4	protein_coding	.	SHROOM4
666	DGKK	1.04916	1	0	0	0.0692333	0	0	0	1	0	chrX	BestRefSeq	50365409	50470825	-	DGKK	.	139189	diacylglycerol kinase kappa	Gene	DGKK	protein_coding	.	DGKK
667	CCNB3	0.944926	0.840093	2.15051	4.89856	2.06879	4.64718	71	546	65	470	chrX	BestRefSeq%2CGnomon	50202713	50351914	+	CCNB3	.	85417	cyclin B3	Gene	CCNB3	protein_coding	.	CCNB3
668	AKAP4	1	1	0	0	0	0	0	0	0	0	chrX	BestRefSeq	50190777	50201007	-	AKAP4	.	8852	A-kinase anchoring protein 4	Gene	AKAP4	protein_coding	.	AKAP4
669	CLCN5	0.979626	0.619267	5.14956	4.62986	5.11987	3.93849	712	450	687	280	chrX	BestRefSeq%2CGnomon	49922596	50099230	+	CLCN5	.	1184	chloride voltage-gated channel 5	Gene	CLCN5	protein_coding	.	CLCN5
670	USP27X	0.819339	0.996667	2.42234	1.58798	2.13487	1.58317	90	38	69	39	chrX	BestRefSeq	49879484	49882558	+	USP27X	.	389856	ubiquitin specific peptidase 27 X-linked	Gene	USP27X	protein_coding	.	USP27X
671	PAGE4	1	1	0	0	0	0	0	0	0	0	chrX	BestRefSeq%2CGnomon	49829260	49834264	+	PAGE4	.	9506	PAGE family member 4	Gene	PAGE4	protein_coding	.	PAGE4
672	GAGE2A	0.95379	1.10989	0.0682562	2.55254	0	2.70296	1	92	0	108	chrX	BestRefSeq	49589496	49596824	+	GAGE2A	.	729447	G antigen 2A	Gene	GAGE2A	protein_coding	.	GAGE2A
673	GAGE12G	1	0.359575	0	1.47563	0	0	0	34	0	0	chrX	BestRefSeq	49570397	49577757	+	GAGE12G	.	645073	G antigen 12G	Gene	GAGE12G	protein_coding	.	GAGE12G
674	GAGE12F	1	1	0	0	0	0	0	0	0	0	chrX	BestRefSeq	49560842	49568205	+	GAGE12F	.	100008586	G antigen 12F	Gene	GAGE12F	protein_coding	.	GAGE12F
675	GAGE12E	1	0.827583	0	0.273024	0	0	0	4	0	0	chrX	BestRefSeq	49551289	49558645	+	GAGE12E	.	729431	G antigen 12E	Gene	GAGE12E	protein_coding	.	GAGE12E
676	GAGE12B	1	1	0	0	0	0	0	0	0	0	chrX	BestRefSeq	49341164	49529982	+	GAGE12B	.	729428	G antigen 12B	Gene	GAGE12B	protein_coding	.	GAGE12B
677	GAGE10	1.14748	1.20918	0	1.24285	0.198465	1.51687	0	26	3	36	chrX	BestRefSeq%2CGnomon	49303646	49319844	+	GAGE10	.	102724473	G antigen 10	Gene	GAGE10	protein_coding	.	GAGE10
678	PPP1R3F	0.869471	1.26073	3.69675	3.31261	3.49496	3.64687	247	169	209	225	chrX	BestRefSeq%2CGnomon	49269793	49301469	+	PPP1R3F	.	89801	protein phosphatase 1 regulatory subunit 3F	Gene	PPP1R3F	protein_coding	.	PPP1R3F
679	FLICR	1	1	0	0	0	0	0	0	0	0	chrX	BestRefSeq	49266221	49266475	-	FLICR	.	110437700	FOXP3 regulating long intergenic non-coding RNA	Gene	FLICR	lncRNA	.	FLICR
680	FOXP3	0.756102	0.700872	0.472581	0.841536	0.0692333	0.328759	8	15	1	5	chrX	BestRefSeq	49250438	49264710	-	FOXP3	.	50943	forkhead box P3	Gene	FOXP3	protein_coding	.	FOXP3
681	CCDC22	1.13468	1.31439	4.02337	4.10064	4.20566	4.49502	315	306	355	421	chrX	BestRefSeq%2CGnomon	49235470	49250520	+	CCDC22	.	28952	coiled-coil domain containing 22	Gene	CCDC22	protein_coding	.	CCDC22
682	SYP-AS1	1	1	0	0	0	0	0	0	0	0	chrX	BestRefSeq	49198839	49202454	+	SYP-AS1	.	100873921	SYP antisense RNA 1	Gene	SYP-AS1	lncRNA	.	SYP-AS1
683	PRICKLE3	1.20776	1.24376	3.47583	3.65711	3.74816	3.97182	209	220	253	287	chrX	BestRefSeq	49174802	49186373	-	PRICKLE3	.	4007	prickle planar cell polarity protein 3	Gene	PRICKLE3	protein_coding	.	PRICKLE3
684	PLP2	1.53806	1.2386	6.44047	5.40395	7.06158	5.71266	1772	783	2697	1005	chrX	BestRefSeq	49171898	49175235	+	PLP2	.	5355	proteolipid protein 2	Gene	PLP2	protein_coding	.	PLP2
685	MAGIX	1.03868	0.833565	0.522094	1.66206	0.576851	1.39943	9	41	10	32	chrX	BestRefSeq	49162665	49168774	+	MAGIX	.	79917	MAGI family member. X-linked	Gene	MAGIX	protein_coding	.	MAGIX
686	LOC105373195	1.03482	0.728578	2.05282	1.5099	2.10221	1.05305	65	35	67	21	chrX	Gnomon	49139605	49156278	-	LOC105373195	.	105373195	uncharacterized LOC105373195	Gene	LOC105373195	lncRNA	.	LOC105373195
687	GPKOW	1.0205	1.00393	4.50801	4.43939	4.53729	4.44505	449	392	452	406	chrX	BestRefSeq	49113407	49123735	-	GPKOW	.	27238	G-patch domain and KOW motifs	Gene	GPKOW	protein_coding	.	GPKOW
688	PIM2	1.35745	0.971413	3.14546	3.98994	3.58636	3.9481	162	282	224	282	chrX	BestRefSeq%2CGnomon	48913182	48919024	-	PIM2	.	11040	Pim-2 proto-oncogene. serine/threonine kinase	Gene	PIM2	protein_coding	.	PIM2
689	SLC35A2	1.02683	1.03413	3.90238	4.28385	3.94058	4.33226	288	350	292	374	chrX	BestRefSeq	48903183	48911958	-	SLC35A2	.	7355	solute carrier family 35 member A2	Gene	SLC35A2	protein_coding	.	SLC35A2
690	TIMM17B	1.32799	1.15671	4.66503	4.78158	5.07428	4.9916	503	502	665	602	chrX	BestRefSeq	48893447	48898143	-	TIMM17B	.	10245	translocase of inner mitochondrial membrane 17B	Gene	TIMM17B	protein_coding	.	TIMM17B
691	HDAC6	1.15413	0.783503	5.99305	5.32255	6.19986	4.97056	1294	739	1475	593	chrX	BestRefSeq%2CGnomon	48801398	48824982	+	HDAC6	.	10013	histone deacetylase 6	Gene	HDAC6	protein_coding	.	HDAC6
692	GLOD5	1	1	0	0	0	0	0	0	0	0	chrX	BestRefSeq	48761747	48773648	+	GLOD5	.	392465	glyoxalase domain containing 5	Gene	GLOD5	protein_coding	.	GLOD5
693	SUV39H1	0.612144	0.992024	4.31784	4.58931	3.60978	4.57775	391	437	228	447	chrX	BestRefSeq	48695554	48709016	+	SUV39H1	.	6839	SUV39H1 histone lysine methyltransferase	Gene	SUV39H1	protein_coding	.	SUV39H1
694	LOC124905187	1.00068	1	0.0682562	0	0.0692333	0	1	0	1	0	chrX	Gnomon	48691529	48693120	-	LOC124905187	.	124905187	uncharacterized LOC124905187	Gene	LOC124905187	lncRNA	.	LOC124905187
695	WDR13	1.50764	1.23149	4.70578	4.31096	5.29807	4.61137	518	357	780	458	chrX	BestRefSeq	48597492	48608869	+	WDR13	.	64743	WD repeat domain 13	Gene	WDR13	protein_coding	.	WDR13
696	RBM3	1.34827	1.43944	7.06025	5.09409	7.49136	5.6196	2734	628	3640	941	chrX	BestRefSeq	48574484	48581162	+	RBM3	.	5935	RNA binding motif protein 3	Gene	RBM3	protein_coding	.	RBM3
697	TBC1D25	0.865026	1.04263	2.73736	2.58874	2.52818	2.64897	117	95	97	103	chrX	BestRefSeq	48539714	48562609	+	TBC1D25	.	4943	TBC1 domain family member 25	Gene	TBC1D25	protein_coding	.	TBC1D25
698	LOC124905185	1.0013	1.15356	0.133428	0	0.135296	0.206092	2	0	2	3	chrX	Gnomon	48474228	48476343	-	LOC124905185	.	124905185	uncharacterized LOC124905185	Gene	LOC124905185	lncRNA	.	LOC124905185
699	SLC38A5	1.04916	1.30364	0	0.397017	0.0692333	0.779563	0	6	1	14	chrX	BestRefSeq%2CGnomon	48458544	48470260	-	SLC38A5	.	92745	solute carrier family 38 member 5	Gene	SLC38A5	protein_coding	.	SLC38A5
700	SSX9P	1	1	0	0	0	0	0	0	0	0	chrX	BestRefSeq	48301550	48306179	-	SSX9P	.	280660	SSX family member 9. pseudogene	Gene	SSX9P	transcribed_pseudogene	true	SSX9P
701	SSX1	1.09832	0.904491	0	0.144822	0.135296	0	0	2	2	0	chrX	BestRefSeq	48255392	48267444	+	SSX1	.	6756	SSX family member 1	Gene	SSX1	protein_coding	.	SSX1
702	SSX6P	1	0.903714	0	0.146062	0	0	0	2	0	0	chrX	BestRefSeq	48107982	48120686	+	SSX6P	.	280657	SSX family member 6. pseudogene	Gene	SSX6P	transcribed_pseudogene	true	SSX6P
703	LOC124905272	1	1	0	0	0	0	0	0	0	0	chrX	cmsearch	48081767	48081870	+	LOC124905272	.	124905272	small nucleolar RNA U13	Gene	LOC124905272	snoRNA	.	LOC124905272
704	ZNF630	1.30729	0.972717	0.704724	3.23995	1.0913	3.20004	13	160	23	160	chrX	BestRefSeq	48057516	48071640	-	ZNF630	.	57232	zinc finger protein 630	Gene	ZNF630	protein_coding	.	ZNF630
705	ZNF630-AS1	1	1.05119	0	0	0	0.0720186	0	0	0	1	chrX	BestRefSeq	48056310	48067308	+	ZNF630-AS1	.	100874120	ZNF630 antisense RNA 1	Gene	ZNF630-AS1	lncRNA	.	ZNF630-AS1
706	SPACA5	1	1	0	0	0	0	0	0	0	0	chrX	BestRefSeq	48004336	48009733	+	SPACA5	.	389852	sperm acrosome associated 5	Gene	SPACA5	protein_coding	.	SPACA5
707	ZNF81	1.15278	1.58229	4.4801	4.48772	4.68521	5.14973	440	406	503	674	chrX	BestRefSeq	47836902	47925627	+	ZNF81	.	347344	zinc finger protein 81	Gene	ZNF81	protein_coding	.	ZNF81
708	CXXC1P1	1	1	0	0	0	0	0	0	0	0	chrX	BestRefSeq	47707191	47736628	+	CXXC1P1	.	392459	CXXC finger protein 1 pseudogene 1	Gene	CXXC1P1	transcribed_pseudogene	true	CXXC1P1
709	CFP	1.14134	0.643492	0.0682562	0.708025	0.258984	0.0720186	1	12	4	1	chrX	BestRefSeq	47623282	47630305	-	CFP	.	5199	complement factor properdin	Gene	CFP	protein_coding	.	CFP
710	SYN1	0.911662	1	0.133428	0	0	0	2	0	0	0	chrX	BestRefSeq	47571901	47619857	-	SYN1	.	6853	synapsin I	Gene	SYN1	protein_coding	.	SYN1
711	LOC124905183	1	1	0	0	0	0	0	0	0	0	chrX	Gnomon	47496936	47513861	-	LOC124905183	.	124905183	uncharacterized LOC124905183	Gene	LOC124905183	lncRNA	.	LOC124905183
712	LINC01560	0.795304	0.896203	2.03588	2.37044	1.70545	2.21233	64	79	46	71	chrX	BestRefSeq	47482716	47485227	+	LINC01560	.	203414	long intergenic non-protein coding RNA 1560	Gene	LINC01560	lncRNA	.	LINC01560
713	ZNF41	1.08329	1.03698	4.02338	5.01385	4.13879	5.06624	315	593	338	635	chrX	BestRefSeq%2CGnomon	47445178	47483222	-	ZNF41	.	7592	zinc finger protein 41	Gene	ZNF41	protein_coding	.	ZNF41
714	ZNF157	1.18823	1.14508	0.0682562	1.14687	0.317067	1.34232	1	23	5	30	chrX	BestRefSeq	47370578	47414498	+	ZNF157	.	7712	zinc finger protein 157	Gene	ZNF157	protein_coding	.	ZNF157
715	LOC124905264	1	1	0	0	0	0	0	0	0	0	chrX	cmsearch	47351843	47351949	-	LOC124905264	.	124905264	U6 spliceosomal RNA	Gene	LOC124905264	snRNA	.	LOC124905264
716	USP11	0.815634	1.10388	6.65957	6.03033	6.36556	6.17291	2066	1219	1657	1390	chrX	BestRefSeq	47233009	47248328	+	USP11	.	8237	ubiquitin specific peptidase 11	Gene	USP11	protein_coding	.	USP11
717	LOC105373194	1.00617	1.03153	0.788042	0.397017	0.796917	0.441808	15	6	15	7	chrX	Gnomon	47204268	47218650	-	LOC105373194	.	105373194	uncharacterized LOC105373194	Gene	LOC105373194	lncRNA	.	LOC105373194
718	RBM10	0.833501	1.15655	5.67514	5.90246	5.41239	6.11229	1034	1114	846	1332	chrX	BestRefSeq%2CGnomon	47145221	47186813	+	RBM10	.	8241	RNA binding motif protein 10	Gene	RBM10	protein_coding	.	RBM10
719	NDUFB11	1.20883	0.853808	5.84283	5.79407	6.11645	5.56605	1164	1032	1391	906	chrX	BestRefSeq	47142216	47145491	-	NDUFB11	.	54539	NADH:ubiquinone oxidoreductase subunit B11	Gene	NDUFB11	protein_coding	.	NDUFB11
720	JADE3	0.465011	0.709136	5.34451	4.40024	4.23985	3.90438	818	381	364	273	chrX	BestRefSeq	46912301	47061242	+	JADE3	.	9767	jade family PHD finger 3	Gene	JADE3	protein_coding	.	JADE3
721	LINC01545	1.282	0.99847	0.0682562	0.0742275	0.426654	0.0720186	1	1	7	1	chrX	BestRefSeq	46887417	46899704	-	LINC01545	.	724087	long intergenic non-protein coding RNA 1545	Gene	LINC01545	lncRNA	.	LINC01545
722	LOC124905182	1.416	1.32117	0.746984	0.144822	1.24881	0.546639	14	2	28	9	chrX	Gnomon	46613388	46626906	+	LOC124905182	.	124905182	uncharacterized LOC124905182	Gene	LOC124905182	lncRNA	.	LOC124905182
723	CHST7	1.37681	0.951084	2.53516	1.9649	2.99649	1.89254	99	55	142	53	chrX	BestRefSeq	46573765	46598496	+	CHST7	.	56548	carbohydrate sulfotransferase 7	Gene	CHST7	protein_coding	.	CHST7
724	ZNF674-AS1	0.799672	0.902371	1.98381	2.49727	1.66129	2.34906	61	88	44	80	chrX	BestRefSeq	46545490	46548475	+	ZNF674-AS1	.	401588	ZNF674 antisense RNA 1 (head to head)	Gene	ZNF674-AS1	lncRNA	.	ZNF674-AS1
725	ZNF674	0.593736	1.19236	3.87272	2.6968	3.12061	2.95062	282	104	157	131	chrX	BestRefSeq%2CGnomon	46497725	46545421	-	ZNF674	.	641339	zinc finger protein 674	Gene	ZNF674	protein_coding	.	ZNF674
726	LINC01186	0.89091	1.04073	1.32303	1.36956	1.15638	1.42715	31	30	25	33	chrX	BestRefSeq	46325924	46327674	-	LINC01186	.	101927574	long intergenic non-protein coding RNA 1186	Gene	LINC01186	lncRNA	.	LINC01186
727	LOC124900502	1	1	0	0	0	0	0	0	0	0	chrX	cmsearch	45892912	45892979	-	LOC124900502	.	124900502	small nucleolar RNA SNORD77	Gene	LOC124900502	snoRNA	.	LOC124900502
728	LINC02595	0.742842	0.983607	1.26604	1.11206	0.837171	1.08821	29	22	16	22	chrX	BestRefSeq	45848074	45851490	-	LINC02595	.	401585	long intergenic non-protein coding RNA 2595	Gene	LINC02595	lncRNA	.	LINC02595
729	MIR222	1	1	0	0	0	0	0	0	0	0	chrX	BestRefSeq	45747015	45747124	-	MIR222	.	407007	microRNA 222	Gene	MIR222	miRNA	.	MIR222
730	MIR221	1	1	0	0	0	0	0	0	0	0	chrX	BestRefSeq	45746157	45746266	-	MIR221	.	407006	microRNA 221	Gene	MIR221	miRNA	.	MIR221
731	LINC01204	1.19664	1.7388	0	1.5364	0.258984	2.33449	0	36	4	79	chrX	BestRefSeq	45505388	45527239	+	LINC01204	.	101927528	long intergenic non-protein coding RNA 1204	Gene	LINC01204	lncRNA	.	LINC01204
732	LOC105373191	1	1.36747	0	0.144822	0	0.596329	0	2	0	10	chrX	Gnomon	45324953	45333917	+	LOC105373191	.	105373191	uncharacterized LOC105373191	Gene	LOC105373191	lncRNA	.	LOC105373191
733	DUSP21	1	1	0	0	0	0	0	0	0	0	chrX	BestRefSeq	44844021	44844888	+	DUSP21	.	63904	dual specificity phosphatase 21	Gene	DUSP21	protein_coding	.	DUSP21
734	NDP-AS1	1	1	0	0	0	0	0	0	0	0	chrX	BestRefSeq	43949732	43971552	+	NDP-AS1	.	100873919	NDP antisense RNA 1	Gene	NDP-AS1	lncRNA	.	NDP-AS1
735	MAOB	1.04916	1.17087	0	0.508304	0.0692333	0.73589	0	8	1	13	chrX	BestRefSeq%2CGnomon	43766610	43882450	-	MAOB	.	4129	monoamine oxidase B	Gene	MAOB	protein_coding	.	MAOB
736	LOC105373188	1	1.10237	0	0	0	0.140612	0	0	0	2	chrX	Gnomon	42920379	42945056	+	LOC105373188	.	105373188	uncharacterized LOC105373188	Gene	LOC105373188	lncRNA	.	LOC105373188
737	PPP1R2C	1	1.05119	0	0	0	0.0720186	0	0	0	1	chrX	BestRefSeq	42777366	42778163	-	PPP1R2C	.	80316	PPP1R2C family member C	Gene	PPP1R2C	protein_coding	.	PPP1R2C
738	LOC105373186	1	1	0	0	0	0	0	0	0	0	chrX	Gnomon	42726626	42755919	-	LOC105373186	.	105373186	uncharacterized LOC105373186	Gene	LOC105373186	lncRNA	.	LOC105373186
739	LOC124905181	1	1	0	0	0	0	0	0	0	0	chrX	Gnomon	42681549	42692776	-	LOC124905181	.	124905181	uncharacterized LOC124905181	Gene	LOC124905181	lncRNA	.	LOC124905181
740	GPR34	1.56333	1	0.0682562	0	0.712875	0	1	0	13	0	chrX	BestRefSeq%2CGnomon	41688973	41697275	+	GPR34	.	2857	G protein-coupled receptor 34	Gene	GPR34	protein_coding	.	GPR34
741	LOC124905180	0.981431	0.85546	0.9415	0.611618	0.914459	0.38639	19	10	18	6	chrX	Gnomon	41621338	41660671	+	LOC124905180	.	124905180	uncharacterized LOC124905180	Gene	LOC124905180	lncRNA	.	LOC124905180
742	MAGT1	1.25505	0.977235	6.34568	6.13049	6.67343	6.09727	1658	1308	2056	1318	chrX	BestRefSeq	77825747	77895568	-	MAGT1	.	84061	magnesium transporter 1	Gene	MAGT1	protein_coding	.	MAGT1
743	CASK	1.02202	0.979293	6.40627	7.22265	6.4377	7.19246	1730	2810	1743	2838	chrX	BestRefSeq%2CGnomon	41514934	41923554	-	CASK	.	8573	calcium/calmodulin dependent serine protein kinase	Gene	CASK	protein_coding	.	CASK
744	TNIP2P1	1.14792	1.00018	0	0.0717655	0.199021	0.0720186	0	1	3	1	chrX	BestRefSeq	40831217	40833196	-	TNIP2P1	.	100132831	TNIP2 pseudogene 1	Gene	TNIP2P1	transcribed_pseudogene	true	TNIP2P1
745	LOC105373182	1	1	0	0	0	0	0	0	0	0	chrX	Gnomon	40318041	40400042	+	LOC105373182	.	105373182	uncharacterized LOC105373182	Gene	LOC105373182	lncRNA	.	LOC105373182
746	LOC107985687	0.704346	1.08217	1.75445	0.708025	1.24881	0.821953	49	12	28	15	chrX	BestRefSeq	40101736	40106486	-	LOC107985687	.	107985687	translation initiation factor IF-2-like	Gene	LOC107985687	lncRNA	.	LOC107985687
747	LINC03053	1	0.914916	0	0.397017	0	0.268729	0	6	0	4	chrX	Gnomon	40009250	40012194	+	LINC03053	.	124905179	long intergenic non-protein coding RNA 3053	Gene	LINC03053	lncRNA	.	LINC03053
748	MIR1587	1	1	0	0	0	0	0	0	0	0	chrX	BestRefSeq	39837561	39837613	+	MIR1587	.	100616251	microRNA 1587	Gene	MIR1587	miRNA	.	MIR1587
749	LINC01281	1	1	0	0	0	0	0	0	0	0	chrX	BestRefSeq	39304956	39327362	-	LINC01281	.	286442	long intergenic non-protein coding RNA 1281	Gene	LINC01281	lncRNA	.	LINC01281
750	LOC124905177	1	0.949851	0	0.0742275	0	0	0	1	0	0	chrX	Gnomon	38870747	39019622	+	LOC124905177	.	124905177	uncharacterized LOC124905177	Gene	LOC124905177	lncRNA	.	LOC124905177
751	MID1IP1-AS1	0.742304	0.788461	0.746984	0.611618	0.317067	0.268729	14	10	5	4	chrX	BestRefSeq	38801248	38803883	-	MID1IP1-AS1	.	100874211	MID1IP1 antisense RNA 1	Gene	MID1IP1-AS1	lncRNA	.	MID1IP1-AS1
752	TSPAN7	0.823572	0.949851	2.75817	0.0742275	2.47814	0	119	1	93	0	chrX	BestRefSeq	38561542	38688918	+	TSPAN7	.	7102	tetraspanin 7	Gene	TSPAN7	protein_coding	.	TSPAN7
753	OTC	1	0.949851	0	0.0742275	0	0	0	1	0	0	chrX	BestRefSeq%2CGnomon	38327684	38422928	+	OTC	.	5009	ornithine transcarbamylase	Gene	OTC	protein_coding	.	OTC
754	RPGR	0.796235	0.812363	4.86296	3.64498	4.53423	3.34518	580	218	451	179	chrX	BestRefSeq%2CGnomon	38269163	38327509	-	RPGR	.	6103	retinitis pigmentosa GTPase regulator	Gene	RPGR	protein_coding	.	RPGR
755	LOC124905176	0.923714	1.35831	0.312948	0	0.198465	0.441808	5	0	3	7	chrX	Gnomon	38220908	38223692	+	LOC124905176	.	124905176	uncharacterized LOC124905176	Gene	LOC124905176	lncRNA	.	LOC124905176
756	ADGRG4	0.956479	1.04709	0.133428	0.0742275	0.0692333	0.140612	2	1	1	2	chrX	BestRefSeq%2CGnomon	136300963	136416890	+	ADGRG4	.	139378	adhesion G protein-coupled receptor G4	Gene	ADGRG4	protein_coding	.	ADGRG4
757	DYNLT3	1.45002	1.66374	5.37177	5.81316	5.90785	6.54759	834	1046	1201	1808	chrX	BestRefSeq	37838836	37847571	-	DYNLT3	.	6990	dynein light chain Tctex-type 3	Gene	DYNLT3	protein_coding	.	DYNLT3
758	LANCL3	1.04916	0.99847	0	0.0742275	0.0692333	0.0720186	0	1	1	1	chrX	BestRefSeq%2CGnomon	37571661	37684463	+	LANCL3	.	347404	LanC like family member 3	Gene	LANCL3	protein_coding	.	LANCL3
759	PRRG1	1.0058	1.45787	4.19347	4.51796	4.20182	5.06182	357	415	354	633	chrX	BestRefSeq	37349364	37457291	+	PRRG1	.	5638	proline rich and Gla domain 1	Gene	PRRG1	protein_coding	.	PRRG1
760	FTHL18P	1	1	0	0	0	0	0	0	0	0	chrX	BestRefSeq	37042875	37043792	-	FTHL18P	.	441490	ferritin heavy chain like 18. pseudogene	Gene	FTHL18P	transcribed_pseudogene	true	FTHL18P
761	FAM47C	1	1	0	0	0	0	0	0	0	0	chrX	BestRefSeq	37008366	37011664	+	FAM47C	.	442444	family with sequence similarity 47 member C	Gene	FAM47C	protein_coding	.	FAM47C
762	LOC101928627	1	1.05119	0	0	0	0.0720186	0	0	0	1	chrX	BestRefSeq	36365626	36440292	-	LOC101928627	.	101928627	uncharacterized LOC101928627	Gene	LOC101928627	lncRNA	.	LOC101928627
763	CLDN2	2.10336	0.825635	8.3895	0.276424	9.4622	0	6901	4	14328	0	chrX	BestRefSeq	106900164	106930861	+	CLDN2	.	9075	claudin 2	Gene	CLDN2	protein_coding	.	CLDN2
764	MAGEB16	1	1	0	0	0	0	0	0	0	0	chrX	BestRefSeq	35798342	35803772	+	MAGEB16	.	139604	MAGE family member B16	Gene	MAGEB16	protein_coding	.	MAGEB16
765	TMEM47	0.567761	0.955475	4.81161	0.560885	3.99497	0.495175	559	9	304	8	chrX	BestRefSeq	34627075	34657285	-	TMEM47	.	83604	transmembrane protein 47	Gene	TMEM47	protein_coding	.	TMEM47
766	LOC107985674	0.95379	1	0.0682562	0	0	0	1	0	0	0	chrX	Gnomon	34337693	34345729	+	LOC107985674	.	107985674	uncharacterized LOC107985674	Gene	LOC107985674	lncRNA	.	LOC107985674
767	FAM47A	1	1	0	0	0	0	0	0	0	0	chrX	BestRefSeq	34129752	34132314	-	FAM47A	.	158724	family with sequence similarity 47 member A	Gene	FAM47A	protein_coding	.	FAM47A
768	LOC105373153	1	1	0	0	0	0	0	0	0	0	chrX	Gnomon	33726366	34077114	+	LOC105373153	.	105373153	uncharacterized LOC105373153	Gene	LOC105373153	lncRNA	.	LOC105373153
769	MIR3915	1	1	0	0	0	0	0	0	0	0	chrX	BestRefSeq	32583656	32583752	-	MIR3915	.	100500915	microRNA 3915	Gene	MIR3915	miRNA	.	MIR3915
770	LOC124905175	1.09832	1	0	0	0.135296	0	0	0	2	0	chrX	Gnomon	31426339	31432812	+	LOC124905175	.	124905175	uncharacterized LOC124905175	Gene	LOC124905175	lncRNA	.	LOC124905175
771	DMD	0.675459	0.985173	2.08612	4.19099	1.52007	4.16944	67	327	38	332	chrX	BestRefSeq%2CGnomon	31119222	33339388	-	DMD	.	1756	dystrophin	Gene	DMD	protein_coding	.	DMD
772	FTHL17	1	1	0	0	0	0	0	0	0	0	chrX	BestRefSeq	31071233	31072041	-	FTHL17	.	53940	ferritin heavy chain like 17	Gene	FTHL17	protein_coding	.	FTHL17
773	TAB3-AS1	1	1.10237	0	0	0	0.140612	0	0	0	2	chrX	BestRefSeq	30834623	30839073	+	TAB3-AS1	.	727682	TAB3 antisense RNA 1	Gene	TAB3-AS1	lncRNA	.	TAB3-AS1
774	GK	0.933137	1.0132	3.61351	2.42819	3.51368	2.44711	232	83	212	87	chrX	BestRefSeq%2CGnomon	30653423	30731462	+	GK	.	2710	glycerol kinase	Gene	GK	protein_coding	.	GK
775	TASL	1	1.10237	0	0	0	0.140612	0	0	0	2	chrX	BestRefSeq	30558809	30577766	-	TASL	.	80231	TLR adaptor interacting with endolysosomal SLC15A4	Gene	TASL	protein_coding	.	TASL
776	MAGEB1	1	1	0	0	0	0	0	0	0	0	chrX	BestRefSeq	30243731	30252040	+	MAGEB1	.	4112	MAGE family member B1	Gene	MAGEB1	protein_coding	.	MAGEB1
777	MAGEB4	0.911662	1.04709	0.133428	0.0742275	0	0.140612	2	1	0	2	chrX	BestRefSeq	30242000	30244187	+	MAGEB4	.	4115	MAGE family member B4	Gene	MAGEB4	protein_coding	.	MAGEB4
778	MAGEB2	1	1.10237	0	0	0	0.140612	0	0	0	2	chrX	BestRefSeq%2CGnomon	30215563	30220089	+	MAGEB2	.	4113	MAGE family member B2	Gene	MAGEB2	protein_coding	.	MAGEB2
779	LOC107985632	1	1	0	0	0	0	0	0	0	0	chrX	Gnomon	30213333	30215520	-	LOC107985632	.	107985632	uncharacterized LOC107985632	Gene	LOC107985632	lncRNA	.	LOC107985632
780	DCAF8L1	1.04916	0.825635	0	0.276424	0.0692333	0	0	4	1	0	chrX	BestRefSeq	27977992	27981449	-	DCAF8L1	.	139425	DDB1 and CUL4 associated factor 8 like 1	Gene	DCAF8L1	protein_coding	.	DCAF8L1
781	MAGEB10	1	1.10237	0	0	0	0.140612	0	0	0	2	chrX	BestRefSeq	27807990	27823014	+	MAGEB10	.	139422	MAGE family member B10	Gene	MAGEB10	protein_coding	.	MAGEB10
782	MAGEB18	1.09832	1	0	0	0.135296	0	0	0	2	0	chrX	BestRefSeq	26138343	26140736	+	MAGEB18	.	286514	MAGE family member B18	Gene	MAGEB18	protein_coding	.	MAGEB18
783	LOC107985707	1	1.22396	0	0.611618	0	0.90317	0	10	0	17	chrX	Gnomon	25818813	25882305	+	LOC107985707	.	107985707	uncharacterized LOC107985707	Gene	LOC107985707	lncRNA	.	LOC107985707
784	LOC124905263	0.818874	0.88896	0.661188	0.611618	0.372901	0.441808	12	10	6	7	chrX	Gnomon	24986125	24990358	+	LOC124905263	.	124905263	uncharacterized LOC124905263	Gene	LOC124905263	lncRNA	.	LOC124905263
785	POLA1	0.52399	0.737478	6.36954	6.81793	5.43716	6.37861	1686	2118	861	1606	chrX	BestRefSeq%2CGnomon	24693918	24996986	+	POLA1	.	5422	DNA polymerase alpha 1. catalytic subunit	Gene	POLA1	protein_coding	.	POLA1
786	LOC124905262	1	1	0	0	0	0	0	0	0	0	chrX	Gnomon	24662817	24668482	+	LOC124905262	.	124905262	uncharacterized LOC124905262	Gene	LOC124905262	lncRNA	.	LOC124905262
787	PCYT1B-AS1	1	1	0	0	0	0	0	0	0	0	chrX	BestRefSeq	24650073	24658237	+	PCYT1B-AS1	.	100874088	PCYT1B antisense RNA 1	Gene	PCYT1B-AS1	lncRNA	.	PCYT1B-AS1
788	PCYT1B	1.10715	1	0.522094	0	0.668943	0	9	0	12	0	chrX	BestRefSeq%2CGnomon	24558087	24672887	-	PCYT1B	.	9468	phosphate cytidylyltransferase 1B. choline	Gene	PCYT1B	protein_coding	.	PCYT1B
789	PDK3	0.666174	0.690528	6.70248	7.10142	6.11645	6.56719	2129	2582	1391	1833	chrX	BestRefSeq	24465286	24550466	+	PDK3	.	5165	pyruvate dehydrogenase kinase 3	Gene	PDK3	protein_coding	.	PDK3
790	SUPT20HL1	1	1	0	0	0	0	0	0	0	0	chrX	BestRefSeq	24360639	24367839	+	SUPT20HL1	.	100130302	SUPT20H like 1	Gene	SUPT20HL1	protein_coding	.	SUPT20HL1
791	ZFX	0.826298	1.08878	6.69699	5.79532	6.42173	5.91803	2121	1033	1724	1162	chrX	BestRefSeq%2CGnomon	24148982	24216255	+	ZFX	.	7543	zinc finger protein X-linked	Gene	ZFX	protein_coding	.	ZFX
792	LOC124900492	1	1	0	0	0	0	0	0	0	0	chrX	cmsearch	24133186	24133317	+	LOC124900492	.	124900492	small nucleolar RNA SNORA68	Gene	LOC124900492	snoRNA	.	LOC124900492
793	KLHL15	0.5781	0.773724	5.76013	4.48091	4.96952	4.11081	1098	404	617	318	chrX	BestRefSeq	23983720	24027186	-	KLHL15	.	80311	kelch like family member 15	Gene	KLHL15	protein_coding	.	KLHL15
794	CXorf58	0.69636	1.10237	0.522094	0	0	0.140612	9	0	0	2	chrX	BestRefSeq%2CGnomon	23907932	23939509	+	CXorf58	.	254158	chromosome X open reading frame 58	Gene	CXorf58	protein_coding	.	CXorf58
795	SAT1-DT	2.28556	0.854407	1.53082	1.50987	2.72337	1.28287	39	35	114	28	chrX	BestRefSeq	23748942	23782986	-	SAT1-DT	.	105373148	SAT1 divergent transcript	Gene	SAT1-DT	lncRNA	.	SAT1-DT
796	ACOT9	0.940985	1.17766	6.27794	5.60982	6.19018	5.84574	1581	906	1465	1104	chrX	BestRefSeq	23701055	23743276	-	ACOT9	.	23597	acyl-CoA thioesterase 9	Gene	ACOT9	protein_coding	.	ACOT9
797	CBLL2	1	1	0	0	0	0	0	0	0	0	chrX	BestRefSeq	22272913	22274461	+	CBLL2	.	158506	Cbl proto-oncogene like 2	Gene	CBLL2	protein_coding	.	CBLL2
798	PHEX-AS1	1	1	0	0	0	0	0	0	0	0	chrX	BestRefSeq	22162732	22172983	-	PHEX-AS1	.	100873942	PHEX antisense RNA 1	Gene	PHEX-AS1	lncRNA	.	PHEX-AS1
799	PHEX	1.43671	1.12118	2.13468	1.5364	2.65745	1.70142	70	36	108	44	chrX	BestRefSeq%2CGnomon	22032325	22251310	+	PHEX	.	5251	phosphate regulating endopeptidase X-linked	Gene	PHEX	protein_coding	.	PHEX
800	LOC124905259	0.880519	0.779751	1.20671	1.18087	1.02314	0.821953	27	24	21	15	chrX	Gnomon	21888827	21911952	+	LOC124905259	.	124905259	uncharacterized LOC124905259	Gene	LOC124905259	lncRNA	.	LOC124905259
801	YY2	0.935804	1.01366	2.53516	2.0593	2.43944	2.07887	99	60	90	63	chrX	BestRefSeq	21855987	21858740	+	YY2	.	404281	YY2 transcription factor	Gene	YY2	protein_coding	.	YY2
802	SMPX	0.961201	0.99847	0.255555	0.0742275	0.198465	0.0720186	4	1	3	1	chrX	BestRefSeq%2CGnomon	21705978	21758116	-	SMPX	.	23676	small muscle protein X-linked	Gene	SMPX	protein_coding	.	SMPX
803	KLHL34	1	1	0	0	0	0	0	0	0	0	chrX	BestRefSeq	21654690	21658330	-	KLHL34	.	257240	kelch like family member 34	Gene	KLHL34	protein_coding	.	KLHL34
804	CNKSR2	0.981297	0.967676	6.63164	3.50439	6.6044	3.45699	2026	196	1959	195	chrX	BestRefSeq%2CGnomon	21374418	21654689	+	CNKSR2	.	22866	connector enhancer of kinase suppressor of Ras 2	Gene	CNKSR2	protein_coding	.	CNKSR2
805	SCARNA9L	0.986896	1.17772	2.12123	2.38787	2.10221	2.62387	69	80	67	101	chrX	BestRefSeq	20136066	20136413	-	SCARNA9L	.	100158262	small Cajal body-specific RNA 9 like	Gene	SCARNA9L	ncRNA	.	SCARNA9L
806	EIF1AX	1.02047	1.06218	7.22676	7.77444	7.25599	7.86146	3071	4128	3089	4524	chrX	BestRefSeq	20124525	20141838	-	EIF1AX	.	1964	eukaryotic translation initiation factor 1A X-linked	Gene	EIF1AX	protein_coding	.	EIF1AX
807	MAP7D2	0.925894	1.26433	4.4801	4.82791	4.36902	5.16628	440	519	400	682	chrX	BestRefSeq%2CGnomon	20006713	20116907	-	MAP7D2	.	256714	MAP7 domain containing 2	Gene	MAP7D2	protein_coding	.	MAP7D2
808	LOC124905256	1.2118	0.937038	0.9415	1.14687	1.21865	1.05305	19	23	27	21	chrX	Gnomon	19923785	19926994	-	LOC124905256	.	124905256	uncharacterized LOC124905256	Gene	LOC124905256	lncRNA	.	LOC124905256
809	PDHA1	0.959879	0.956772	6.76615	5.95375	6.70708	5.88999	2226	1155	2105	1139	chrX	BestRefSeq%2CGnomon	19343927	19361718	+	PDHA1	.	5160	pyruvate dehydrogenase E1 subunit alpha 1	Gene	PDHA1	protein_coding	.	PDHA1
810	LOC101928415	0.868885	0.734595	1.9298	1.18087	1.72704	0.73589	58	24	47	13	chrX	Gnomon	18987587	19057133	+	LOC101928415	.	101928415	uncharacterized LOC101928415	Gene	LOC101928415	lncRNA	.	LOC101928415
811	PHKA2	0.897563	1.3111	6.13408	4.57978	5.97816	4.97056	1429	434	1262	593	chrX	BestRefSeq%2CGnomon	18892298	18984114	-	PHKA2	.	5256	phosphorylase kinase regulatory subunit alpha 2	Gene	PHKA2	protein_coding	.	PHKA2
812	PHKA2-AS1	1.00068	1.05119	0.0682562	0	0.0692333	0.0720186	1	0	1	1	chrX	BestRefSeq	18890296	18894975	+	PHKA2-AS1	.	100132163	PHKA2 antisense RNA 1	Gene	PHKA2-AS1	lncRNA	.	PHKA2-AS1
813	LOC124905254	0.873099	1.05119	0.195783	0	0	0.0720186	3	0	0	1	chrX	Gnomon	18832125	18835747	+	LOC124905254	.	124905254	uncharacterized LOC124905254	Gene	LOC124905254	lncRNA	.	LOC124905254
814	PPEF1	1.05043	0.788461	1.89263	0.611618	1.96361	0.268729	56	10	59	4	chrX	BestRefSeq%2CGnomon	18675067	18827917	+	PPEF1	.	5475	protein phosphatase with EF-hand domain 1	Gene	PPEF1	protein_coding	.	PPEF1
815	TRV-TAC1-2	1	1.02559	0	0	0	0.0364587	0	0	0	0	chrX	tRNAscan-SE	18674909	18674981	-	TRV-TAC1-2	.	100189191	tRNA-Val (anticodon TAC) 1-2	Gene	TRV-TAC1-2	tRNA	.	TRV-TAC1-2
816	CDKL5	0.993	0.988816	5.59498	4.12703	5.58484	4.11081	977	312	956	318	chrX	BestRefSeq	18425608	18653629	+	CDKL5	.	6792	cyclin dependent kinase like 5	Gene	CDKL5	protein_coding	.	CDKL5
817	LOC124905253	0.95379	1	0.0682562	0	0	0	1	0	0	0	chrX	Gnomon	18355181	18358886	+	LOC124905253	.	124905253	uncharacterized LOC124905253	Gene	LOC124905253	lncRNA	.	LOC124905253
818	SCML2	1.06592	0.68719	3.65297	2.02227	3.74507	1.48105	239	58	252	35	chrX	BestRefSeq%2CGnomon	18239313	18355118	-	SCML2	.	10389	Scm polycomb group protein like 2	Gene	SCML2	protein_coding	.	SCML2
819	LOC105373142	1.21646	1.12839	0.195783	0.212123	0.478477	0.38639	3	3	8	6	chrX	Gnomon	17632258	17651754	-	LOC105373142	.	105373142	uncharacterized LOC105373142	Gene	LOC105373142	lncRNA	.	LOC105373142
820	NHS-AS1	1.04916	1	0	0	0.0692333	0	0	0	1	0	chrX	BestRefSeq	17552349	17559127	-	NHS-AS1	.	100873920	NHS antisense RNA 1	Gene	NHS-AS1	lncRNA	.	NHS-AS1
821	RBBP7	0.785681	0.758558	6.73827	6.92398	6.39029	6.52532	2183	2281	1686	1780	chrX	BestRefSeq%2CGnomon	16844341	16870362	-	RBBP7	.	5931	RB binding protein 7. chromatin remodeling factor	Gene	RBBP7	protein_coding	.	RBBP7
822	TXLNG	0.904679	0.926308	5.44259	5.65133	5.29807	5.54089	877	933	780	890	chrX	BestRefSeq%2CGnomon	16786466	16844519	+	TXLNG	.	55787	taxilin gamma	Gene	TXLNG	protein_coding	.	TXLNG
823	MIR548AM	1	1	0	0	0	0	0	0	0	0	chrX	BestRefSeq	16627012	16627085	-	MIR548AM	.	100616428	microRNA 548am	Gene	MIR548AM	miRNA	.	MIR548AM
824	LOC128966703	1	1.10237	0	0	0	0.140612	0	0	0	2	chrX	Gnomon	16153100	16168679	-	LOC128966703	.	128966703	uncharacterized LOC128966703	Gene	LOC128966703	lncRNA	.	LOC128966703
825	GRPR	1.14748	1.06387	0	0.963732	0.198465	1.05305	0	18	3	21	chrX	BestRefSeq	16123565	16153518	+	GRPR	.	2925	gastrin releasing peptide receptor	Gene	GRPR	protein_coding	.	GRPR
826	INE2	1.09832	0.949851	0	0.0742275	0.135296	0	0	1	2	0	chrX	BestRefSeq	15785716	15787589	-	INE2	.	8551	inactivation escape 2	Gene	INE2	lncRNA	.	INE2
827	CA5BP1-CA5B	1.26433	0.72678	2.31221	2.52027	2.65059	2.05986	82	90	107	62	chrX	BestRefSeq	15675458	15788411	+	CA5BP1-CA5B	.	114004397	CA5BP1-CA5B readthrough	Gene	CA5BP1-CA5B	lncRNA	.	CA5BP1-CA5B
828	ACE2-DT	1.04916	1.05119	0	0	0.0692333	0.0720186	0	0	1	1	chrX	BestRefSeq	15602881	15621484	+	ACE2-DT	.	104798195	ACE2 divergent transcript	Gene	ACE2-DT	lncRNA	.	ACE2-DT
829	ACE2	1.04916	0.863266	0	0.212123	0.0692333	0	0	3	1	0	chrX	BestRefSeq	15518197	15607211	-	ACE2	.	59272	angiotensin converting enzyme 2	Gene	ACE2	protein_coding	.	ACE2
830	BMX	1.04916	1	0	0	0.0692333	0	0	0	1	0	chrX	BestRefSeq%2CGnomon	15500807	15556519	+	BMX	.	660	BMX non-receptor tyrosine kinase	Gene	BMX	protein_coding	.	BMX
831	PIR-FIGF	1.00386	0.828307	0.717447	0.271762	0.723007	0	13	4	13	0	chrX	BestRefSeq	15345591	15491309	-	PIR-FIGF	.	100532742	PIR-FIGF readthrough	Gene	PIR-FIGF	lncRNA	.	PIR-FIGF
832	PIGA	0.590191	1.2834	4.79086	5.15034	4.03012	5.51032	551	654	312	871	chrX	BestRefSeq%2CGnomon	15319451	15335554	-	PIGA	.	5277	phosphatidylinositol glycan anchor biosynthesis class A	Gene	PIGA	protein_coding	.	PIGA
833	ASB9	1.10903	1.45229	4.4062	3.2953	4.5555	3.83363	417	167	458	259	chrX	BestRefSeq%2CGnomon	15243987	15270467	-	ASB9	.	140462	ankyrin repeat and SOCS box containing 9	Gene	ASB9	protein_coding	.	ASB9
834	FANCB	0.506767	0.591754	4.16289	5.1362	3.18228	4.37926	349	647	164	387	chrX	BestRefSeq%2CGnomon	14689524	14873069	-	FANCB	.	2187	FA complementation group B	Gene	FANCB	protein_coding	.	FANCB
835	UBE2E4P	0.754969	1.23686	0.405511	0.932584	0	1.23927	7	17	0	27	chrX	BestRefSeq	14244265	14245423	+	UBE2E4P	.	286480	ubiquitin conjugating enzyme E2 E4 pseudogene	Gene	UBE2E4P	transcribed_pseudogene	true	UBE2E4P
836	GEMIN8	0.689482	0.796317	5.07064	4.33758	4.53423	4.00899	673	364	451	295	chrX	BestRefSeq%2CGnomon	13984185	14029892	-	GEMIN8	.	54960	gem nuclear organelle associated protein 8	Gene	GEMIN8	protein_coding	.	GEMIN8
837	GPM6B	0.965215	0.863266	0.368145	0.212123	0.317067	0	6	3	5	0	chrX	BestRefSeq%2CGnomon	13770939	13938638	-	GPM6B	.	2824	glycoprotein M6B	Gene	GPM6B	protein_coding	.	GPM6B
838	OFD1	0.782416	0.948533	5.74457	5.40934	5.39058	5.33311	1086	786	833	768	chrX	BestRefSeq%2CGnomon	13714505	13773738	+	OFD1	.	8481	OFD1 centriole and centriolar satellite protein	Gene	OFD1	protein_coding	.	OFD1
839	LOC107985656	1.28752	1.10237	0.472581	0	0.837171	0.140612	8	0	16	2	chrX	Gnomon	13666075	13670530	+	LOC107985656	.	107985656	uncharacterized LOC107985656	Gene	LOC107985656	lncRNA	.	LOC107985656
840	EGFL6	1	1	0	0	0	0	0	0	0	0	chrX	BestRefSeq	13569601	13633575	+	EGFL6	.	25975	EGF like domain multiple 6	Gene	EGFL6	protein_coding	.	EGFL6
841	LOC124905248	1.1671	0.953133	0.255555	0.33798	0.478477	0.268729	4	5	8	4	chrX	Gnomon	13387551	13420105	-	LOC124905248	.	124905248	uncharacterized LOC124905248	Gene	LOC124905248	lncRNA	.	LOC124905248
842	LINC01203	1	0.949851	0	0.0742275	0	0	0	1	0	0	chrX	BestRefSeq	13335241	13341825	+	LINC01203	.	100133123	long intergenic non-protein coding RNA 1203	Gene	LINC01203	lncRNA	.	LINC01203
843	LINC02154	1.04916	1.38138	0	0.397017	0.0692333	0.863133	0	6	1	16	chrX	BestRefSeq	13266048	13303452	-	LINC02154	.	109729169	long intergenic non-protein coding RNA 2154	Gene	LINC02154	lncRNA	.	LINC02154
844	LOC105373134	1.09832	1	0	0	0.135296	0	0	0	2	0	chrX	Gnomon	13155693	13164975	-	LOC105373134	.	105373134	uncharacterized LOC105373134	Gene	LOC105373134	lncRNA	.	LOC105373134
845	LOC105373133	1	1	0	0	0	0	0	0	0	0	chrX	BestRefSeq	13044733	13095795	+	LOC105373133	.	105373133	uncharacterized LOC105373133	Gene	LOC105373133	lncRNA	.	LOC105373133
846	TLR8-AS1	1	0.997086	0	0.144822	0	0.140612	0	2	0	2	chrX	BestRefSeq	12902817	12943300	-	TLR8-AS1	.	349408	TLR8 antisense RNA 1	Gene	TLR8-AS1	lncRNA	.	TLR8-AS1
847	TLR7	1	1	0	0	0	0	0	0	0	0	chrX	BestRefSeq	12867072	12890361	+	TLR7	.	51284	toll like receptor 7	Gene	TLR7	protein_coding	.	TLR7
848	LOC105373131	1	1	0	0	0	0	0	0	0	0	chrX	Gnomon	11732689	11735353	+	LOC105373131	.	105373131	uncharacterized LOC105373131	Gene	LOC105373131	lncRNA	.	LOC105373131
849	LOC124905246	1	1.19295	0	0.0742275	0	0.328759	0	1	0	5	chrX	Gnomon	11417215	11433890	+	LOC124905246	.	124905246	uncharacterized LOC124905246	Gene	LOC124905246	lncRNA	.	LOC124905246
850	MIR548AX	1	1	0	0	0	0	0	0	0	0	chrX	BestRefSeq	11318614	11318686	-	MIR548AX	.	100847063	microRNA 548ax	Gene	MIR548AX	miRNA	.	MIR548AX
851	ARHGAP6	0.712006	0.949851	1.4045	0.0742275	0.914459	0	34	1	18	0	chrX	BestRefSeq	11137544	11665920	-	ARHGAP6	.	395	Rho GTPase activating protein 6	Gene	ARHGAP6	protein_coding	.	ARHGAP6
852	HCCS	0.929914	1.4699	5.37009	4.54105	5.26525	5.09677	833	422	762	649	chrX	BestRefSeq	11111332	11123086	+	HCCS	.	3052	holocytochrome c synthase	Gene	HCCS	protein_coding	.	HCCS
853	LOC124905244	1	1	0	0	0	0	0	0	0	0	chrX	Gnomon	10900966	10929484	+	LOC124905244	.	124905244	uncharacterized LOC124905244	Gene	LOC124905244	lncRNA	.	LOC124905244
854	COL4A6	1.82948	1.04709	6.42347	0.0742275	7.2949	0.140612	1751	1	3174	2	chrX	BestRefSeq%2CGnomon	108155614	108439458	-	COL4A6	.	1288	collagen type IV alpha 6 chain	Gene	COL4A6	protein_coding	.	COL4A6
855	MID1	0.905496	0.751982	8.23336	6.68303	8.09014	6.2718	6191	1927	5523	1490	chrX	BestRefSeq	10445310	10833683	-	MID1	.	4281	midline 1	Gene	MID1	protein_coding	.	MID1
856	CLCN4	1.6017	1.3418	3.46321	2.71011	4.14281	3.13428	207	105	339	152	chrX	BestRefSeq	10156975	10237660	+	CLCN4	.	1183	chloride voltage-gated channel 4	Gene	CLCN4	protein_coding	.	CLCN4
857	WWC3	0.817487	1.03004	6.92472	4.78435	6.63398	4.82705	2487	503	2000	535	chrX	BestRefSeq	10015254	10144474	+	WWC3	.	55841	WWC family member 3	Gene	WWC3	protein_coding	.	WWC3
858	LOC105373126	1	1	0	0	0	0	0	0	0	0	chrX	Gnomon	9737100	9741053	+	LOC105373126	.	105373126	uncharacterized LOC105373126	Gene	LOC105373126	lncRNA	.	LOC105373126
859	TBL1X	1.06601	0.986063	6.42428	4.34884	6.5165	4.32859	1752	367	1842	373	chrX	BestRefSeq	9463295	9719740	+	TBL1X	.	6907	transducin beta like 1 X-linked	Gene	TBL1X	protein_coding	.	TBL1X
860	FAM9A	1	1	0	0	0	0	0	0	0	0	chrX	BestRefSeq	8790795	8801383	-	FAM9A	.	171482	family with sequence similarity 9 member A	Gene	FAM9A	protein_coding	.	FAM9A
861	LOC107985715	1.09832	1	0	0	0.135296	0	0	0	2	0	chrX	Gnomon	8489674	8504564	-	LOC107985715	.	107985715	uncharacterized LOC107985715	Gene	LOC107985715	lncRNA	.	LOC107985715
862	VCX3B	1	0.91334	0	0.538143	0	0.407367	0	9	0	6	chrX	BestRefSeq	8464830	8466510	+	VCX3B	.	425054	variable charge X-linked 3B	Gene	VCX3B	protein_coding	.	VCX3B
863	LOC107985676	1	1.14433	0	0.0742275	0	0.268729	0	1	0	4	chrX	Gnomon	8171820	8181238	+	LOC107985676	.	107985676	uncharacterized LOC107985676	Gene	LOC107985676	lncRNA	.	LOC107985676
864	VCX2	1	0.923814	0	0.114326	0	0	0	2	0	0	chrX	BestRefSeq	8169944	8171267	-	VCX2	.	51480	variable charge X-linked 2	Gene	VCX2	protein_coding	.	VCX2
865	MIR651	1	1	0	0	0	0	0	0	0	0	chrX	BestRefSeq	8126965	8127061	+	MIR651	.	723779	microRNA 651	Gene	MIR651	miRNA	.	MIR651
866	LOC107985675	0.850953	1.06832	0.368145	2.45622	0.135296	2.55156	6	85	2	95	chrX	Gnomon	7927500	8456384	+	LOC107985675	.	107985675	uncharacterized LOC107985675	Gene	LOC107985675	lncRNA	.	LOC107985675
867	VCX	1.04916	0.932127	0	2.42598	0.0692333	2.32457	0	83	1	78	chrX	BestRefSeq%2CGnomon	7842262	7844143	+	VCX	.	26609	variable charge X-linked	Gene	VCX	protein_coding	.	VCX
868	LOC124905241	1	0.949851	0	0.0742275	0	0	0	1	0	0	chrX	Gnomon	7593683	7615263	+	LOC124905241	.	124905241	uncharacterized LOC124905241	Gene	LOC124905241	lncRNA	.	LOC124905241
869	LOC107987331	1	1	0	0	0	0	0	0	0	0	chrX	Gnomon	7012499	7026870	+	LOC107987331	.	107987331	uncharacterized LOC107987331	Gene	LOC107987331	lncRNA	.	LOC107987331
870	PUDP	1.48871	1.30216	4.92869	4.91885	5.50276	5.29975	608	554	902	750	chrX	BestRefSeq%2CGnomon	6705838	7148153	-	PUDP	.	8226	pseudouridine 5'-phosphatase	Gene	PUDP	protein_coding	.	PUDP
871	LOC124905240	1.09832	1	0	0	0.135296	0	0	0	2	0	chrX	Gnomon	6612368	6615331	-	LOC124905240	.	124905240	uncharacterized LOC124905240	Gene	LOC124905240	lncRNA	.	LOC124905240
872	VCX3A	1	1.25035	0	2.96578	0	3.28811	0	129	0	171	chrX	BestRefSeq	6533618	6535118	-	VCX3A	.	51481	variable charge X-linked 3A	Gene	VCX3A	protein_coding	.	VCX3A
873	LOC105373156	1	1	0	0	0	0	0	0	0	0	chrX	BestRefSeq	6226358	6230291	+	LOC105373156	.	105373156	uncharacterized LOC105373156	Gene	LOC105373156	lncRNA	.	LOC105373156
874	NLGN4X	0.95379	1.05119	0.0682562	0	0	0.0720186	1	0	0	1	chrX	BestRefSeq%2CGnomon	5890042	6228867	-	NLGN4X	.	57502	neuroligin 4 X-linked	Gene	NLGN4X	protein_coding	.	NLGN4X
875	LINC03070	1.04916	1	0	0	0.0692333	0	0	0	1	0	chrX	Gnomon	5719171	5726194	-	LINC03070	.	101928228	long intergenic non-protein coding RNA 3070	Gene	LINC03070	lncRNA	.	LINC03070
876	TRI-GAT1-3	1	1	0	0	0	0	0	0	0	0	chrX	tRNAscan-SE	3915230	3915303	-	TRI-GAT1-3	.	100189427	tRNA-Ile (anticodon GAT) 1-3	Gene	TRI-GAT1-3	tRNA	.	TRI-GAT1-3
877	FAM239B	1.44745	1.08124	4.51697	3.10884	5.05049	3.22152	452	144	654	163	chrX	BestRefSeq	3885275	3920742	-	FAM239B	.	729162	family with sequence similarity 239 member B	Gene	FAM239B	transcribed_pseudogene	true	FAM239B
878	TRI-GAT1-1	1	1	0	0	0	0	0	0	0	0	chrX	tRNAscan-SE	3838377	3838450	-	TRI-GAT1-1	.	100189132	tRNA-Ile (anticodon GAT) 1-1	Gene	TRI-GAT1-1	tRNA	.	TRI-GAT1-1
879	LOC389906	0.99639	0.858467	3.29903	3.39617	3.29382	3.17601	183	180	179	157	chrX	BestRefSeq	3817535	3843894	-	LOC389906	.	389906	zinc finger protein 839 pseudogene	Gene	LOC389906	transcribed_pseudogene	true	LOC389906
880	PRKX	1.03369	0.839064	5.07585	4.59949	5.12366	4.34635	676	440	689	378	chrX	BestRefSeq	3604340	3713649	-	PRKX	.	5613	protein kinase cAMP-dependent X-linked catalytic subunit	Gene	PRKX	protein_coding	.	PRKX
881	MXRA5	1	1.15356	0	0	0	0.206092	0	0	0	3	chrX	BestRefSeq	3308565	3346652	-	MXRA5	.	25878	matrix remodeling associated 5	Gene	MXRA5	protein_coding	.	MXRA5
882	LINC01546	1	1	0	0	0	0	0	0	0	0	chrX	BestRefSeq	3271820	3284653	+	LINC01546	.	100129464	long intergenic non-protein coding RNA 1546	Gene	LINC01546	lncRNA	.	LINC01546
883	ARSF	1	1	0	0	0	0	0	0	0	0	chrX	BestRefSeq%2CGnomon	3040234	3112727	+	ARSF	.	416	arylsulfatase F	Gene	ARSF	protein_coding	.	ARSF
884	ARSH	1.09832	1.09571	0	0.0742275	0.135296	0.206092	0	1	2	3	chrX	BestRefSeq	3006546	3034111	+	ARSH	.	347527	arylsulfatase family member H	Gene	ARSH	protein_coding	.	ARSH
885	ARSL	1.06876	1	5.96423	0	6.06017	0	1268	0	1337	0	chrX	BestRefSeq%2CGnomon	2934521	2968245	-	ARSL	.	415	arylsulfatase L	Gene	ARSL	protein_coding	.	ARSL
886	GYG2	1.08883	0.759761	4.09056	2.38509	4.21333	1.98871	331	80	357	58	chrX	BestRefSeq%2CGnomon	2828930	2882818	+	GYG2	.	8908	glycogenin 2	Gene	GYG2	protein_coding	.	GYG2
887	XG	1.04916	0.825635	0	0.276424	0.0692333	0	0	4	1	0	chrX	BestRefSeq%2CGnomon	2752040	2816500	+	XG	.	7499	Xg glycoprotein (Xg blood group)	Gene	XG	protein_coding	.	XG
888	CD99P1	1.30923	0.748253	1.29482	2.49727	1.68354	2.07887	30	88	45	63	chrX	BestRefSeq	2609265	2657229	+	CD99P1	.	401577	CD99 molecule pseudogene 1	Gene	CD99P1	transcribed_pseudogene	true	CD99P1
889	LOC101928092	0.532384	0.516667	1.57841	2.0409	0.668943	1.08821	41	59	12	22	chrX	Gnomon	2566029	2609167	-	LOC101928092	.	101928092	uncharacterized LOC101928092	Gene	LOC101928092	lncRNA	.	LOC101928092
890	ZBED1	0.585887	0.611792	5.69174	4.88573	4.92044	4.17685	1046	541	596	334	chrX	BestRefSeq	2486435	2500976	-	ZBED1	.	9189	zinc finger BED-type containing 1	Gene	ZBED1	protein_coding	.	ZBED1
891	DHRSX	1.41965	1.16434	4.28162	3.42152	4.78716	3.64103	381	184	541	224	chrX	BestRefSeq	2219506	2500976	-	DHRSX	.	207063	dehydrogenase/reductase X-linked	Gene	DHRSX	protein_coding	.	DHRSX
892	LOC105379413	1	1.27377	0	4.25621	0	4.60532	0	343	0	456	chrX	Gnomon	1771053	1784602	+	LOC105379413	.	105379413	uncharacterized LOC105379413	Gene	LOC105379413	lncRNA	.	LOC105379413
893	AKAP17A	1.06499	1.07325	4.80912	5.01621	4.89996	5.11819	558	594	587	659	chrX	BestRefSeq	1591604	1602520	+	AKAP17A	.	8227	A-kinase anchoring protein 17A	Gene	AKAP17A	protein_coding	.	AKAP17A
894	P2RY8	1.09832	1.10237	0	0	0.135296	0.140612	0	0	2	2	chrX	BestRefSeq%2CGnomon	1462581	1537185	-	P2RY8	.	286530	P2Y receptor family member 8	Gene	P2RY8	protein_coding	.	P2RY8
895	ASMTL-AS1	0.879044	0.990941	0.9415	0.508304	0.755508	0.495175	19	8	14	8	chrX	BestRefSeq	1400531	1415421	+	ASMTL-AS1	.	80161	ASMTL antisense RNA 1	Gene	ASMTL-AS1	lncRNA	.	ASMTL-AS1
896	LOC124900597	0.755777	0.978238	0.776867	0.453734	0.372901	0.421992	15	7	6	7	chrX	Gnomon	1392008	1398861	+	LOC124900597	.	124900597	serine/arginine repetitive matrix protein 1-like	Gene	LOC124900597	protein_coding	.	LOC124900597
897	LOC124905238	1	1	0	0	0	0	0	0	0	0	chrX	Gnomon	1293546	1293998	-	LOC124905238	.	124905238	uncharacterized LOC124905238	Gene	LOC124905238	lncRNA	.	LOC124905238
898	CRLF2	2.66491	0.485874	0.312948	1.58798	1.72704	0.546639	5	38	47	9	chrX	BestRefSeq%2CGnomon	1190490	1212649	-	CRLF2	.	64109	cytokine receptor like factor 2	Gene	CRLF2	protein_coding	.	CRLF2
899	PPP2R3B	0.552895	0.876994	4.06573	3.18238	3.21081	2.99302	325	153	168	136	chrX	BestRefSeq%2CGnomon	333933	386907	-	PPP2R3B	.	28227	protein phosphatase 2 regulatory subunit B''beta	Gene	PPP2R3B	protein_coding	.	PPP2R3B
900	LINC00685	0.794532	1.37503	0.704724	0.276424	0.372901	0.73589	13	4	6	13	chrX	BestRefSeq	319145	321332	+	LINC00685	.	283981	long intergenic non-protein coding RNA 685	Gene	LINC00685	lncRNA	.	LINC00685
901	GTPBP6	0.979493	1.02801	4.82647	3.85958	4.79658	3.89944	565	256	545	272	chrX	BestRefSeq%2CGnomon	304759	318796	-	GTPBP6	.	8225	GTP binding protein 6 (putative)	Gene	GTPBP6	protein_coding	.	GTPBP6
902	PLCXD1	0.919303	0.982361	6.12409	3.83844	6.00271	3.81276	1419	252	1284	255	chrX	BestRefSeq%2CGnomon	276356	303356	+	PLCXD1	.	55344	phosphatidylinositol specific phospholipase C X domain containing 1	Gene	PLCXD1	protein_coding	.	PLCXD1
903	RABL2B	0.736627	0.688335	3.7954	3.64578	3.35441	3.10696	266	218	188	149	chr22	BestRefSeq%2CGnomon	50767506	50783636	-	RABL2B	.	11158	RAB. member of RAS oncogene family like 2B	Gene	RABL2B	protein_coding	.	RABL2B
904	SHANK3	1.09849	1.29199	2.77869	1.9649	2.91421	2.33449	121	55	133	79	chr22	BestRefSeq	50672823	50733212	+	SHANK3	.	85358	SH3 and multiple ankyrin repeat domains 3	Gene	SHANK3	protein_coding	.	SHANK3
905	LOC124905149	1.04611	1.05119	0.133428	0	0.198465	0.0720186	2	0	3	1	chr22	Gnomon	50631494	50636006	+	LOC124905149	.	124905149	uncharacterized LOC124905149	Gene	LOC124905149	lncRNA	.	LOC124905149
906	MAPK8IP2	0.906777	1.04358	1.73359	0.144546	1.59241	0.206092	48	2	41	3	chr22	BestRefSeq%2CGnomon	50600793	50613978	+	MAPK8IP2	.	23542	mitogen-activated protein kinase 8 interacting protein 2	Gene	MAPK8IP2	protein_coding	.	MAPK8IP2
907	CPT1B	1.12975	1.5546	3.48227	1.56796	3.65828	2.2045	210	37	236	71	chr22	BestRefSeq	50568861	50578612	-	CPT1B	.	1375	carnitine palmitoyltransferase 1B	Gene	CPT1B	protein_coding	.	CPT1B
908	KLHDC7B	1.04916	1	0	0	0.0692333	0	0	0	1	0	chr22	BestRefSeq	50545899	50551023	+	KLHDC7B	.	113730	kelch domain containing 7B	Gene	KLHDC7B	protein_coding	.	KLHDC7B
909	KLHDC7B-DT	0.95379	1	0.0682562	0	0	0	1	0	0	0	chr22	Gnomon	50542303	50544319	-	KLHDC7B-DT	.	105373098	KLHDC7B divergent transcript	Gene	KLHDC7B-DT	lncRNA	.	KLHDC7B-DT
910	LOC102724608	0.920023	1.10237	0.255555	0	0.135296	0.140612	4	0	2	2	chr22	Gnomon	50539869	50543013	+	LOC102724608	.	102724608	uncharacterized LOC102724608	Gene	LOC102724608	lncRNA	.	LOC102724608
911	NCAPH2	0.677119	0.916336	4.16648	3.89072	3.60396	3.76467	350	262	227	246	chr22	BestRefSeq%2CGnomon	50508224	50524780	+	NCAPH2	.	29781	non-SMC condensin II complex subunit H2	Gene	NCAPH2	protein_coding	.	NCAPH2
912	LMF2	0.969978	0.958035	4.55039	3.92623	4.50641	3.86438	463	269	442	265	chr22	BestRefSeq%2CGnomon	50502949	50507702	-	LMF2	.	91289	lipase maturation factor 2	Gene	LMF2	protein_coding	.	LMF2
913	MIOX	0.873099	1	0.195783	0	0	0	3	0	0	0	chr22	BestRefSeq%2CGnomon	50486859	50490648	+	MIOX	.	55586	myo-inositol oxygenase	Gene	MIOX	protein_coding	.	MIOX
914	ADM2	0.522231	1.10843	2.32804	1.9649	1.3908	2.11341	83	55	33	65	chr22	BestRefSeq	50481543	50486437	+	ADM2	.	79924	adrenomedullin 2	Gene	ADM2	protein_coding	.	ADM2
915	SBF1	1.74769	1.46248	4.83874	6.70639	5.64419	7.2548	570	1959	997	2964	chr22	BestRefSeq	50445000	50475035	-	SBF1	.	6305	SET binding factor 1	Gene	SBF1	protein_coding	.	SBF1
916	MIR12114	1	1	0	0	0	0	0	0	0	0	chr22	BestRefSeq	50407442	50407524	+	MIR12114	.	113218480	microRNA 12114	Gene	MIR12114	miRNA	.	MIR12114
917	PPP6R2	1.29207	0.895954	4.64002	5.04418	5.00971	4.88567	494	606	635	558	chr22	BestRefSeq%2CGnomon	50330774	50445090	+	PPP6R2	.	9701	protein phosphatase 6 regulatory subunit 2	Gene	PPP6R2	protein_coding	.	PPP6R2
918	LOC105373096	1	1	0	0	0	0	0	0	0	0	chr22	Gnomon	50317319	50322062	+	LOC105373096	.	105373096	uncharacterized LOC105373096	Gene	LOC105373096	lncRNA	.	LOC105373096
919	PLXNB2	1.80752	1.3694	7.38483	7.34335	8.23885	7.79689	3429	3057	6125	4325	chr22	BestRefSeq%2CGnomon	50274979	50307646	-	PLXNB2	.	23654	plexin B2	Gene	PLXNB2	protein_coding	.	PLXNB2
920	MAPK12	1.48232	0.936886	3.33054	2.78937	3.8984	2.69532	187	112	283	107	chr22	BestRefSeq	50252901	50261683	-	MAPK12	.	6300	mitogen-activated protein kinase 12	Gene	MAPK12	protein_coding	.	MAPK12
921	HDAC10	1.9398	1.43798	1.11288	2.11311	2.06879	2.63715	24	63	65	102	chr22	BestRefSeq	50245183	50251265	-	HDAC10	.	83933	histone deacetylase 10	Gene	HDAC10	protein_coding	.	HDAC10
922	TUBGCP6	1.05346	0.891141	4.31434	4.40385	4.38947	4.23757	390	382	406	349	chr22	BestRefSeq%2CGnomon	50217694	50245023	-	TUBGCP6	.	85378	tubulin gamma complex associated protein 6	Gene	TUBGCP6	protein_coding	.	TUBGCP6
923	SELENOO-AS1	0.920023	0.949851	0.255555	0.0742275	0.135296	0	4	1	2	0	chr22	Gnomon	50205581	50210181	-	SELENOO-AS1	.	105373095	SELENOO antisense RNA 1	Gene	SELENOO-AS1	lncRNA	.	SELENOO-AS1
924	SELENOO	1.18772	1.44409	3.5313	3.23994	3.77949	3.7701	218	160	259	247	chr22	BestRefSeq	50201011	50217616	+	SELENOO	.	83642	selenoprotein O	Gene	SELENOO	protein_coding	.	SELENOO
925	MLC1	1	1.05119	0	0	0	0.0720186	0	0	0	1	chr22	BestRefSeq	50059391	50085875	-	MLC1	.	23209	modulator of VRAC current 1	Gene	MLC1	protein_coding	.	MLC1
926	TTLL8	1	1	0	0	0	0	0	0	0	0	chr22	BestRefSeq%2CGnomon	50018575	50058298	-	TTLL8	.	164714	tubulin tyrosine ligase like 8	Gene	TTLL8	protein_coding	.	TTLL8
927	ALG12	1.177	0.82584	3.9117	3.48412	4.14682	3.20805	290	193	340	161	chr22	BestRefSeq%2CGnomon	49859311	49918438	-	ALG12	.	79087	ALG12 alpha-1.6-mannosyltransferase	Gene	ALG12	protein_coding	.	ALG12
928	ZBED4	0.632555	0.823102	5.45221	5.74521	4.79147	5.46435	883	997	543	843	chr22	BestRefSeq%2CGnomon	49852850	49890080	+	ZBED4	.	9889	zinc finger BED-type containing 4	Gene	ZBED4	protein_coding	.	ZBED4
929	MIR3667	1	1	0	0	0	0	0	0	0	0	chr22	BestRefSeq	49543393	49543466	-	MIR3667	.	100500882	microRNA 3667	Gene	MIR3667	miRNA	.	MIR3667
930	NHIP	1	1	0	0	0	0	0	0	0	0	chr22	BestRefSeq	49043919	49052385	-	NHIP	.	105373085	neuronal hypoxia inducible. placenta associated	Gene	NHIP	lncRNA	.	NHIP
931	LINC01310	1	1	0	0	0	0	0	0	0	0	chr22	BestRefSeq	48866770	48898386	+	LINC01310	.	100128946	long intergenic non-protein coding RNA 1310	Gene	LINC01310	lncRNA	.	LINC01310
932	MIR4535	1	1	0	0	0	0	0	0	0	0	chr22	BestRefSeq	48780295	48780353	+	MIR4535	.	100616415	microRNA 4535	Gene	MIR4535	miRNA	.	MIR4535
933	LOC105373081	1	1	0	0	0	0	0	0	0	0	chr22	Gnomon	48351288	48360755	+	LOC105373081	.	105373081	uncharacterized LOC105373081	Gene	LOC105373081	lncRNA	.	LOC105373081
934	LOC105373080	1	1	0	0	0	0	0	0	0	0	chr22	Gnomon	48340030	48340699	+	LOC105373080	.	105373080	uncharacterized LOC105373080	Gene	LOC105373080	lncRNA	.	LOC105373080
935	LOC107985581	1	1	0	0	0	0	0	0	0	0	chr22	Gnomon	48167175	48188613	-	LOC107985581	.	107985581	uncharacterized LOC107985581	Gene	LOC107985581	lncRNA	.	LOC107985581
936	LOC107985536	1	1	0	0	0	0	0	0	0	0	chr22	Gnomon	48098769	48100205	+	LOC107985536	.	107985536	uncharacterized LOC107985536	Gene	LOC107985536	lncRNA	.	LOC107985536
937	LINC01644	1	1.05119	0	0	0	0.0720186	0	0	0	1	chr22	BestRefSeq	47461299	47487111	-	LINC01644	.	101927722	long intergenic non-protein coding RNA 1644	Gene	LINC01644	lncRNA	.	LINC01644
938	TBC1D22A-AS1	1.04916	0.997086	0	0.144822	0.0692333	0.140612	0	2	1	2	chr22	BestRefSeq	46914092	46916042	-	TBC1D22A-AS1	.	642757	TBC1D22A antisense RNA 1	Gene	TBC1D22A-AS1	lncRNA	.	TBC1D22A-AS1
939	TBC1D22A	0.898288	1.32882	4.91253	4.77046	4.75778	5.18061	601	498	530	689	chr22	BestRefSeq%2CGnomon	46762650	47175699	+	TBC1D22A	.	25771	TBC1 domain family member 22A	Gene	TBC1D22A	protein_coding	.	TBC1D22A
940	LOC105373077	1.2403	0.81668	0.312948	0.560885	0.623632	0.268729	5	9	11	4	chr22	Gnomon	46734612	46736392	-	LOC105373077	.	105373077	uncharacterized LOC105373077	Gene	LOC105373077	lncRNA	.	LOC105373077
941	CERK	1.96089	0.914992	4.94694	5.20975	5.91844	5.08158	616	682	1210	642	chr22	BestRefSeq	46684410	46738252	-	CERK	.	64781	ceramide kinase	Gene	CERK	protein_coding	.	CERK
942	GRAMD4	1.92914	1.14697	4.32832	4.1742	5.27628	4.37203	394	323	768	385	chr22	BestRefSeq%2CGnomon	46575744	46682756	+	GRAMD4	.	23151	GRAM domain containing 4	Gene	GRAMD4	protein_coding	.	GRAMD4
943	LOC105373075	0.873099	0.995829	0.195783	0.212123	0	0.206092	3	3	0	3	chr22	Gnomon	46548748	46553893	+	LOC105373075	.	105373075	uncharacterized LOC105373075	Gene	LOC105373075	lncRNA	.	LOC105373075
944	TRMU	0.913044	1.11737	3.43117	3.98032	3.29993	4.14042	202	280	180	325	chr22	BestRefSeq%2CGnomon	46335714	46357340	+	TRMU	.	55687	tRNA mitochondrial 2-thiouridylase	Gene	TRMU	protein_coding	.	TRMU
945	GTSE1-DT	0.911662	1.21601	0.133428	0.453734	0	0.73589	2	7	0	13	chr22	BestRefSeq	46295143	46296660	-	GTSE1-DT	.	150384	GTSE1 divergent transcript	Gene	GTSE1-DT	lncRNA	.	GTSE1-DT
946	TTC38	0.970625	0.904122	4.4291	3.84905	4.38608	3.70363	424	254	405	235	chr22	BestRefSeq%2CGnomon	46268008	46294008	+	TTC38	.	55020	tetratricopeptide repeat domain 38	Gene	TTC38	protein_coding	.	TTC38
947	PKDREJ	0.911662	1.05119	0.133428	0	0	0.0720186	2	0	0	1	chr22	BestRefSeq	46255663	46263343	-	PKDREJ	.	10343	polycystin family receptor for egg jelly	Gene	PKDREJ	protein_coding	.	PKDREJ
948	LOC105373074	1	0.995829	0	0.212123	0	0.206092	0	3	0	3	chr22	Gnomon	46161042	46172228	-	LOC105373074	.	105373074	uncharacterized LOC105373074	Gene	LOC105373074	lncRNA	.	LOC105373074
949	LOC124905138	1.09445	1	0.0682562	0	0.198465	0	1	0	3	0	chr22	Gnomon	46134678	46144228	-	LOC124905138	.	124905138	uncharacterized LOC124905138	Gene	LOC124905138	lncRNA	.	LOC124905138
950	MIR4763	1	1	0	0	0	0	0	0	0	0	chr22	BestRefSeq	46113566	46113657	+	MIR4763	.	100616143	microRNA 4763	Gene	MIR4763	miRNA	.	MIR4763
951	MIR3619	1	1	0	0	0	0	0	0	0	0	chr22	BestRefSeq	46091044	46091126	+	MIR3619	.	100500828	microRNA 3619	Gene	MIR3619	miRNA	.	MIR3619
952	LOC112268288	0.912255	0.802337	4.50494	3.51776	4.37245	3.20004	448	198	401	160	chr22	Gnomon	46086167	46097919	+	LOC112268288	.	112268288	uncharacterized LOC112268288	Gene	LOC112268288	lncRNA	.	LOC112268288
953	MIRLET7BHG	0.995138	0.611297	0.904191	0.849125	0.89716	0.139071	18	15	18	2	chr22	BestRefSeq	46085997	46113928	+	MIRLET7BHG	.	400931	MIRLET7B host gene	Gene	MIRLET7BHG	lncRNA	.	MIRLET7BHG
954	PRR34	0.844881	1.35831	0.866811	0	0.623632	0.441808	17	0	11	7	chr22	BestRefSeq	46048531	46054225	-	PRR34	.	55267	PRR34 long non-coding RNA	Gene	PRR34	lncRNA	.	PRR34
955	LOC124905135	0.899306	0.889273	5.35139	4.64462	5.19828	4.47532	822	455	727	415	chr22	Gnomon	46044644	46113928	+	LOC124905135	.	124905135	collagen alpha-1(III) chain-like	Gene	LOC124905135	protein_coding	.	LOC124905135
956	LINC00899	1	1.03694	0	0.276424	0	0.328759	0	4	0	5	chr22	BestRefSeq	46039907	46044868	-	LINC00899	.	100271722	long intergenic non-protein coding RNA 899	Gene	LINC00899	lncRNA	.	LINC00899
957	LOC124905136	0.853447	1.39859	0.9415	0.33798	0.712875	0.821953	19	5	13	15	chr22	Gnomon	46036110	46040437	+	LOC124905136	.	124905136	uncharacterized LOC124905136	Gene	LOC124905136	lncRNA	.	LOC124905136
958	LOC124905134	0.827851	0.995829	0.9415	0.212123	0.668943	0.206092	19	3	12	3	chr22	Gnomon	46013581	46015498	+	LOC124905134	.	124905134	uncharacterized LOC124905134	Gene	LOC124905134	lncRNA	.	LOC124905134
959	LOC107985535	1	0.831644	0	0.33798	0	0.0720186	0	5	0	1	chr22	BestRefSeq	45876080	45887726	-	LOC107985535	.	107985535	uncharacterized LOC107985535	Gene	LOC107985535	lncRNA	.	LOC107985535
960	LOC105373071	0.975504	1.16362	0.704724	1.00223	0.668943	1.22086	13	19	12	26	chr22	Gnomon	45866749	45894416	+	LOC105373071	.	105373071	uncharacterized LOC105373071	Gene	LOC105373071	protein_coding	.	LOC105373071
961	FBLN1	0.751727	0.847707	4.36609	1.63779	3.95437	1.39943	405	40	295	32	chr22	BestRefSeq	45502883	45601135	+	FBLN1	.	2192	fibulin 1	Gene	FBLN1	protein_coding	.	FBLN1
962	LOC105373066	0.878844	1	0.255555	0	0.0692333	0	4	0	1	0	chr22	Gnomon	45498270	45500987	-	LOC105373066	.	105373066	uncharacterized LOC105373066	Gene	LOC105373066	lncRNA	.	LOC105373066
963	SMC1B	1.11756	0.829298	0.368145	4.89344	0.528502	4.6234	6	544	9	462	chr22	BestRefSeq%2CGnomon	45344063	45413599	-	SMC1B	.	27127	structural maintenance of chromosomes 1B	Gene	SMC1B	protein_coding	.	SMC1B
964	KIAA0930	1.80003	1.34989	6.42916	5.21796	7.27718	5.6508	1758	686	3135	962	chr22	BestRefSeq	45192244	45240894	-	KIAA0930	.	23313	KIAA0930	Gene	KIAA0930	protein_coding	.	KIAA0930
965	LOC105373064	1.38815	1.03412	0.195783	0.33798	0.668943	0.38639	3	5	12	6	chr22	BestRefSeq	45176242	45191612	-	LOC105373064	.	105373064	uncharacterized LOC105373064	Gene	LOC105373064	lncRNA	.	LOC105373064
966	NUP50	0.589307	0.776331	6.4324	7.24742	5.66949	6.88217	1762	2859	1015	2285	chr22	BestRefSeq%2CGnomon	45163925	45188017	+	NUP50	.	10762	nucleoporin 50	Gene	NUP50	protein_coding	.	NUP50
967	NUP50-DT	1.01129	0.813175	2.11868	2.5107	2.13487	2.21233	69	89	69	71	chr22	BestRefSeq	45133758	45163781	-	NUP50-DT	.	100506714	NUP50 divergent transcript	Gene	NUP50-DT	lncRNA	.	NUP50-DT
968	PHF21B	0.594425	0.907454	3.17673	0.212123	2.42629	0.0720186	166	3	89	1	chr22	BestRefSeq%2CGnomon	44881162	45010005	-	PHF21B	.	112885	PHD finger protein 21B	Gene	PHF21B	protein_coding	.	PHF21B
969	LOC124905133	0.799058	0.859269	0.522094	0.660626	0.198465	0.441808	9	11	3	7	chr22	Gnomon	44864279	44868242	-	LOC124905133	.	124905133	uncharacterized LOC124905133	Gene	LOC124905133	lncRNA	.	LOC124905133
970	LOC105373062	1.09832	1	0	0	0.135296	0	0	0	2	0	chr22	Gnomon	44859456	44864239	-	LOC105373062	.	105373062	uncharacterized LOC105373062	Gene	LOC105373062	lncRNA	.	LOC105373062
971	PRR5-ARHGAP8	1.42257	0.984222	0	0.188856	0.5085	0.165912	0	3	9	2	chr22	BestRefSeq	44702204	44862784	+	PRR5-ARHGAP8	.	553158	PRR5-ARHGAP8 readthrough	Gene	PRR5-ARHGAP8	protein_coding	.	PRR5-ARHGAP8
972	PRR5	1.12228	1.01378	3.76002	0.883429	3.92645	0.90317	259	16	289	17	chr22	BestRefSeq	44668751	44737681	+	PRR5	.	55615	proline rich 5	Gene	PRR5	protein_coding	.	PRR5
973	LOC105373059	1	1	0	0	0	0	0	0	0	0	chr22	Gnomon	44534721	44549610	-	LOC105373059	.	105373059	uncharacterized LOC105373059	Gene	LOC105373059	lncRNA	.	LOC105373059
974	RTL6	1.15483	1.34286	4.92639	4.62986	5.13407	5.05517	607	450	694	630	chr22	BestRefSeq	44492583	44498233	-	RTL6	.	84247	retrotransposon Gag like 6	Gene	RTL6	protein_coding	.	RTL6
975	SHISAL1	2.20562	0.990941	0.977443	0.508304	2.11863	0.495175	20	8	68	8	chr22	BestRefSeq%2CGnomon	44243665	44331714	-	SHISAL1	.	85352	shisa like 1	Gene	SHISAL1	protein_coding	.	SHISAL1
976	PARVG	1.04916	1	0	0	0.0692333	0	0	0	1	0	chr22	BestRefSeq%2CGnomon	44172951	44208469	+	PARVG	.	64098	parvin gamma	Gene	PARVG	protein_coding	.	PARVG
977	TRU-TCA2-1	1	1	0	0	0	0	0	0	0	0	chr22	tRNAscan-SE	44150657	44150740	+	TRU-TCA2-1	.	7235	tRNA-SeC (anticodon TCA) 2-1	Gene	TRU-TCA2-1	tRNA	.	TRU-TCA2-1
978	LOC124905131	0.980571	0.842272	0.904639	0.453734	0.876332	0.206092	18	7	17	3	chr22	Gnomon	44018898	44022775	-	LOC124905131	.	124905131	uncharacterized LOC124905131	Gene	LOC124905131	lncRNA	.	LOC124905131
979	PARVB	1.3778	0.733958	5.13571	1.30936	5.59808	0.863133	705	28	965	16	chr22	BestRefSeq%2CGnomon	43999211	44172939	+	PARVB	.	29780	parvin beta	Gene	PARVB	protein_coding	.	PARVB
980	SAMM50	1.11187	1.29801	5.55093	4.97321	5.70391	5.3495	947	576	1040	777	chr22	BestRefSeq	43955442	43996529	+	SAMM50	.	25813	SAMM50 sorting and assembly machinery component	Gene	SAMM50	protein_coding	.	SAMM50
981	PNPLA3	0.751972	1.36965	1.08019	0.798391	0.668943	1.25219	23	14	12	27	chr22	BestRefSeq	43923805	43947582	+	PNPLA3	.	80339	patatin like phospholipase domain containing 3	Gene	PNPLA3	protein_coding	.	PNPLA3
982	PNPLA5	1	1	0	0	0	0	0	0	0	0	chr22	BestRefSeq%2CGnomon	43879678	43892013	-	PNPLA5	.	150379	patatin like phospholipase domain containing 5	Gene	PNPLA5	protein_coding	.	PNPLA5
983	GLRA2	1	1.04002	0	0.212123	0	0.268729	0	3	0	4	chrX	BestRefSeq%2CGnomon	14448779	14731812	+	GLRA2	.	2742	glycine receptor alpha 2	Gene	GLRA2	protein_coding	.	GLRA2
984	SULT4A1	1.04916	1	0	0	0.0692333	0	0	0	1	0	chr22	BestRefSeq%2CGnomon	43824509	43862513	-	SULT4A1	.	25830	sulfotransferase family 4A member 1	Gene	SULT4A1	protein_coding	.	SULT4A1
985	LOC105373058	1.18167	1.03694	0.746984	0.276424	0.987815	0.328759	14	4	20	5	chr22	Gnomon	43812332	43825588	+	LOC105373058	.	105373058	uncharacterized LOC105373058	Gene	LOC105373058	lncRNA	.	LOC105373058
986	LOC101927474	1	1	0	0	0	0	0	0	0	0	chr22	Gnomon	43570397	43571599	+	LOC101927474	.	101927474	uncharacterized LOC101927474	Gene	LOC101927474	lncRNA	.	LOC101927474
987	MPPED1	0.911662	1	0.133428	0	0	0	2	0	0	0	chr22	BestRefSeq	43412014	43507848	+	MPPED1	.	758	metallophosphoesterase domain containing 1	Gene	MPPED1	protein_coding	.	MPPED1
988	KDM5C	1.1061	1.17002	6.72568	7.06348	6.87116	7.29001	2164	2514	2361	3038	chrX	BestRefSeq	53176277	53225207	-	KDM5C	.	8242	lysine demethylase 5C	Gene	KDM5C	protein_coding	.	KDM5C
989	LOC105373053	1	1	0	0	0	0	0	0	0	0	chr22	Gnomon	43373994	43391407	-	LOC105373053	.	105373053	uncharacterized LOC105373053	Gene	LOC105373053	lncRNA	.	LOC105373053
990	SCUBE1-AS1	1	1	0	0	0	0	0	0	0	0	chr22	BestRefSeq	43275942	43283830	+	SCUBE1-AS1	.	101927447	SCUBE1 antisense RNA 1	Gene	SCUBE1-AS1	lncRNA	.	SCUBE1-AS1
991	SCUBE1-AS2	1	1	0	0	0	0	0	0	0	0	chr22	BestRefSeq	43212674	43213661	+	SCUBE1-AS2	.	105373051	SCUBE1 antisense RNA 2	Gene	SCUBE1-AS2	lncRNA	.	SCUBE1-AS2
992	SCUBE1	1.00068	0.907454	0.0682562	0.212123	0.0692333	0.0720186	1	3	1	1	chr22	BestRefSeq	43197280	43343372	-	SCUBE1	.	80274	signal peptide. CUB domain and EGF like domain containing 1	Gene	SCUBE1	protein_coding	.	SCUBE1
993	TTLL12	0.719292	0.985649	4.24967	5.80092	3.77431	5.78006	372	1037	258	1054	chr22	BestRefSeq	43166622	43187134	-	TTLL12	.	23170	tubulin tyrosine ligase like 12	Gene	TTLL12	protein_coding	.	TTLL12
994	TTLL1	0.784294	0.765499	2.59423	1.07638	2.24369	0.690853	104	21	76	12	chr22	BestRefSeq	43039516	43089391	-	TTLL1	.	25809	TTL family tubulin polyglutamylase complex subunit L1	Gene	TTLL1	protein_coding	.	TTLL1
995	ARFGAP3	1.17298	1.2354	5.00903	6.137	5.2392	6.44198	644	1314	748	1679	chr22	BestRefSeq%2CGnomon	42796502	42857273	-	ARFGAP3	.	26286	ADP ribosylation factor GTPase activating protein 3	Gene	ARFGAP3	protein_coding	.	ARFGAP3
996	A4GALT	1.27767	0.835143	4.11497	2.45623	4.46848	2.19633	337	85	430	70	chr22	BestRefSeq%2CGnomon	42692121	42721301	-	A4GALT	.	53947	alpha 1.4-galactosyltransferase (P blood group)	Gene	A4GALT	protein_coding	.	A4GALT
997	ATP5MGL	1.04812	1.12809	0.0687228	0.214094	0.136522	0.387971	1	3	2	6	chr22	BestRefSeq	42639803	42640601	-	ATP5MGL	.	267020	ATP synthase membrane subunit g like	Gene	ATP5MGL	protein_coding	.	ATP5MGL
998	RNU12	0.840248	0.541367	0.827964	1.21408	0.576851	0.328759	16	25	10	5	chr22	BestRefSeq	42615244	42615393	+	RNU12	.	267010	RNA. U12 small nuclear	Gene	RNU12	snRNA	.	RNU12
999	RRP7BP	0.938622	1.07385	2.51642	3.61974	2.42504	3.72253	97	214	89	238	chr22	BestRefSeq	42573244	42582011	-	RRP7BP	.	91695	ribosomal RNA processing 7 homolog B. pseudogene	Gene	RRP7BP	transcribed_pseudogene	true	RRP7BP
1000	LOC101927372	0.73498	1.12934	1.83503	0.841536	1.3908	1.01702	53	15	33	20	chr22	Gnomon	42501909	42505859	-	LOC101927372	.	101927372	uncharacterized LOC101927372	Gene	LOC101927372	lncRNA	.	LOC101927372
1001	TCF20	0.899439	0.926326	6.81166	7.07115	6.65876	6.96075	2298	2528	2035	2414	chr22	BestRefSeq%2CGnomon	42160013	42343537	-	TCF20	.	6942	transcription factor 20	Gene	TCF20	protein_coding	.	TCF20
1002	LOC105377203	1.04916	0.99847	0	0.0742275	0.0692333	0.0720186	0	1	1	1	chr22	Gnomon	42145452	42149500	-	LOC105377203	.	105377203	uncharacterized LOC105377203	Gene	LOC105377203	lncRNA	.	LOC105377203
1003	CYP2D6	1.39397	1.10237	0.276307	0	0.755508	0.140612	4	0	14	2	chr22	BestRefSeq	42126499	42130810	-	CYP2D6	.	1565	cytochrome P450 family 2 subfamily D member 6	Gene	CYP2D6	protein_coding	.	CYP2D6
1004	NDUFA6-DT	1.31732	1.27095	1.3507	1.30936	1.7483	1.65528	32	28	48	42	chr22	BestRefSeq	42090933	42125349	+	NDUFA6-DT	.	100132273	NDUFA6 divergent transcript	Gene	NDUFA6-DT	lncRNA	.	NDUFA6-DT
1005	SMDT1	1.08961	0.665155	1.62447	3.13979	1.74828	2.55156	43	148	48	95	chr22	BestRefSeq%2CGnomon	42079700	42084284	+	SMDT1	.	91689	single-pass membrane protein with aspartate rich tail 1	Gene	SMDT1	protein_coding	.	SMDT1
1006	PHETA2	0.956479	1.15587	0.133428	2.75593	0.0692333	2.96492	2	109	1	133	chr22	BestRefSeq	42074248	42079438	+	PHETA2	.	150368	PH domain containing endocytic trafficking adaptor 2	Gene	PHETA2	protein_coding	.	PHETA2
1007	LOC107985551	1	0.949851	0	0.0742275	0	0	0	1	0	0	chr22	Gnomon	42063216	42065730	-	LOC107985551	.	107985551	uncharacterized LOC107985551	Gene	LOC107985551	lncRNA	.	LOC107985551
1008	WBP2NL	1.09093	1.39966	0.133428	1.66206	0.258984	2.14714	2	41	4	67	chr22	BestRefSeq%2CGnomon	41998788	42058371	+	WBP2NL	.	164684	WBP2 N-terminal like	Gene	WBP2NL	protein_coding	.	WBP2NL
1009	SEPTIN3	0.809515	0.504592	3.03894	2.41396	2.73407	1.42715	149	82	115	33	chr22	BestRefSeq	41969443	41998221	+	SEPTIN3	.	55964	septin 3	Gene	SEPTIN3	protein_coding	.	SEPTIN3
1010	CENPM	0.581964	0.692514	3.2073	4.16998	2.4263	3.63989	170	322	89	224	chr22	BestRefSeq%2CGnomon	41927196	41947152	-	CENPM	.	79019	centromere protein M	Gene	CENPM	protein_coding	.	CENPM
1011	LOC124905125	0.95379	0.949851	0.0682562	0.0742275	0	0	1	1	0	0	chr22	Gnomon	41916511	41918662	-	LOC124905125	.	124905125	uncharacterized LOC124905125	Gene	LOC124905125	lncRNA	.	LOC124905125
1012	SREBF2	1.18154	0.944686	6.70717	7.70896	6.94784	7.62687	2136	3944	2491	3842	chr22	BestRefSeq%2CGnomon	41833105	41907305	+	SREBF2	.	6721	sterol regulatory element binding transcription factor 2	Gene	SREBF2	protein_coding	.	SREBF2
1013	MEI1	0.916019	0.879646	0.195783	0.453734	0.0692333	0.268729	3	7	1	4	chr22	BestRefSeq%2CGnomon	41699503	41799454	+	MEI1	.	150365	meiotic double-stranded break formation protein 1	Gene	MEI1	protein_coding	.	MEI1
1014	C22orf46P	1.00489	1.14658	3.5313	3.92623	3.53833	4.12357	218	269	216	321	chr22	BestRefSeq	41688937	41698136	+	C22orf46P	.	79640	chromosome 22 open reading frame 46. pseudogene	Gene	C22orf46P	transcribed_pseudogene	true	C22orf46P
1015	LOC107985567	0.92946	0.947905	1.03612	1.66454	0.930585	1.58735	22	41	18	39	chr22	Gnomon	41675202	41677160	-	LOC107985567	.	107985567	protein LLP homolog	Gene	LOC107985567	protein_coding	.	LOC107985567
1016	SNU13	1.21904	1.11423	5.54195	6.75586	5.8277	6.91191	941	2028	1135	2333	chr22	BestRefSeq%2CGnomon	41673933	41690480	-	SNU13	.	4809	small nuclear ribonucleoprotein 13	Gene	SNU13	protein_coding	.	SNU13
1017	XRCC6	0.82702	0.973596	8.3087	8.94842	8.03469	8.90982	6524	9338	5314	9377	chr22	BestRefSeq%2CGnomon	41621295	41664041	+	XRCC6	.	2547	X-ray repair cross complementing 6	Gene	XRCC6	protein_coding	.	XRCC6
1018	DESI1	0.988108	1.0606	5.23184	5.26824	5.21459	5.35312	755	711	735	779	chr22	BestRefSeq%2CGnomon	41598028	41621043	-	DESI1	.	27351	desumoylating isopeptidase 1	Gene	DESI1	protein_coding	.	DESI1
1019	CSDC2	1.12592	1	0.255555	0	0.426654	0	4	0	7	0	chr22	BestRefSeq	41561010	41576666	+	CSDC2	.	27254	cold shock domain containing C2	Gene	CSDC2	protein_coding	.	CSDC2
1020	LOC105373044	1	1	0	0	0	0	0	0	0	0	chr22	BestRefSeq	41551709	41560883	-	LOC105373044	.	105373044	uncharacterized LOC105373044	Gene	LOC105373044	lncRNA	.	LOC105373044
1021	POLR3H	0.912038	1.23095	3.19972	3.05985	3.06688	3.35963	169	139	150	181	chr22	BestRefSeq%2CGnomon	41525799	41544606	-	POLR3H	.	171568	RNA polymerase III subunit H	Gene	POLR3H	protein_coding	.	POLR3H
1022	ACO2	1.22618	0.951208	6.24606	6.26136	6.54023	6.1892	1546	1434	1873	1406	chr22	BestRefSeq	41469117	41528974	+	ACO2	.	50	aconitase 2	Gene	ACO2	protein_coding	.	ACO2
1023	PHF5A	0.808032	1.10304	4.8509	5.50637	4.54338	5.64786	575	842	454	960	chr22	BestRefSeq	41459717	41468692	-	PHF5A	.	84844	PHD finger protein 5A	Gene	PHF5A	protein_coding	.	PHF5A
1024	LOC105373043	0.806885	1.08996	0.788042	0.611618	0.478477	0.73589	15	10	8	13	chr22	Gnomon	41446945	41448893	+	LOC105373043	.	105373043	uncharacterized LOC105373043	Gene	LOC105373043	lncRNA	.	LOC105373043
1025	LOC100996598	1	1	0	0	0	0	0	0	0	0	chr22	Gnomon	41369082	41370396	+	LOC100996598	.	100996598	uncharacterized LOC100996598	Gene	LOC100996598	protein_coding	.	LOC100996598
1026	TEF	0.675846	0.849677	2.80893	4.73657	2.24369	4.50156	124	486	76	423	chr22	BestRefSeq	41367455	41399326	+	TEF	.	7008	TEF transcription factor. PAR bZIP family member	Gene	TEF	protein_coding	.	TEF
1027	ZC3H7B	1.20979	1.19785	4.92639	5.76495	5.20115	6.0254	607	1011	728	1253	chr22	BestRefSeq%2CGnomon	41301525	41360147	+	ZC3H7B	.	23264	zinc finger CCCH-type containing 7B	Gene	ZC3H7B	protein_coding	.	ZC3H7B
1028	MIR6889	1	1	0	0	0	0	0	0	0	0	chr22	BestRefSeq	41252992	41253050	-	MIR6889	.	102466758	microRNA 6889	Gene	MIR6889	miRNA	.	MIR6889
1029	RANGAP1	1.10075	1.12529	5.64612	6.63538	5.78461	6.80568	1013	1864	1101	2166	chr22	BestRefSeq%2CGnomon	41244779	41302369	-	RANGAP1	.	5905	Ran GTPase activating protein 1	Gene	RANGAP1	protein_coding	.	RANGAP1
1030	L3MBTL2-AS1	1.29495	1	0	0	0.372901	0	0	0	6	0	chr22	BestRefSeq	41209122	41217627	-	L3MBTL2-AS1	.	100506544	L3MBTL2 antisense RNA 1	Gene	L3MBTL2-AS1	lncRNA	.	L3MBTL2-AS1
1031	EP300-AS1	1	1.04338	0	0.144822	0	0.206092	0	2	0	3	chr22	BestRefSeq	41185214	41197501	-	EP300-AS1	.	101927279	EP300 antisense RNA 1	Gene	EP300-AS1	lncRNA	.	EP300-AS1
1032	EP300	0.99169	0.961661	6.35681	6.55665	6.34477	6.50025	1671	1764	1633	1749	chr22	BestRefSeq	41092592	41180077	+	EP300	.	2033	E1A binding protein p300	Gene	EP300	protein_coding	.	EP300
1033	SNORD140	0.820808	1.43284	1.25847	0.755405	0.973584	1.27428	29	13	20	28	chr22	BestRefSeq	41073602	41073721	-	SNORD140	.	106635682	small nucleolar RNA. C/D box 140	Gene	SNORD140	snoRNA	.	SNORD140
1034	LOC124905157	1	1	0	0	0	0	0	0	0	0	chr22	cmsearch	40914879	40914982	+	LOC124905157	.	124905157	small nucleolar RNA U13	Gene	LOC124905157	snoRNA	.	LOC124905157
1035	LOC124905124	1	1	0	0	0	0	0	0	0	0	chr22	Gnomon	40875347	40877595	-	LOC124905124	.	124905124	uncharacterized LOC124905124	Gene	LOC124905124	lncRNA	.	LOC124905124
1036	DNAJB7	1.04916	1	0	0	0.0692333	0	0	0	1	0	chr22	BestRefSeq	40859549	40862113	-	DNAJB7	.	150353	DnaJ heat shock protein family (Hsp40) member B7	Gene	DNAJB7	protein_coding	.	DNAJB7
1037	MIR4766	1	1	0	0	0	0	0	0	0	0	chr22	BestRefSeq	40813883	40813958	-	MIR4766	.	100616283	microRNA 4766	Gene	MIR4766	miRNA	.	MIR4766
1038	SLC25A17	1.19424	0.944085	3.51304	4.38938	3.76913	4.30637	215	378	257	367	chr22	BestRefSeq	40769630	40819346	-	SLC25A17	.	10478	solute carrier family 25 member 17	Gene	SLC25A17	protein_coding	.	SLC25A17
1039	MCHR1	1	1	0	0	0	0	0	0	0	0	chr22	BestRefSeq	40679484	40682812	+	MCHR1	.	2847	melanin concentrating hormone receptor 1	Gene	MCHR1	protein_coding	.	MCHR1
1040	LOC124905123	0.95894	1	0.195783	0	0.135296	0	3	0	2	0	chr22	Gnomon	40659593	40684930	-	LOC124905123	.	124905123	uncharacterized LOC124905123	Gene	LOC124905123	lncRNA	.	LOC124905123
1041	LINC00632	2.01431	1.05568	5.02415	3.01343	6.03443	3.0916	651	134	1313	147	chrX	BestRefSeq	140709759	140791357	+	LINC00632	.	286411	long intergenic non-protein coding RNA 632	Gene	LINC00632	lncRNA	.	LINC00632
1042	MRTFA-AS1	1.00068	1.05119	0.0682562	0	0.0692333	0.0720186	1	0	1	1	chr22	BestRefSeq	40521800	40526707	+	MRTFA-AS1	.	101927257	MRTFA antisense RNA 1	Gene	MRTFA-AS1	lncRNA	.	MRTFA-AS1
1043	MIR424	1	1	0	0	0	0	0	0	0	0	chrX	BestRefSeq	134546614	134546711	-	MIR424	.	494336	microRNA 424	Gene	MIR424	miRNA	.	MIR424
1044	MRTFA	0.72293	1.24599	6.32054	4.66031	5.85246	4.9776	1629	460	1155	596	chr22	BestRefSeq	40410289	40636719	-	MRTFA	.	57591	myocardin related transcription factor A	Gene	MRTFA	protein_coding	.	MRTFA
1045	LOC124905121	1	1	0	0	0	0	0	0	0	0	chr22	Gnomon	40259042	40276833	-	LOC124905121	.	124905121	uncharacterized LOC124905121	Gene	LOC124905121	lncRNA	.	LOC124905121
1046	FAM83F	1.14748	1.04709	0	0.0742275	0.198465	0.140612	0	1	3	2	chr22	BestRefSeq	39994954	40043534	+	FAM83F	.	113828	family with sequence similarity 83 member F	Gene	FAM83F	protein_coding	.	FAM83F
1047	TMA7B	1.11759	1.0823	0.368361	0.708397	0.528748	0.822496	6	12	9	15	chr22	BestRefSeq	39960397	39964905	+	TMA7B	.	112268293	translation machinery associated 7 homolog B	Gene	TMA7B	protein_coding	.	TMA7B
1048	GRAP2	1	1	0	0	0	0	0	0	0	0	chr22	BestRefSeq%2CGnomon	39893820	39973721	+	GRAP2	.	9402	GRB2 related adaptor protein 2	Gene	GRAP2	protein_coding	.	GRAP2
1049	ENTHD1	1	1	0	0	0	0	0	0	0	0	chr22	BestRefSeq%2CGnomon	39743044	39893760	-	ENTHD1	.	150350	ENTH domain containing 1	Gene	ENTHD1	protein_coding	.	ENTHD1
1050	CACNA1I	1.56774	1.86168	0.569964	1.14687	1.21865	2.04348	10	23	27	61	chr22	BestRefSeq%2CGnomon	39570753	39689735	+	CACNA1I	.	8911	calcium voltage-gated channel subunit alpha1 I	Gene	CACNA1I	protein_coding	.	CACNA1I
1051	LOC124905120	1	1	0	0	0	0	0	0	0	0	chr22	Gnomon	39556795	39557514	-	LOC124905120	.	124905120	uncharacterized LOC124905120	Gene	LOC124905120	lncRNA	.	LOC124905120
1052	RPS19BP1	0.84551	1.24141	4.90789	5.03026	4.66578	5.34224	599	600	496	773	chr22	BestRefSeq	39529093	39532748	-	RPS19BP1	.	91582	ribosomal protein S19 binding protein 1	Gene	RPS19BP1	protein_coding	.	RPS19BP1
1053	LOC105373035	1.04756	1	0.0682562	0	0.135296	0	1	0	2	0	chr22	Gnomon	39500492	39502160	-	LOC105373035	.	105373035	uncharacterized LOC105373035	Gene	LOC105373035	lncRNA	.	LOC105373035
1054	MGAT3-AS1	1	1	0	0	0	0	0	0	0	0	chr22	BestRefSeq	39475807	39476822	-	MGAT3-AS1	.	104502417	MGAT3 antisense RNA 1	Gene	MGAT3-AS1	lncRNA	.	MGAT3-AS1
1055	SYNGR1	0.952852	1.03694	2.88659	0.276424	2.81692	0.328759	132	4	123	5	chr22	BestRefSeq	39349991	39385575	+	SYNGR1	.	9145	synaptogyrin 1	Gene	SYNGR1	protein_coding	.	SYNGR1
1056	SNORD139	1.04916	1	0	0	0.0692333	0	0	0	1	0	chr22	BestRefSeq	39316842	39316896	-	SNORD139	.	116936	small nucleolar RNA. C/D box 139	Gene	SNORD139	snoRNA	.	SNORD139
1057	SNORD83A	1	0.904491	0	0.144822	0	0	0	2	0	0	chr22	BestRefSeq	39315213	39315307	-	SNORD83A	.	116937	small nucleolar RNA. C/D box 83A	Gene	SNORD83A	snoRNA	.	SNORD83A
1058	SNORD83B	1.00068	1.09571	0.0682562	0.0742275	0.0692333	0.206092	1	1	1	3	chr22	BestRefSeq	39313819	39313911	-	SNORD83B	.	116938	small nucleolar RNA. C/D box 83B	Gene	SNORD83B	snoRNA	.	SNORD83B
1059	RPL3	1.317	0.986025	10.5173	10.3874	10.9145	10.3671	30230	25351	39244	25783	chr22	BestRefSeq	39312882	39319623	-	RPL3	.	6122	ribosomal protein L3	Gene	RPL3	protein_coding	.	RPL3
1060	LOC124905119	0.95379	1.14433	0.0682562	0.0742275	0	0.268729	1	1	0	4	chr22	Gnomon	39292881	39295811	+	LOC124905119	.	124905119	uncharacterized LOC124905119	Gene	LOC124905119	lncRNA	.	LOC124905119
1061	LOC107985563	0.911662	1	0.133428	0	0	0	2	0	0	0	chr22	Gnomon	39066327	39069975	+	LOC107985563	.	107985563	uncharacterized LOC107985563	Gene	LOC107985563	lncRNA	.	LOC107985563
1062	APOBEC3D	0.823876	0.987775	0.880961	0.23379	0.60146	0.216044	17	3	11	3	chr22	BestRefSeq%2CGnomon	39021127	39033277	+	APOBEC3D	.	140564	apolipoprotein B mRNA editing enzyme catalytic subunit 3D	Gene	APOBEC3D	protein_coding	.	APOBEC3D
1063	APOBEC3C	1.16783	0.756332	5.77984	4.68671	6.00368	4.2838	1113	469	1285	361	chr22	BestRefSeq	39014257	39020352	+	APOBEC3C	.	27350	apolipoprotein B mRNA editing enzyme catalytic subunit 3C	Gene	APOBEC3C	protein_coding	.	APOBEC3C
1064	APOBEC3B-AS1	1	1	0	0	0	0	0	0	0	0	chr22	BestRefSeq	38991559	38998220	-	APOBEC3B-AS1	.	100874530	APOBEC3B antisense RNA 1	Gene	APOBEC3B-AS1	lncRNA	.	APOBEC3B-AS1
1065	LOC124905118	1	1	0	0	0	0	0	0	0	0	chr22	Gnomon	38968113	38969367	-	LOC124905118	.	124905118	uncharacterized LOC124905118	Gene	LOC124905118	lncRNA	.	LOC124905118
1066	LOC105373032	0.911662	1.04338	0.133428	0.144822	0	0.206092	2	2	0	3	chr22	Gnomon	38886287	38926459	+	LOC105373032	.	105373032	uncharacterized LOC105373032	Gene	LOC105373032	lncRNA	.	LOC105373032
1067	GTPBP1	1.37697	1.2752	4.37286	5.46386	4.83436	5.81459	407	817	560	1080	chr22	BestRefSeq%2CGnomon	38705944	38743115	+	GTPBP1	.	9567	GTP binding protein 1	Gene	GTPBP1	protein_coding	.	GTPBP1
1068	JOSD1	0.423604	0.757516	5.46017	4.73657	4.22095	4.33592	888	486	359	375	chr22	BestRefSeq%2CGnomon	38685543	38701403	-	JOSD1	.	9929	Josephin domain containing 1	Gene	JOSD1	protein_coding	.	JOSD1
1069	CBY1	1.09823	1.0982	3.20731	3.55712	3.34249	3.69225	170	204	186	233	chr22	BestRefSeq	38656638	38673850	+	CBY1	.	25776	chibby family member 1. beta catenin antagonist	Gene	CBY1	protein_coding	.	CBY1
1070	FAM227A	0.797958	0.894251	3.08084	2.95569	2.75523	2.79444	154	128	117	116	chr22	BestRefSeq%2CGnomon	38578118	38656392	-	FAM227A	.	646851	family with sequence similarity 227 member A	Gene	FAM227A	protein_coding	.	FAM227A
1071	LOC105373031	0.930294	1.13598	0.421307	0.144822	0.317067	0.328759	7	2	5	5	chr22	BestRefSeq	38570500	38571358	+	LOC105373031	.	105373031	uncharacterized LOC105373031	Gene	LOC105373031	lncRNA	.	LOC105373031
1072	DMC1	0.645987	1.26076	2.15051	0.753915	1.52009	1.08821	71	13	38	22	chr22	BestRefSeq%2CGnomon	38509147	38570183	-	DMC1	.	11144	DNA meiotic recombinase 1	Gene	DMC1	protein_coding	.	DMC1
1073	KDELR3	2.12638	0.826597	3.4821	2.26345	4.5705	1.98871	210	72	463	58	chr22	BestRefSeq	38468096	38483447	+	KDELR3	.	11015	KDEL endoplasmic reticulum protein retention receptor 3	Gene	KDELR3	protein_coding	.	KDELR3
1074	LOC101927183	1	1	0	0	0	0	0	0	0	0	chr22	Gnomon	38424278	38432008	+	LOC101927183	.	101927183	uncharacterized LOC101927183	Gene	LOC101927183	lncRNA	.	LOC101927183
1075	LOC105373030	1.04916	1	0	0	0.0692333	0	0	0	1	0	chr22	Gnomon	38410356	38424218	-	LOC105373030	.	105373030	uncharacterized LOC105373030	Gene	LOC105373030	lncRNA	.	LOC105373030
1076	TPTEP2-CSNK1E	1.412	1.5035	1.19458	0.657684	1.69232	1.24601	27	11	45	27	chr22	BestRefSeq	38290691	38398915	-	TPTEP2-CSNK1E	.	102800317	TPTEP2-CSNK1E readthrough	Gene	TPTEP2-CSNK1E	protein_coding	.	TPTEP2-CSNK1E
1077	SNORA92	1.04756	0.950789	0.0682562	0.144822	0.135296	0.0720186	1	2	2	1	chr22	BestRefSeq	38224479	38224720	-	SNORA92	.	106635525	small nucleolar RNA. H/ACA box 92	Gene	SNORA92	snoRNA	.	SNORA92
1078	SLC16A8	1	1	0	0	0	0	0	0	0	0	chr22	BestRefSeq%2CGnomon	38078137	38084184	-	SLC16A8	.	23539	solute carrier family 16 member 8	Gene	SLC16A8	protein_coding	.	SLC16A8
1079	POLR2F	1.15348	1.51887	4.76354	5.28201	4.96952	5.885	540	718	617	1135	chr22	BestRefSeq	37953663	38041915	+	POLR2F	.	5435	RNA polymerase II. I and III subunit F	Gene	POLR2F	protein_coding	.	POLR2F
1080	EIF3L	1.3273	1.0322	7.89106	8.23687	8.29956	8.2826	4879	5695	6389	6064	chr22	BestRefSeq%2CGnomon	37849419	37889407	+	EIF3L	.	51386	eukaryotic translation initiation factor 3 subunit L	Gene	EIF3L	protein_coding	.	EIF3L
1081	MIR659	1	1	0	0	0	0	0	0	0	0	chr22	BestRefSeq	37847678	37847774	-	MIR659	.	724029	microRNA 659	Gene	MIR659	miRNA	.	MIR659
1082	MIR658	1	1	0	0	0	0	0	0	0	0	chr22	BestRefSeq	37844272	37844371	-	MIR658	.	724028	microRNA 658	Gene	MIR658	miRNA	.	MIR658
1083	ANKRD54	0.999069	1.45476	3.76003	3.62042	3.75869	4.16121	259	214	255	330	chr22	BestRefSeq%2CGnomon	37830855	37849341	-	ANKRD54	.	129138	ankyrin repeat domain 54	Gene	ANKRD54	protein_coding	.	ANKRD54
1084	GALR3	1.00068	1	0.0682562	0	0.0692333	0	1	0	1	0	chr22	BestRefSeq	37823382	37825485	+	GALR3	.	8484	galanin receptor 3	Gene	GALR3	protein_coding	.	GALR3
1085	H1-0	0.512865	0.979973	8.00998	8.05894	7.04664	8.02975	5300	5032	2669	5086	chr22	BestRefSeq	37805229	37807432	+	H1-0	.	3005	H1.0 linker histone	Gene	H1-0	protein_coding	.	H1-0
1086	LOC124905159	1	1	0	0	0	0	0	0	0	0	chr22	cmsearch	37785526	37785633	+	LOC124905159	.	124905159	small nucleolar RNA U13	Gene	LOC124905159	snoRNA	.	LOC124905159
1087	TRIOBP	1.90221	1.54204	5.37009	6.49886	6.29776	7.1237	833	1694	1580	2705	chr22	BestRefSeq	37697048	37776556	+	TRIOBP	.	11078	TRIO and F-actin binding protein	Gene	TRIOBP	protein_coding	.	TRIOBP
1088	LGALS1	1.60766	1.12445	6.63235	7.92275	7.31731	8.09197	2027	4577	3224	5311	chr22	BestRefSeq	37675636	37679802	+	LGALS1	.	3956	galectin 1	Gene	LGALS1	protein_coding	.	LGALS1
1089	PDXP	1.27376	0.886442	3.23727	4.36371	3.58636	4.18981	174	371	224	337	chr22	BestRefSeq	37658723	37666932	+	PDXP	.	57026	pyridoxal phosphatase	Gene	PDXP	protein_coding	.	PDXP
1090	CDC42EP1	0.831883	2.19579	5.84891	5.3712	5.58336	6.50595	1169	765	955	1756	chr22	BestRefSeq	37560480	37569405	+	CDC42EP1	.	11135	CDC42 effector protein 1	Gene	CDC42EP1	protein_coding	.	CDC42EP1
1091	LOC100506271	1.09832	1.08968	0	0.144822	0.135296	0.268729	0	2	2	4	chr22	BestRefSeq	37352190	37354839	-	LOC100506271	.	100506271	uncharacterized LOC100506271	Gene	LOC100506271	lncRNA	.	LOC100506271
1092	LOC105373024	0.859469	0.904491	0.746984	0.144822	0.528502	0	14	2	9	0	chr22	Gnomon	37310621	37332136	-	LOC105373024	.	105373024	uncharacterized LOC105373024	Gene	LOC105373024	lncRNA	.	LOC105373024
1093	CYTH4	1.09832	2.31171	0	2.16498	0.135296	3.37394	0	66	2	183	chr22	BestRefSeq	37282508	37315341	+	CYTH4	.	27128	cytohesin 4	Gene	CYTH4	protein_coding	.	CYTH4
1094	LOC107985576	1.19664	1.13489	0	0.508304	0.258984	0.690853	0	8	4	12	chr22	Gnomon	37259472	37265824	-	LOC107985576	.	107985576	uncharacterized LOC107985576	Gene	LOC107985576	lncRNA	.	LOC107985576
1095	RAC2	0.95379	1.74992	0.0682562	5.67984	0	6.48714	1	952	0	1733	chr22	BestRefSeq%2CGnomon	37225270	37244269	-	RAC2	.	5880	Rac family small GTPase 2	Gene	RAC2	protein_coding	.	RAC2
1096	TMPRSS6	0.956479	1.13598	0.133428	0.144822	0.0692333	0.328759	2	2	1	5	chr22	BestRefSeq%2CGnomon	37065436	37110536	-	TMPRSS6	.	164656	transmembrane serine protease 6	Gene	TMPRSS6	protein_coding	.	TMPRSS6
1097	KCTD17	1.08481	0.954699	3.36487	2.27923	3.48231	2.21235	192	73	207	71	chr22	BestRefSeq%2CGnomon	37051742	37063390	+	KCTD17	.	79734	potassium channel tetramerization domain containing 17	Gene	KCTD17	protein_coding	.	KCTD17
1098	MPST	0.970726	0.815416	5.49468	3.71045	5.45181	3.41606	910	229	870	189	chr22	BestRefSeq%2CGnomon	37019742	37029815	+	MPST	.	4357	mercaptopyruvate sulfurtransferase	Gene	MPST	protein_coding	.	MPST
1099	TEX33	1	1	0	0	0	0	0	0	0	0	chr22	BestRefSeq%2CGnomon	36991125	37007851	-	TEX33	.	339669	testis expressed 33	Gene	TEX33	protein_coding	.	TEX33
1100	LOC124900478	1	1.05119	0	0	0	0.0720186	0	0	0	1	chr22	Gnomon	36948245	36954660	-	LOC124900478	.	124900478	uncharacterized LOC124900478	Gene	LOC124900478	lncRNA	.	LOC124900478
1101	LOC105373023	1	1	0	0	0	0	0	0	0	0	chr22	Gnomon	36918472	36925943	-	LOC105373023	.	105373023	uncharacterized LOC105373023	Gene	LOC105373023	lncRNA	.	LOC105373023
1102	CSF2RB	1	1	0	0	0	0	0	0	0	0	chr22	BestRefSeq%2CGnomon	36913628	36940439	+	CSF2RB	.	1439	colony stimulating factor 2 receptor subunit beta	Gene	CSF2RB	protein_coding	.	CSF2RB
1103	PVALB	1	1	0	0	0	0	0	0	0	0	chr22	BestRefSeq	36800703	36819499	-	PVALB	.	5816	parvalbumin	Gene	PVALB	protein_coding	.	PVALB
1104	CACNG2-DT	1	1	0	0	0	0	0	0	0	0	chr22	BestRefSeq	36703876	36767089	+	CACNG2-DT	.	105373021	CACNG2 divergent transcript	Gene	CACNG2-DT	lncRNA	.	CACNG2-DT
1105	CACNG2	1	1	0	0	0	0	0	0	0	0	chr22	BestRefSeq%2CGnomon	36560857	36703752	-	CACNG2	.	10369	calcium voltage-gated channel auxiliary subunit gamma 2	Gene	CACNG2	protein_coding	.	CACNG2
1106	FOXRED2	1.24837	1.04921	3.93474	5.96964	4.25479	6.03894	295	1168	368	1265	chr22	BestRefSeq%2CGnomon	36487190	36507040	-	FOXRED2	.	80020	FAD dependent oxidoreductase domain containing 2	Gene	FOXRED2	protein_coding	.	FOXRED2
1107	MYH9-DT	1.04042	0.782498	0.421307	1.5099	0.478477	1.15606	7	35	8	24	chr22	BestRefSeq	36388322	36411001	+	MYH9-DT	.	105377199	MYH9 divergent transcript	Gene	MYH9-DT	lncRNA	.	MYH9-DT
1108	APOL1	1.41953	1.12426	2.44818	3.86727	2.9536	4.03625	92	257	137	301	chr22	BestRefSeq	36253133	36267525	+	APOL1	.	8542	apolipoprotein L1	Gene	APOL1	protein_coding	.	APOL1
1109	APOL2	0.958019	1.63313	4.41278	3.89669	4.35091	4.60433	419	263	395	456	chr22	BestRefSeq%2CGnomon	36226209	36239954	-	APOL2	.	23780	apolipoprotein L2	Gene	APOL2	protein_coding	.	APOL2
1110	RBFOX2	0.783306	0.875951	6.94358	7.6631	6.59122	7.47202	2520	3820	1941	3449	chr22	BestRefSeq%2CGnomon	35738736	36028824	-	RBFOX2	.	23543	RNA binding fox-1 homolog 2	Gene	RBFOX2	protein_coding	.	RBFOX2
1111	APOL5	1	1	0	0	0	0	0	0	0	0	chr22	BestRefSeq%2CGnomon	35708424	35729483	+	APOL5	.	80831	apolipoprotein L5	Gene	APOL5	protein_coding	.	APOL5
1112	LOC284912	1.04916	1	0	0	0.0692333	0	0	0	1	0	chr22	Gnomon	35627576	35637934	-	LOC284912	.	284912	uncharacterized LOC284912	Gene	LOC284912	lncRNA	.	LOC284912
1113	LOC107985590	1.14748	0.710466	0	1.0398	0.198465	0.546639	0	20	3	9	chr22	Gnomon	35573568	35588776	-	LOC107985590	.	107985590	uncharacterized LOC107985590	Gene	LOC107985590	lncRNA	.	LOC107985590
1114	RASD2	0.76285	0.909641	1.57838	1.0398	1.18785	0.90317	41	20	26	17	chr22	BestRefSeq%2CGnomon	35532806	35553999	+	RASD2	.	23551	RASD family member 2	Gene	RASD2	protein_coding	.	RASD2
1115	HMOX1	1.18843	2.40235	6.97503	3.19073	7.22409	4.45518	2576	154	3021	409	chr22	BestRefSeq	35381096	35394207	+	HMOX1	.	3162	heme oxygenase 1	Gene	HMOX1	protein_coding	.	HMOX1
1116	TOM1	1.0763	1.30927	4.30021	3.72204	4.40628	4.11081	386	231	411	318	chr22	BestRefSeq%2CGnomon	35299275	35347973	+	TOM1	.	10043	target of myb1 membrane trafficking protein	Gene	TOM1	protein_coding	.	TOM1
1117	HMGXB4	0.736415	0.928776	5.29552	6.01392	4.85411	5.90732	790	1205	568	1153	chr22	BestRefSeq%2CGnomon	35241536	35295807	+	HMGXB4	.	10042	HMG-box containing 4	Gene	HMGXB4	protein_coding	.	HMGXB4
1118	LINC01399	1.12629	0.981373	0.255555	1.18318	0.427129	1.15606	4	24	7	24	chr22	BestRefSeq	35119824	35231056	-	LINC01399	.	104310353	long intergenic non-protein coding RNA 1399	Gene	LINC01399	lncRNA	.	LINC01399
1119	LOC124905110	1.00068	1.24025	0.0682562	1.00227	0.0692333	1.3129	1	19	1	29	chr22	Gnomon	35072782	35075971	-	LOC124905110	.	124905110	uncharacterized LOC124905110	Gene	LOC124905110	lncRNA	.	LOC124905110
1120	LOC124905109	1	1	0	0	0	0	0	0	0	0	chr22	Gnomon	34873360	34884225	-	LOC124905109	.	124905109	uncharacterized LOC124905109	Gene	LOC124905109	lncRNA	.	LOC124905109
1121	LINC02885	1	0.904491	0	0.144822	0	0	0	2	0	0	chr22	BestRefSeq	34756665	34997916	-	LINC02885	.	101926957	long intergenic non-protein coding RNA 2885	Gene	LINC02885	lncRNA	.	LINC02885
1122	LOC105373013	1	1.15356	0	0	0	0.206092	0	0	0	3	chr22	Gnomon	34635566	34665898	+	LOC105373013	.	105373013	uncharacterized LOC105373013	Gene	LOC105373013	lncRNA	.	LOC105373013
1123	LOC112268303	1	0.949851	0	0.0742275	0	0	0	1	0	0	chrX	Gnomon	130327690	130331149	+	LOC112268303	.	112268303	SNRPN upstream reading frame protein-like	Gene	LOC112268303	transcribed_pseudogene	true	LOC112268303
1124	LINC01643	1	1	0	0	0	0	0	0	0	0	chr22	BestRefSeq	34017432	34218796	+	LINC01643	.	105373010	long intergenic non-protein coding RNA 1643	Gene	LINC01643	lncRNA	.	LINC01643
1125	LARGE1-AS1	0.930294	1	0.421307	0	0.317067	0	7	0	5	0	chr22	Gnomon	33921225	33923055	+	LARGE1-AS1	.	107985565	LARGE1 antisense RNA 1	Gene	LARGE1-AS1	lncRNA	.	LARGE1-AS1
1126	LARGE-AS1	1	1	0	0	0	0	0	0	0	0	chr22	BestRefSeq	33724986	33750817	+	LARGE-AS1	.	100506195	LARGE antisense RNA 1	Gene	LARGE-AS1	lncRNA	.	LARGE-AS1
1127	SNORA50B	1	1	0	0	0	0	0	0	0	0	chr22	BestRefSeq	33704786	33704920	-	SNORA50B	.	109616998	small nucleolar RNA. H/ACA box 50B	Gene	SNORA50B	snoRNA	.	SNORA50B
1128	LOC124905105	1	1.05119	0	0	0	0.0720186	0	0	0	1	chr22	Gnomon	33164286	33169048	+	LOC124905105	.	124905105	uncharacterized LOC124905105	Gene	LOC124905105	lncRNA	.	LOC124905105
1129	LOC124905107	1.04916	1	0	0	0.0692333	0	0	0	1	0	chr22	Gnomon	33134557	33145863	+	LOC124905107	.	124905107	uncharacterized LOC124905107	Gene	LOC124905107	lncRNA	.	LOC124905107
1130	LARGE1	0.852968	0.953789	4.77889	0.397017	4.54946	0.328759	546	6	456	5	chr22	BestRefSeq%2CGnomon	33066663	33922824	-	LARGE1	.	9215	LARGE xylosyl- and glucuronyltransferase 1	Gene	LARGE1	protein_coding	.	LARGE1
1131	SYN3-AS1	1.19664	1.15356	0	0	0.258984	0.206092	0	0	4	3	chr22	Gnomon	32574939	32586519	+	SYN3-AS1	.	105373004	SYN3 antisense RNA 1	Gene	SYN3-AS1	lncRNA	.	SYN3-AS1
1132	LOC107985561	0.95379	0.851349	0.0682562	4.75361	0	4.52144	1	492	0	429	chr22	Gnomon	32317137	32346383	-	LOC107985561	.	107985561	uncharacterized LOC107985561	Gene	LOC107985561	lncRNA	.	LOC107985561
1133	SLC5A4	1.00068	1.11159	0.0682562	2.18187	0.0692333	2.33449	1	67	1	79	chr22	BestRefSeq%2CGnomon	32218464	32355063	-	SLC5A4	.	6527	solute carrier family 5 member 4	Gene	SLC5A4	protein_coding	.	SLC5A4
1134	SLC5A4-AS1	1.35485	1.12346	2.9793	0.611618	3.41742	0.779563	142	10	197	14	chr22	BestRefSeq	32205115	32273615	+	SLC5A4-AS1	.	110806273	SLC5A4 antisense RNA 1	Gene	SLC5A4-AS1	lncRNA	.	SLC5A4-AS1
1135	RFPL2	1.09093	1	0.133428	0	0.258984	0	2	0	4	0	chr22	BestRefSeq%2CGnomon	32190438	32205073	-	RFPL2	.	10739	ret finger protein like 2	Gene	RFPL2	protein_coding	.	RFPL2
1136	C22orf42	1.04916	1	0	0	0.0692333	0	0	0	1	0	chr22	BestRefSeq%2CGnomon	32149006	32160448	-	C22orf42	.	150297	chromosome 22 open reading frame 42	Gene	C22orf42	protein_coding	.	C22orf42
1137	AP1B1P1	1	1	0	0	0	0	0	0	0	0	chr22	BestRefSeq	32121977	32133469	+	AP1B1P1	.	23782	AP1B1 pseudogene 1	Gene	AP1B1P1	transcribed_pseudogene	true	AP1B1P1
1138	LOC105373000	1	1	0	0	0	0	0	0	0	0	chr22	Gnomon	32106857	32121669	-	LOC105373000	.	105373000	uncharacterized LOC105373000	Gene	LOC105373000	lncRNA	.	LOC105373000
1139	LINC02558	1.04916	0.949851	0	0.0742275	0.0692333	0	0	1	1	0	chr22	BestRefSeq	31970823	32037199	+	LINC02558	.	105372999	long intergenic non-protein coding RNA 2558	Gene	LINC02558	lncRNA	.	LINC02558
1140	LOC124905158	1	0.904491	0	0.144822	0	0	0	2	0	0	chr22	cmsearch	31953404	31953506	+	LOC124905158	.	124905158	small nucleolar RNA U13	Gene	LOC124905158	snoRNA	.	LOC124905158
1141	LOC124905102	1	1	0	0	0	0	0	0	0	0	chr22	Gnomon	31927274	31927584	+	LOC124905102	.	124905102	uncharacterized LOC124905102	Gene	LOC124905102	lncRNA	.	LOC124905102
1142	LOC105372998	1	1.15356	0	0	0	0.206092	0	0	0	3	chr22	Gnomon	31925295	31930093	-	LOC105372998	.	105372998	uncharacterized LOC105372998	Gene	LOC105372998	lncRNA	.	LOC105372998
1143	DEPDC5	1.05242	0.852845	3.80072	3.91617	3.87442	3.68653	267	267	278	232	chr22	BestRefSeq%2CGnomon	31753968	31908033	+	DEPDC5	.	9681	DEP domain containing 5. GATOR1 subcomplex subunit	Gene	DEPDC5	protein_coding	.	DEPDC5
1144	PRR14L	1.04511	0.985834	6.17335	6.9177	6.237	6.89711	1469	2271	1514	2309	chr22	BestRefSeq	31681347	31750132	-	PRR14L	.	253143	proline rich 14 like	Gene	PRR14L	protein_coding	.	PRR14L
1145	PISD	1.06114	1.17298	4.14293	4.26812	4.22854	4.4983	344	346	361	422	chr22	BestRefSeq	31618491	31662564	-	PISD	.	23761	phosphatidylserine decarboxylase	Gene	PISD	protein_coding	.	PISD
1146	EIF4ENIF1	0.896576	1.22198	4.8915	4.69306	4.734	4.98229	592	471	521	598	chr22	BestRefSeq%2CGnomon	31436963	31493568	-	EIF4ENIF1	.	56478	eukaryotic translation initiation factor 4E nuclear import factor 1	Gene	EIF4ENIF1	protein_coding	.	EIF4ENIF1
1147	DRG1	1.00143	1.25797	4.76096	5.00201	4.76302	5.33311	539	588	532	768	chr22	BestRefSeq	31399604	31434452	+	DRG1	.	4733	developmentally regulated GTP binding protein 1	Gene	DRG1	protein_coding	.	DRG1
1148	PIK3IP1-DT	1	1	0	0	0	0	0	0	0	0	chr22	BestRefSeq	31335349	31338021	+	PIK3IP1-DT	.	101929760	PIK3IP1 divergent transcript	Gene	PIK3IP1-DT	lncRNA	.	PIK3IP1-DT
1149	PIK3IP1	1.29236	1.56117	1.87369	1.14687	2.24369	1.7895	55	23	76	48	chr22	BestRefSeq	31281593	31292534	-	PIK3IP1	.	113791	phosphoinositide-3-kinase interacting protein 1	Gene	PIK3IP1	protein_coding	.	PIK3IP1
1150	LIMK2	0.915343	1.04933	3.45686	3.59876	3.32925	3.66823	206	211	184	229	chr22	BestRefSeq	31212298	31280080	+	LIMK2	.	3985	LIM domain kinase 2	Gene	LIMK2	protein_coding	.	LIMK2
1151	RNF185	1.12134	1.37994	4.64634	3.89899	4.81157	4.3636	496	264	551	383	chr22	BestRefSeq	31160182	31207019	+	RNF185	.	91445	ring finger protein 185	Gene	RNF185	protein_coding	.	RNF185
1152	PLA2G3	1	1	0	0	0	0	0	0	0	0	chr22	BestRefSeq%2CGnomon	31134807	31140508	-	PLA2G3	.	50487	phospholipase A2 group III	Gene	PLA2G3	protein_coding	.	PLA2G3
1153	INPP5J	1.11274	0.955959	1.23668	0.611618	1.3908	0.546639	28	10	33	9	chr22	BestRefSeq%2CGnomon	31122923	31134697	+	INPP5J	.	27124	inositol polyphosphate-5-phosphatase J	Gene	INPP5J	protein_coding	.	INPP5J
1154	LOC124905100	1	1	0	0	0	0	0	0	0	0	chr22	Gnomon	31107882	31110452	+	LOC124905100	.	124905100	uncharacterized LOC124905100	Gene	LOC124905100	lncRNA	.	LOC124905100
1155	LOC105372995	1	1	0	0	0	0	0	0	0	0	chr22	Gnomon	31107636	31120302	-	LOC105372995	.	105372995	uncharacterized LOC105372995	Gene	LOC105372995	lncRNA	.	LOC105372995
1156	SMTN	1.92728	1.18124	3.8977	4.98046	4.84427	5.22077	287	579	564	709	chr22	BestRefSeq%2CGnomon	31064118	31104624	+	SMTN	.	6525	smoothelin	Gene	SMTN	protein_coding	.	SMTN
1157	MORC2	1.08058	0.960512	5.45221	6.25539	5.56401	6.19727	883	1428	942	1414	chr22	BestRefSeq%2CGnomon	30925130	30968774	-	MORC2	.	22880	MORC family CW-type zinc finger 2	Gene	MORC2	protein_coding	.	MORC2
1158	MORC2-AS1	0.873099	0.907454	0.195783	0.212123	0	0.0720186	3	3	0	1	chr22	BestRefSeq	30922308	30926654	+	MORC2-AS1	.	150291	MORC2 antisense RNA 1	Gene	MORC2-AS1	lncRNA	.	MORC2-AS1
1159	LOC107985544	1.18221	1.20801	1.17611	0.883429	1.4176	1.15606	26	16	34	24	chr22	BestRefSeq	30886056	30921779	-	LOC107985544	.	107985544	uncharacterized LOC107985544	Gene	LOC107985544	lncRNA	.	LOC107985544
1160	DUSP18	1.11358	0.803548	3.67502	1.5364	3.83023	1.22086	243	36	269	26	chr22	BestRefSeq%2CGnomon	30652051	30667875	-	DUSP18	.	150290	dual specificity phosphatase 18	Gene	DUSP18	protein_coding	.	DUSP18
1161	TCN2	1.32338	0.638834	3.0132	2.37044	3.41742	1.72395	146	79	197	45	chr22	BestRefSeq	30607174	30627271	+	TCN2	.	6948	transcobalamin 2	Gene	TCN2	protein_coding	.	TCN2
1162	PES1	1.15208	1.43787	6.38552	6.19117	6.58975	6.7151	1705	1365	1939	2033	chr22	BestRefSeq	30576625	30607013	-	PES1	.	23481	pescadillo ribosomal biogenesis factor 1	Gene	PES1	protein_coding	.	PES1
1163	GAL3ST1	1.32516	0.99847	4.39296	0.0742275	4.79913	0.0720186	413	1	546	1	chr22	BestRefSeq%2CGnomon	30554635	30574665	-	GAL3ST1	.	9514	galactose-3-O-sulfotransferase 1	Gene	GAL3ST1	protein_coding	.	GAL3ST1
1164	SEC14L4	1.09245	1	3.00451	0	3.13208	0	145	0	158	0	chr22	BestRefSeq	30488902	30505695	-	SEC14L4	.	284904	SEC14 like lipid binding 4	Gene	SEC14L4	protein_coding	.	SEC14L4
1165	SDC4P	0.956479	1	0.133428	0	0.0692333	0	2	0	1	0	chr22	BestRefSeq	30481290	30481756	-	SDC4P	.	376844	syndecan 4 pseudogene	Gene	SDC4P	transcribed_pseudogene	true	SDC4P
1166	FAM236B	1	1	0	0	0	0	0	0	0	0	chrX	BestRefSeq	72781865	72782660	-	FAM236B	.	100132304	family with sequence similarity 236 member B	Gene	FAM236B	protein_coding	.	FAM236B
1167	LOC105372991	1	1	0	0	0	0	0	0	0	0	chr22	Gnomon	30447960	30452774	+	LOC105372991	.	105372991	uncharacterized LOC105372991	Gene	LOC105372991	lncRNA	.	LOC105372991
1168	SEC14L3	1.04756	0.949851	0.0682562	0.0742275	0.135296	0	1	1	2	0	chr22	BestRefSeq%2CGnomon	30447661	30472017	-	SEC14L3	.	266629	SEC14 like lipid binding 3	Gene	SEC14L3	protein_coding	.	SEC14L3
1169	SEC14L2	0.900706	1.3341	4.98274	4.1742	4.83187	4.59007	632	323	559	451	chr22	BestRefSeq	30397018	30425303	+	SEC14L2	.	23541	SEC14 like lipid binding 2	Gene	SEC14L2	protein_coding	.	SEC14L2
1170	RNF215	1.06622	1.08303	3.70749	2.11311	3.8	2.22818	249	63	263	72	chr22	BestRefSeq	30378821	30387411	-	RNF215	.	200312	ring finger protein 215	Gene	RNF215	protein_coding	.	RNF215
1171	KIAA1656	0.95754	1.80355	2.65097	0.33798	2.58838	1.18882	109	5	102	25	chr22	BestRefSeq	30368811	30377905	-	KIAA1656	.	85371	KIAA1656 protein	Gene	KIAA1656	lncRNA	.	KIAA1656
1172	CCDC157	0.793117	0.981063	1.85449	1.39874	1.52009	1.37116	54	31	38	31	chr22	BestRefSeq%2CGnomon	30356624	30378673	+	CCDC157	.	550631	coiled-coil domain containing 157	Gene	CCDC157	protein_coding	.	CCDC157
1173	SF3A1	1.03637	1.14417	6.06268	6.02098	6.11421	6.21527	1359	1211	1389	1432	chr22	BestRefSeq	30331988	30356894	-	SF3A1	.	10291	splicing factor 3a subunit 1	Gene	SF3A1	protein_coding	.	SF3A1
1174	TBC1D10A	1.42353	1.50794	2.86757	3.58912	3.37704	4.1817	130	209	191	335	chr22	BestRefSeq	30291990	30326941	-	TBC1D10A	.	83874	TBC1 domain family member 10A	Gene	TBC1D10A	protein_coding	.	TBC1D10A
1175	CASTOR1	0.799872	0.953082	3.96638	2.13061	3.64423	2.06128	302	64	234	62	chr22	BestRefSeq	30285117	30289505	-	CASTOR1	.	652968	cytosolic arginine sensor for mTORC1 subunit 1	Gene	CASTOR1	protein_coding	.	CASTOR1
1176	LIF-AS2	1	1	0	0	0	0	0	0	0	0	chr22	BestRefSeq	30246210	30246993	+	LIF-AS2	.	91370	LIF antisense RNA 2	Gene	LIF-AS2	lncRNA	.	LIF-AS2
1177	LIF	0.957604	1.77026	6.73105	5.84399	6.66856	6.66795	2172	1069	2049	1967	chr22	BestRefSeq%2CGnomon	30240453	30246759	-	LIF	.	3976	LIF interleukin 6 family cytokine	Gene	LIF	protein_coding	.	LIF
1178	GSPT2	0.886171	1	3.7957	0	3.62136	0	266	0	230	0	chrX	BestRefSeq	51743442	51746232	+	GSPT2	.	23708	G1 to S phase transition 2	Gene	GSPT2	protein_coding	.	GSPT2
1179	LIF-AS1	0.804995	1	0.312948	0	0	0	5	0	0	0	chr22	BestRefSeq	30239194	30240538	+	LIF-AS1	.	110806283	LIF antisense RNA 1	Gene	LIF-AS1	lncRNA	.	LIF-AS1
1180	LOC105372988	0.850953	0.99847	0.368145	0.0742275	0.135296	0.0720186	6	1	2	1	chr22	Gnomon	30182818	30207195	-	LOC105372988	.	105372988	uncharacterized LOC105372988	Gene	LOC105372988	lncRNA	.	LOC105372988
1181	HORMAD2	1	0.949851	0	0.0742275	0	0	0	1	0	0	chr22	BestRefSeq%2CGnomon	30077732	30207456	+	HORMAD2	.	150280	HORMA domain containing 2	Gene	HORMAD2	protein_coding	.	HORMAD2
1182	HORMAD2-AS1	1	0.876044	0	0.397017	0	0.206092	0	6	0	3	chr22	BestRefSeq	30008746	30080257	-	HORMAD2-AS1	.	101929664	HORMAD2 and MTMR3 antisense RNA 1	Gene	HORMAD2-AS1	lncRNA	.	HORMAD2-AS1
1183	MTMR3	0.766195	1.05795	5.59498	5.24633	5.21076	5.3276	977	700	733	765	chr22	BestRefSeq	29883174	30030868	+	MTMR3	.	8897	myotubularin related protein 3	Gene	MTMR3	protein_coding	.	MTMR3
1184	ZMAT5	0.742177	1.26046	3.34437	2.56319	2.91421	2.89714	189	93	133	126	chr22	BestRefSeq	29730956	29767007	-	ZMAT5	.	55954	zinc finger matrin-type 5	Gene	ZMAT5	protein_coding	.	ZMAT5
1185	NIPSNAP1	1.30352	1.18382	6.69238	6.71076	7.07479	6.95421	2114	1965	2722	2403	chr22	BestRefSeq	29554808	29581113	-	NIPSNAP1	.	8508	nipsnap homolog 1	Gene	NIPSNAP1	protein_coding	.	NIPSNAP1
1186	LOC107985541	1.19374	1.05119	0.368145	0	0.623632	0.0720186	6	0	11	1	chr22	Gnomon	29453784	29478126	-	LOC107985541	.	107985541	uncharacterized LOC107985541	Gene	LOC107985541	lncRNA	.	LOC107985541
1187	RFPL1	1	1	0	0	0	0	0	0	0	0	chr22	BestRefSeq	29387909	29442455	+	RFPL1	.	5988	ret finger protein like 1	Gene	RFPL1	protein_coding	.	RFPL1
1188	RASL10A	0.95379	1.05119	0.0682562	0	0	0.0720186	1	0	0	1	chr22	BestRefSeq%2CGnomon	29312933	29319859	-	RASL10A	.	10633	RAS like family 10 member A	Gene	RASL10A	protein_coding	.	RASL10A
1189	EWSR1	1.11399	1.1939	7.38483	7.54121	7.54057	7.79689	3429	3509	3767	4325	chr22	BestRefSeq%2CGnomon	29268268	29300521	+	EWSR1	.	2130	EWS RNA binding protein 1	Gene	EWSR1	protein_coding	.	EWSR1
1190	RHBDD3	1.29701	0.955595	2.96029	2.37044	3.33548	2.30491	140	79	185	77	chr22	BestRefSeq%2CGnomon	29259852	29268163	-	RHBDD3	.	25807	rhomboid domain containing 3	Gene	RHBDD3	protein_coding	.	RHBDD3
1191	LOC105372985	1	1	0	0	0	0	0	0	0	0	chr22	Gnomon	29223408	29225830	-	LOC105372985	.	105372985	uncharacterized LOC105372985	Gene	LOC105372985	lncRNA	.	LOC105372985
1192	LOC124905099	1.00068	1	0.0682562	0	0.0692333	0	1	0	1	0	chr22	Gnomon	29216327	29219811	+	LOC124905099	.	124905099	uncharacterized LOC124905099	Gene	LOC124905099	lncRNA	.	LOC124905099
1193	EMID1	1.18056	0.950789	0.133428	0.144822	0.372901	0.0720186	2	2	6	1	chr22	BestRefSeq%2CGnomon	29205896	29259597	+	EMID1	.	129080	EMI domain containing 1	Gene	EMID1	protein_coding	.	EMID1
1194	KREMEN1	1.09049	0.750296	3.67503	2.51071	3.8	2.09624	243	89	263	64	chr22	BestRefSeq%2CGnomon	29073035	29168333	+	KREMEN1	.	83999	kringle containing transmembrane protein 1	Gene	KREMEN1	protein_coding	.	KREMEN1
1195	C22orf31	1	1	0	0	0	0	0	0	0	0	chr22	BestRefSeq%2CGnomon	29058672	29073943	-	C22orf31	.	25770	chromosome 22 open reading frame 31	Gene	C22orf31	protein_coding	.	C22orf31
1196	CCDC117	1.69656	0.783772	4.55337	4.48772	5.31599	4.13623	464	406	790	324	chr22	BestRefSeq	28772695	28789301	+	CCDC117	.	150275	coiled-coil domain containing 117	Gene	CCDC117	protein_coding	.	CCDC117
1197	HSCB	0.986459	0.762344	2.90537	2.81124	2.8857	2.41975	134	114	130	85	chr22	BestRefSeq%2CGnomon	28742032	28757510	+	HSCB	.	150274	HscB mitochondrial iron-sulfur cluster cochaperone	Gene	HSCB	protein_coding	.	HSCB
1198	FAM9C	1.04916	0.949851	0	0.0742275	0.0692333	0	0	1	1	0	chrX	BestRefSeq%2CGnomon	13035617	13044620	-	FAM9C	.	171484	family with sequence similarity 9 member C	Gene	FAM9C	protein_coding	.	FAM9C
1199	CHEK2	0.753141	0.680608	4.60309	4.34134	4.19408	3.78624	481	365	352	250	chr22	BestRefSeq%2CGnomon	28687743	28741834	-	CHEK2	.	11200	checkpoint kinase 2	Gene	CHEK2	protein_coding	.	CHEK2
1200	LINC01402	1	1	0	0	0	0	0	0	0	0	chrX	BestRefSeq	120117642	120119700	-	LINC01402	.	104797536	long intergenic non-protein coding RNA 1402	Gene	LINC01402	lncRNA	.	LINC01402
1201	LOC101929594	0.955937	0.831087	3.98231	1.77765	3.9173	1.51072	306	46	287	36	chr22	Gnomon	28513598	28564837	-	LOC101929594	.	101929594	uncharacterized LOC101929594	Gene	LOC101929594	lncRNA	.	LOC101929594
1202	MIR5739	1	1	0	0	0	0	0	0	0	0	chr22	BestRefSeq	28459869	28459948	+	MIR5739	.	102466081	microRNA 5739	Gene	MIR5739	miRNA	.	MIR5739
1203	TTC28	1.06792	0.790174	5.33415	2.80035	5.42895	2.46059	812	113	856	88	chr22	BestRefSeq%2CGnomon	27978014	28679840	-	TTC28	.	23331	tetratricopeptide repeat domain 28	Gene	TTC28	protein_coding	.	TTC28
1204	MIR3199-1	1	1	0	0	0	0	0	0	0	0	chr22	BestRefSeq	27920525	27920612	-	MIR3199-1	.	100423034	microRNA 3199-1	Gene	MIR3199-1	miRNA	.	MIR3199-1
1205	PITPNB	0.952713	1.17379	4.6344	5.18902	4.56452	5.42019	492	672	461	817	chr22	BestRefSeq%2CGnomon	27851669	27919256	-	PITPNB	.	23760	phosphatidylinositol transfer protein beta	Gene	PITPNB	protein_coding	.	PITPNB
1206	LOC107985529	0.873099	1	0.195783	0	0	0	3	0	0	0	chr22	Gnomon	27825478	27830453	-	LOC107985529	.	107985529	uncharacterized LOC107985529	Gene	LOC107985529	lncRNA	.	LOC107985529
1207	LOC124905097	1	1	0	0	0	0	0	0	0	0	chr22	Gnomon	27675760	27677537	-	LOC124905097	.	124905097	uncharacterized LOC124905097	Gene	LOC124905097	lncRNA	.	LOC124905097
1208	LOC124905098	1	1	0	0	0	0	0	0	0	0	chr22	Gnomon	27674171	27677786	+	LOC124905098	.	124905098	uncharacterized LOC124905098	Gene	LOC124905098	lncRNA	.	LOC124905098
1209	LOC105372981	1	1	0	0	0	0	0	0	0	0	chr22	Gnomon	27504919	27561490	-	LOC105372981	.	105372981	uncharacterized LOC105372981	Gene	LOC105372981	lncRNA	.	LOC105372981
1210	LOC105372980	1	1	0	0	0	0	0	0	0	0	chr22	Gnomon	27436292	27441934	+	LOC105372980	.	105372980	uncharacterized LOC105372980	Gene	LOC105372980	lncRNA	.	LOC105372980
1211	LOC105372977	1	1	0	0	0	0	0	0	0	0	chr22	BestRefSeq	27187520	27189215	+	LOC105372977	.	105372977	uncharacterized LOC105372977	Gene	LOC105372977	lncRNA	.	LOC105372977
1212	LOC107985534	0.956479	1.05119	0.133428	0	0.0692333	0.0720186	2	0	1	1	chr22	Gnomon	27138200	27149224	+	LOC107985534	.	107985534	uncharacterized LOC107985534	Gene	LOC107985534	lncRNA	.	LOC107985534
1213	LINC01422	1.04916	1	0	0	0.0692333	0	0	0	1	0	chr22	BestRefSeq	26903292	26920611	+	LINC01422	.	101929539	long intergenic non-protein coding RNA 1422	Gene	LINC01422	lncRNA	.	LINC01422
1214	LOC110091768	1.18823	1	0.0682562	0	0.317067	0	1	0	5	0	chr22	BestRefSeq	26860211	26881785	+	LOC110091768	.	110091768	uncharacterized LOC110091768	Gene	LOC110091768	lncRNA	.	LOC110091768
1215	MIAT	0.931416	0.77282	2.40796	1.49433	2.30546	1.12253	89	34	80	23	chr22	BestRefSeq	26657482	26676478	+	MIAT	.	440823	myocardial infarction associated transcript	Gene	MIAT	lncRNA	.	MIAT
1216	ASPHD2	0.794921	1.10237	1.77502	0	1.44391	0.140612	50	0	35	2	chr22	BestRefSeq	26429260	26445015	+	ASPHD2	.	57168	aspartate beta-hydroxylase domain containing 2	Gene	ASPHD2	protein_coding	.	ASPHD2
1217	SEZ6L-AS1	1	1.10237	0	0	0	0.140612	0	0	0	2	chr22	Gnomon	26241333	26246607	-	SEZ6L-AS1	.	105372974	SEZ6L antisense RNA 1	Gene	SEZ6L-AS1	lncRNA	.	SEZ6L-AS1
1218	SEZ6L	1	1.05119	0	0	0	0.0720186	0	0	0	1	chr22	BestRefSeq	26169462	26383596	+	SEZ6L	.	23544	seizure related 6 homolog like	Gene	SEZ6L	protein_coding	.	SEZ6L
1219	LOC105372971	1	1	0	0	0	0	0	0	0	0	chr22	Gnomon	26161903	26169296	-	LOC105372971	.	105372971	uncharacterized LOC105372971	Gene	LOC105372971	lncRNA	.	LOC105372971
1220	LINC02559	1	1	0	0	0	0	0	0	0	0	chr22	Gnomon	26152151	26164303	+	LINC02559	.	105372972	long intergenic non-protein coding RNA 2559	Gene	LINC02559	lncRNA	.	LINC02559
1221	LOC102724801	1	1	0	0	0	0	0	0	0	0	chr22	Gnomon	26137632	26154409	-	LOC102724801	.	102724801	uncharacterized LOC102724801	Gene	LOC102724801	lncRNA	.	LOC102724801
1222	MYO18B-AS1	1	1	0	0	0	0	0	0	0	0	chr22	Gnomon	25883899	25900913	-	MYO18B-AS1	.	105372963	MYO18B antisense RNA 1	Gene	MYO18B-AS1	lncRNA	.	MYO18B-AS1
1223	GRK3	0.911394	0.643492	4.81906	0.708025	4.68521	0.0720186	562	12	503	1	chr22	BestRefSeq%2CGnomon	25564675	25729294	+	GRK3	.	157	G protein-coupled receptor kinase 3	Gene	GRK3	protein_coding	.	GRK3
1224	LOC124905094	1.37661	0.557407	1.62447	2.09539	2.08559	1.25219	43	62	66	27	chr22	Gnomon	25473574	25479971	+	LOC124905094	.	124905094	uncharacterized LOC124905094	Gene	LOC124905094	lncRNA	.	LOC124905094
1225	MIR6817	1	1	0	0	0	0	0	0	0	0	chr22	BestRefSeq	25455646	25455711	+	MIR6817	.	102466198	microRNA 6817	Gene	MIR6817	miRNA	.	MIR6817
1226	CRYBB2P1	0.910893	1.36635	1.96485	2.07556	1.8302	2.52589	60	61	52	93	chr22	BestRefSeq	25448087	25461678	+	CRYBB2P1	.	1416	crystallin beta B2 pseudogene 1	Gene	CRYBB2P1	transcribed_pseudogene	true	CRYBB2P1
1227	LOC105372994	1	1	0	0	0	0	0	0	0	0	chr22	Gnomon	30872890	30877375	-	LOC105372994	.	105372994	uncharacterized LOC105372994	Gene	LOC105372994	lncRNA	.	LOC105372994
1228	LOC124905093	0.95379	1.04709	0.0682562	0.0742275	0	0.140612	1	1	0	2	chr22	Gnomon	25443955	25447993	-	LOC124905093	.	124905093	uncharacterized LOC124905093	Gene	LOC124905093	lncRNA	.	LOC124905093
1229	IGLL3P	1	1	0	0	0	0	0	0	0	0	chr22	BestRefSeq	25318257	25320227	+	IGLL3P	.	91353	immunoglobulin lambda like polypeptide 3. pseudogene	Gene	IGLL3P	transcribed_pseudogene	true	IGLL3P
1230	LOC105372969	1	1	0	0	0	0	0	0	0	0	chr22	Gnomon	25280389	25283109	-	LOC105372969	.	105372969	uncharacterized LOC105372969	Gene	LOC105372969	lncRNA	.	LOC105372969
1231	KIAA1671-AS1	1	1	0	0	0	0	0	0	0	0	chr22	BestRefSeq	25102417	25112692	-	KIAA1671-AS1	.	100128531	KIAA1671 antisense RNA 1	Gene	KIAA1671-AS1	lncRNA	.	KIAA1671-AS1
1232	KIAA1671	1.34648	1.2533	5.48691	6.70785	5.9161	7.03357	905	1961	1208	2540	chr22	BestRefSeq%2CGnomon	24952716	25197448	+	KIAA1671	.	85379	KIAA1671	Gene	KIAA1671	protein_coding	.	KIAA1671
1233	LOC124900481	1	1	0	0	0	0	0	0	0	0	chr22	cmsearch	24901147	24901214	-	LOC124900481	.	124900481	small nucleolar RNA SNORD56	Gene	LOC124900481	snoRNA	.	LOC124900481
1234	SGSM1	1.11519	1.0989	1.71241	0.508304	1.86971	0.644365	47	8	54	11	chr22	BestRefSeq	24806211	24927578	+	SGSM1	.	129049	small G protein signaling modulator 1	Gene	SGSM1	protein_coding	.	SGSM1
1235	BCRP3	0.962832	0.784269	1.94489	0.35058	1.89025	0	59	5	55	0	chr22	BestRefSeq	24632915	24653360	+	BCRP3	.	644165	BCR pseudogene 3	Gene	BCRP3	transcribed_pseudogene	true	BCRP3
1236	SNRPD3	1.51749	1.094	5.49002	6.36573	6.09171	6.49534	907	1543	1367	1743	chr22	BestRefSeq	24555650	24574971	+	SNRPD3	.	6634	small nuclear ribonucleoprotein D3 polypeptide	Gene	SNRPD3	protein_coding	.	SNRPD3
1237	LOC105372960	1	1	0	0	0	0	0	0	0	0	chr22	Gnomon	24394214	24402659	-	LOC105372960	.	105372960	uncharacterized LOC105372960	Gene	LOC105372960	lncRNA	.	LOC105372960
1238	SPECC1L-ADORA2A	1.36538	0.828415	1.64001	1.77215	2.08931	1.50058	44	46	66	36	chr22	BestRefSeq	24270817	24442360	+	SPECC1L-ADORA2A	.	101730217	SPECC1L-ADORA2A readthrough (NMD candidate)	Gene	SPECC1L-ADORA2A	lncRNA	.	SPECC1L-ADORA2A
1239	GGT5	1.42114	0.719484	1.07609	0.803724	1.58313	0.328759	23	14	41	5	chr22	BestRefSeq%2CGnomon	24219654	24245142	-	GGT5	.	2687	gamma-glutamyltransferase 5	Gene	GGT5	protein_coding	.	GGT5
1240	LOC124905090	1	1.04709	0	0.0742275	0	0.140612	0	1	0	2	chr22	Gnomon	24213588	24216430	+	LOC124905090	.	124905090	uncharacterized LOC124905090	Gene	LOC124905090	lncRNA	.	LOC124905090
1241	SUSD2	7.61762	0.793963	5.59642	1.45539	8.52576	1.12253	978	33	7477	23	chr22	BestRefSeq	24181487	24189106	+	SUSD2	.	56241	sushi domain containing 2	Gene	SUSD2	protein_coding	.	SUSD2
1242	CABIN1	1.12191	0.924394	6.02131	6.41922	6.18726	6.3058	1320	1602	1462	1526	chr22	BestRefSeq%2CGnomon	24011304	24178628	+	CABIN1	.	23523	calcineurin binding protein 1	Gene	CABIN1	protein_coding	.	CABIN1
1243	LOC105372959	1.09832	1.09571	0	0.0742275	0.135296	0.206092	0	1	2	3	chr22	Gnomon	24005551	24008867	+	LOC105372959	.	105372959	uncharacterized LOC105372959	Gene	LOC105372959	lncRNA	.	LOC105372959
1244	GSTT4	1	1	0	0	0	0	0	0	0	0	chr22	BestRefSeq%2CGnomon	23989115	24005453	-	GSTT4	.	25774	glutathione S-transferase theta 4	Gene	GSTT4	protein_coding	.	GSTT4
1245	GSTT2	1	1	0	0	0	0	0	0	0	0	chr22	BestRefSeq	23980134	23983915	+	GSTT2	.	2953	glutathione S-transferase theta 2 (gene/pseudogene)	Gene	GSTT2	transcribed_pseudogene	true	GSTT2
1246	DDT	1.211	0.823138	4.48811	4.06751	4.76431	3.78672	443	299	532	250	chr22	BestRefSeq	23971370	23980504	-	DDT	.	1652	D-dopachrome tautomerase	Gene	DDT	protein_coding	.	DDT
1247	GSTT2B	0.95379	0.637757	0.0682562	1.33977	0	0.690853	1	29	0	12	chr22	BestRefSeq	23957414	23961206	-	GSTT2B	.	653689	glutathione S-transferase theta 2B	Gene	GSTT2B	protein_coding	.	GSTT2B
1248	MMP11	0.911662	0.951641	0.133428	0.212123	0	0.140612	2	3	0	2	chr22	BestRefSeq	23772849	23784316	+	MMP11	.	4320	matrix metallopeptidase 11	Gene	MMP11	protein_coding	.	MMP11
1249	CHCHD10	1.618	1.04117	5.27039	4.62678	5.9646	4.68499	776	449	1250	483	chr22	BestRefSeq	23765834	23767972	-	CHCHD10	.	400916	coiled-coil-helix-coiled-coil-helix domain containing 10	Gene	CHCHD10	protein_coding	.	CHCHD10
1250	ZNF70	1.16432	1.3089	3.9393	3.37087	4.15878	3.75923	296	177	343	245	chr22	BestRefSeq%2CGnomon	23738682	23751112	-	ZNF70	.	7621	zinc finger protein 70	Gene	ZNF70	protein_coding	.	ZNF70
1251	LOC124905088	1.04243	1.05119	0.312948	0	0.372901	0.0720186	5	0	6	1	chr22	Gnomon	23729730	23733602	-	LOC124905088	.	124905088	uncharacterized LOC124905088	Gene	LOC124905088	lncRNA	.	LOC124905088
1252	RGL4	0.95379	1	0.0682562	0	0	0	1	0	0	0	chr22	BestRefSeq	23691013	23699168	+	RGL4	.	266747	ral guanine nucleotide dissociation stimulator like 4	Gene	RGL4	protein_coding	.	RGL4
1253	LOC124905089	1	1	0	0	0	0	0	0	0	0	chr22	Gnomon	23632876	23637732	-	LOC124905089	.	124905089	uncharacterized LOC124905089	Gene	LOC124905089	lncRNA	.	LOC124905089
1254	LOC105372957	1	1	0	0	0	0	0	0	0	0	chr22	Gnomon	23566970	23573098	+	LOC105372957	.	105372957	uncharacterized LOC105372957	Gene	LOC105372957	lncRNA	.	LOC105372957
1255	LINC01659	0.878844	1.08968	0.255555	0.144822	0.0692333	0.268729	4	2	1	4	chr22	BestRefSeq	23433564	23435071	+	LINC01659	.	101929374	long intergenic non-protein coding RNA 1659	Gene	LINC01659	lncRNA	.	LINC01659
1256	LINC02556	1	1	0	0	0	0	0	0	0	0	chr22	BestRefSeq	23326616	23328493	+	LINC02556	.	102724679	long intergenic non-protein coding RNA 2556	Gene	LINC02556	lncRNA	.	LINC02556
1257	LOC124905170	1	1	0	0	0	0	0	0	0	0	chr22	cmsearch	23137805	23137864	-	LOC124905170	.	124905170	U7 small nuclear RNA	Gene	LOC124905170	snRNA	.	LOC124905170
1258	C22orf15	1	1	0	0	0	0	0	0	0	0	chr22	BestRefSeq%2CGnomon	23762990	23765863	+	C22orf15	.	150248	chromosome 22 open reading frame 15	Gene	C22orf15	protein_coding	.	C22orf15
1259	GNAZ	1.33017	0.99847	3.28825	0.0742275	3.69986	0.0720186	181	1	244	1	chr22	BestRefSeq%2CGnomon	23070519	23125032	+	GNAZ	.	2781	G protein subunit alpha z	Gene	GNAZ	protein_coding	.	GNAZ
1260	LOC105372947	1	1.10237	0	0	0	0.140612	0	0	0	2	chr22	Gnomon	22920006	22924966	-	LOC105372947	.	105372947	uncharacterized LOC105372947	Gene	LOC105372947	lncRNA	.	LOC105372947
1261	FUNDC2	1.66542	1.16469	5.21501	5.01854	5.9509	5.23848	746	595	1238	718	chrX	BestRefSeq	155026844	155060304	+	FUNDC2	.	65991	FUN14 domain containing 2	Gene	FUNDC2	protein_coding	.	FUNDC2
1262	LOC102724638	1	1	0	0	0	0	0	0	0	0	chr22	Gnomon	22877496	22881125	-	LOC102724638	.	102724638	uncharacterized LOC102724638	Gene	LOC102724638	lncRNA	.	LOC102724638
1263	LOC124905086	1	1	0	0	0	0	0	0	0	0	chr22	Gnomon	22862343	22863122	-	LOC124905086	.	124905086	uncharacterized LOC124905086	Gene	LOC124905086	lncRNA	.	LOC124905086
1264	LOC105372948	1	1	0	0	0	0	0	0	0	0	chr22	Gnomon	22820981	22884599	-	LOC105372948	.	105372948	uncharacterized LOC105372948	Gene	LOC105372948	lncRNA	.	LOC105372948
1265	LOC112267890	1.14134	1	0.0682562	0	0.258984	0	1	0	4	0	chr22	Gnomon	22692756	22694014	-	LOC112267890	.	112267890	uncharacterized LOC112267890	Gene	LOC112267890	lncRNA	.	LOC112267890
1266	POM121L1P	0.942123	1	0.0860132	0	0	0	1	0	0	0	chr22	BestRefSeq	22631557	22644541	-	POM121L1P	.	25812	POM121 transmembrane nucleoporin like 1. pseudogene	Gene	POM121L1P	transcribed_pseudogene	true	POM121L1P
1267	LL22NC03-63E9.3	1.08474	1.05119	0.255555	0	0.372901	0.0720186	4	0	6	1	chr22	BestRefSeq	22559343	22566599	+	LL22NC03-63E9.3	.	648691	uncharacterized LOC648691	Gene	LL22NC03-63E9.3	lncRNA	.	LL22NC03-63E9.3
1268	LOC101929255	1	1	0	0	0	0	0	0	0	0	chr22	Gnomon	22402796	22409197	-	LOC101929255	.	101929255	uncharacterized LOC101929255	Gene	LOC101929255	lncRNA	.	LOC101929255
1269	BMS1P20	1.18069	1.22389	3.76684	3.4208	4.00646	3.71227	260	184	307	237	chr22	BestRefSeq	22298098	22322968	+	BMS1P20	.	96610	BMS1 pseudogene 20	Gene	BMS1P20	transcribed_pseudogene	true	BMS1P20
1270	LOC105372952	1.64502	1.36524	0	0.353027	0.718101	0.802185	0	5	13	15	chr22	Gnomon	22288296	22298152	-	LOC105372952	.	105372952	uncharacterized LOC105372952	Gene	LOC105372952	lncRNA	.	LOC105372952
1271	TOP3B	0.813998	1.25107	4.16648	3.89072	3.86957	4.21388	350	262	277	343	chr22	BestRefSeq	21957025	21982787	-	TOP3B	.	8940	DNA topoisomerase III beta	Gene	TOP3B	protein_coding	.	TOP3B
1272	PPM1F	1.30037	1.36103	4.68691	4.47064	5.06583	4.91534	511	401	661	570	chr22	BestRefSeq	21919425	21952848	-	PPM1F	.	9647	protein phosphatase. Mg2+/Mn2+ dependent 1F	Gene	PPM1F	protein_coding	.	PPM1F
1273	MAPK1	1.06663	1.10307	6.55937	6.65289	6.65243	6.79441	1926	1887	2026	2149	chr22	BestRefSeq	21759657	21867680	-	MAPK1	.	5594	mitogen-activated protein kinase 1	Gene	MAPK1	protein_coding	.	MAPK1
1274	YPEL1	0.495024	0.517508	1.96603	2.0034	0.951603	1.05305	60	57	19	21	chr22	BestRefSeq%2CGnomon	21697536	21735794	-	YPEL1	.	29799	yippee like 1	Gene	YPEL1	protein_coding	.	YPEL1
1275	PPIL2	0.818007	1.18008	5.24111	5.29565	4.9513	5.53454	760	725	609	886	chr22	BestRefSeq%2CGnomon	21666012	21700015	+	PPIL2	.	23759	peptidylprolyl isomerase like 2	Gene	PPIL2	protein_coding	.	PPIL2
1276	MIR301B	1	1	0	0	0	0	0	0	0	0	chr22	BestRefSeq	21652981	21653058	+	MIR301B	.	100126318	microRNA 301b	Gene	MIR301B	miRNA	.	MIR301B
1277	CCDC116	1	1.07041	0	0.397017	0	0.495175	0	6	0	8	chr22	BestRefSeq%2CGnomon	21632760	21637329	+	CCDC116	.	164592	coiled-coil domain containing 116	Gene	CCDC116	protein_coding	.	CCDC116
1278	UBE2L3	0.949024	0.974576	6.30115	6.58545	6.22567	6.5483	1607	1800	1502	1809	chr22	BestRefSeq	21549447	21624034	+	UBE2L3	.	7332	ubiquitin conjugating enzyme E2 L3	Gene	UBE2L3	protein_coding	.	UBE2L3
1279	LOC124900484	1	1	0	0	0	0	0	0	0	0	chr22	cmsearch	21545125	21545207	+	LOC124900484	.	124900484	small Cajal body-specific RNA 18	Gene	LOC124900484	ncRNA	.	LOC124900484
1280	LOC124905173	1	1	0	0	0	0	0	0	0	0	chr22	cmsearch	21544897	21545039	+	LOC124905173	.	124905173	small Cajal body-specific RNA 17	Gene	LOC124905173	ncRNA	.	LOC124905173
1281	PI4KAP2	1.10028	1.01986	3.47236	3.73106	3.61023	3.75943	208	233	228	245	chr22	BestRefSeq	21472998	21517491	-	PI4KAP2	.	375133	phosphatidylinositol 4-kinase alpha pseudogene 2	Gene	PI4KAP2	transcribed_pseudogene	true	PI4KAP2
1282	RIMBP3B	1.70512	0.683101	1.05787	2.40205	1.82775	1.85222	22	81	52	51	chr22	BestRefSeq	21383751	21389478	+	RIMBP3B	.	440804	RIMS binding protein 3B	Gene	RIMBP3B	protein_coding	.	RIMBP3B
1283	FAM246A	1	1	0	0	0	0	0	0	0	0	chr22	BestRefSeq%2CGnomon	21359596	21361299	-	FAM246A	.	117134598	family with sequence similarity 246 member A	Gene	FAM246A	protein_coding	.	FAM246A
1284	POM121L8P	1.4295	1.18335	0	0	0.515513	0.242877	0	0	9	4	chr22	BestRefSeq	21282425	21297730	+	POM121L8P	.	29797	POM121 transmembrane nucleoporin like 8. pseudogene	Gene	POM121L8P	transcribed_pseudogene	true	POM121L8P
1285	P2RX6	1.46955	1	0.0682562	0	0.623632	0	1	0	11	0	chr22	BestRefSeq%2CGnomon	21009799	21028008	+	P2RX6	.	9127	purinergic receptor P2X 6	Gene	P2RX6	protein_coding	.	P2RX6
1286	LOC107985537	1	1	0	0	0	0	0	0	0	0	chr22	Gnomon	45457082	45458351	-	LOC107985537	.	107985537	uncharacterized LOC107985537	Gene	LOC107985537	lncRNA	.	LOC107985537
1287	THAP7	1.02429	1.11701	3.7856	3.31074	3.82022	3.47037	264	169	267	197	chr22	BestRefSeq	20999104	21002118	-	THAP7	.	80764	THAP domain containing 7	Gene	THAP7	protein_coding	.	THAP7
1288	LZTR1	1.11504	1.28405	4.38629	4.33003	4.54338	4.69072	411	362	454	485	chr22	BestRefSeq	20982297	20999032	+	LZTR1	.	8216	leucine zipper like post translational regulator 1	Gene	LZTR1	protein_coding	.	LZTR1
1289	AIFM3	1.06179	1.16373	0.827964	0.276424	0.914459	0.495175	16	4	18	8	chr22	BestRefSeq	20965172	20981358	+	AIFM3	.	150209	apoptosis inducing factor mitochondria associated 3	Gene	AIFM3	protein_coding	.	AIFM3
1290	LINC01637	0.930237	0.767525	0.9415	0.453734	0.837171	0.0720186	19	7	16	1	chr22	BestRefSeq	20957092	20964680	+	LINC01637	.	101928891	long intergenic non-protein coding RNA 1637	Gene	LINC01637	lncRNA	.	LINC01637
1291	CRKL	0.902377	1.33371	6.38049	6.60283	6.23229	7.01827	1699	1822	1509	2513	chr22	BestRefSeq	20917407	20953747	+	CRKL	.	1399	CRK like proto-oncogene. adaptor protein	Gene	CRKL	protein_coding	.	CRKL
1292	SNAP29	1.04483	1.14193	5.00468	4.21579	5.06795	4.40726	642	333	662	395	chr22	BestRefSeq	20859007	20891214	+	SNAP29	.	9342	synaptosome associated protein 29	Gene	SNAP29	protein_coding	.	SNAP29
1293	PI4KA	1.10609	1.01013	5.80258	5.9858	5.94805	6.00034	1131	1181	1236	1231	chr22	BestRefSeq%2CGnomon	20707691	20858811	-	PI4KA	.	5297	phosphatidylinositol 4-kinase alpha	Gene	PI4KA	protein_coding	.	PI4KA
1294	TMEM191A	1.08461	1.2038	0.214278	0.0795715	0.331454	0.347162	3	1	5	5	chr22	BestRefSeq	20701114	20704603	+	TMEM191A	.	84222	transmembrane protein 191A (pseudogene)	Gene	TMEM191A	transcribed_pseudogene	true	TMEM191A
1295	LOC124905084	1	1	0	0	0	0	0	0	0	0	chr22	Gnomon	20587588	20588894	-	LOC124905084	.	124905084	uncharacterized LOC124905084	Gene	LOC124905084	lncRNA	.	LOC124905084
1296	LOC107985588	1	1	0	0	0	0	0	0	0	0	chr22	Gnomon	20437996	20443203	+	LOC107985588	.	107985588	uncharacterized LOC107985588	Gene	LOC107985588	lncRNA	.	LOC107985588
1297	SCARF2	0.807946	0.904491	1.14484	0.144822	0.837171	0	25	2	16	0	chr22	BestRefSeq%2CGnomon	20424584	20437825	-	SCARF2	.	91179	scavenger receptor class F member 2	Gene	SCARF2	protein_coding	.	SCARF2
1298	DGCR6L	1.17118	0.954204	3.73979	3.72431	3.96776	3.65668	255	231	298	227	chr22	BestRefSeq	20314238	20320060	-	DGCR6L	.	85359	DiGeorge syndrome critical region gene 6 like	Gene	DGCR6L	protein_coding	.	DGCR6L
1299	MIR1286	1	1	0	0	0	0	0	0	0	0	chr22	BestRefSeq	20249134	20249211	-	MIR1286	.	100302118	microRNA 1286	Gene	MIR1286	miRNA	.	MIR1286
1300	SNORA77B	0.911783	0.904768	0.133237	0.519825	0	0.375445	2	8	0	6	chr22	BestRefSeq	20126402	20126526	+	SNORA77B	.	109617010	small nucleolar RNA. H/ACA box 77B	Gene	SNORA77B	snoRNA	.	SNORA77B
1301	MIR6816	1	1	0	0	0	0	0	0	0	0	chr22	BestRefSeq	20114686	20114751	-	MIR6816	.	102465490	microRNA 6816	Gene	MIR6816	miRNA	.	MIR6816
1302	TRMT2A	0.896216	1.32937	4.02766	4.5046	3.86958	4.91534	316	411	277	570	chr22	BestRefSeq%2CGnomon	20111875	20117226	-	TRMT2A	.	27037	tRNA methyltransferase 2 homolog A	Gene	TRMT2A	protein_coding	.	TRMT2A
1303	DGCR8	0.852542	1.13839	4.7428	5.25034	4.51264	5.43734	532	702	444	827	chr22	BestRefSeq%2CGnomon	20080241	20111872	+	DGCR8	.	54487	DGCR8 microprocessor complex subunit	Gene	DGCR8	protein_coding	.	DGCR8
1304	TANGO2	1.28233	1.16695	3.63621	2.55026	3.99497	2.77301	236	92	304	114	chr22	BestRefSeq%2CGnomon	20017023	20067164	+	TANGO2	.	128989	transport and golgi organization 2 homolog	Gene	TANGO2	protein_coding	.	TANGO2
1305	LOC124905082	1	1	0	0	0	0	0	0	0	0	chr22	Gnomon	19998411	20001592	+	LOC124905082	.	124905082	uncharacterized LOC124905082	Gene	LOC124905082	lncRNA	.	LOC124905082
1306	ARVCF	1.39253	1.24025	1.62449	2.9752	2.10221	3.28583	43	130	67	171	chr22	BestRefSeq%2CGnomon	19965134	20016823	-	ARVCF	.	421	ARVCF delta catenin family member	Gene	ARVCF	protein_coding	.	ARVCF
1307	MIR4761	1	1	0	0	0	0	0	0	0	0	chr22	BestRefSeq	19963753	19963834	+	MIR4761	.	100616414	microRNA 4761	Gene	MIR4761	miRNA	.	MIR4761
1308	COMT	1.23582	1.65701	4.65951	5.53458	4.96499	6.26317	501	859	615	1481	chr22	BestRefSeq	19941772	19969975	+	COMT	.	1312	catechol-O-methyltransferase	Gene	COMT	protein_coding	.	COMT
1309	LOC124905081	1.04916	1	0	0	0.0692333	0	0	0	1	0	chr22	Gnomon	19933667	19937989	+	LOC124905081	.	124905081	endogenous retrovirus group K member 24 Gag polyprotein-like	Gene	LOC124905081	protein_coding	.	LOC124905081
1310	LOC124905080	0.756102	1.17258	0.472581	0.212123	0.0692333	0.441808	8	3	1	7	chr22	Gnomon	19854972	19867419	+	LOC124905080	.	124905080	uncharacterized LOC124905080	Gene	LOC124905080	lncRNA	.	LOC124905080
1311	GNB1L	1.1218	1.34884	1.7978	1.53826	1.96361	1.96998	51	36	59	57	chr22	BestRefSeq	19783223	19854874	-	GNB1L	.	54584	G protein subunit beta 1 like	Gene	GNB1L	protein_coding	.	GNB1L
1312	TBX1	0.876823	1.04709	0.616297	0.0742275	0.426654	0.140612	11	1	7	2	chr22	BestRefSeq%2CGnomon	19756703	19783593	+	TBX1	.	6899	T-box transcription factor 1	Gene	TBX1	protein_coding	.	TBX1
1313	SEPT5-GP1BB	1.74087	1	1.31226	0	2.11207	0	31	0	68	0	chr22	BestRefSeq	19717220	19724774	+	SEPT5-GP1BB	.	100526833	SEPT5-GP1BB readthrough	Gene	SEPT5-GP1BB	lncRNA	.	SEPT5-GP1BB
1314	SEPTIN5	1.19068	0.879646	2.89962	0.453734	3.1514	0.268729	133	7	160	4	chr22	BestRefSeq	19714503	19723319	+	SEPTIN5	.	5413	septin 5	Gene	SEPTIN5	protein_coding	.	SEPTIN5
1315	LINC00895	1	1	0	0	0	0	0	0	0	0	chr22	BestRefSeq	19566130	19566839	-	LINC00895	.	150185	long intergenic non-protein coding RNA 895	Gene	LINC00895	lncRNA	.	LINC00895
1316	CDC45	0.38264	0.733982	4.81658	5.24432	3.43064	4.79814	561	699	199	524	chr22	BestRefSeq%2CGnomon	19479466	19520612	+	CDC45	.	8318	cell division cycle 45	Gene	CDC45	protein_coding	.	CDC45
1317	UFD1	0.986918	1.0973	4.18964	4.02311	4.17065	4.15707	356	289	346	329	chr22	BestRefSeq%2CGnomon	19449911	19479193	-	UFD1	.	7353	ubiquitin recognition factor in ER associated degradation 1	Gene	UFD1	protein_coding	.	UFD1
1318	MRPL40	0.95832	1.30637	4.67601	4.20757	4.61459	4.59313	507	331	478	452	chr22	BestRefSeq	19432545	19436075	+	MRPL40	.	64976	mitochondrial ribosomal protein L40	Gene	MRPL40	protein_coding	.	MRPL40
1319	LOC112268289	1	1	0	0	0	0	0	0	0	0	chr22	Gnomon	19196644	19200089	+	LOC112268289	.	112268289	uncharacterized LOC112268289	Gene	LOC112268289	lncRNA	.	LOC112268289
1320	SLC25A1	1.05058	1.05371	5.01984	4.85448	5.09102	4.92995	649	529	673	576	chr22	BestRefSeq	19175581	19178736	-	SLC25A1	.	6576	solute carrier family 25 member 1	Gene	SLC25A1	protein_coding	.	SLC25A1
1321	LINC01311	0.830178	1.32929	1.14484	0.841536	0.876332	1.25219	25	15	17	27	chr22	BestRefSeq	19171706	19172832	+	LINC01311	.	100652736	long intergenic non-protein coding RNA 1311	Gene	LINC01311	lncRNA	.	LINC01311
1322	GSC2	1	1	0	0	0	0	0	0	0	0	chr22	BestRefSeq	19146993	19150292	-	GSC2	.	2928	goosecoid homeobox 2	Gene	GSC2	protein_coding	.	GSC2
1323	TSSK2	1	1	0	0	0	0	0	0	0	0	chr22	BestRefSeq	19131308	19132622	+	TSSK2	.	23617	testis specific serine kinase 2	Gene	TSSK2	protein_coding	.	TSSK2
1324	ESS2	0.959054	1.28677	3.93474	3.58912	3.87442	3.95287	295	209	278	283	chr22	BestRefSeq%2CGnomon	19130279	19144651	-	ESS2	.	8220	ess-2 splicing factor homolog	Gene	ESS2	protein_coding	.	ESS2
1325	LOC124905078	1.04042	0.894388	0.421307	1.21408	0.478477	1.05305	7	25	8	21	chr22	Gnomon	19094687	19100184	-	LOC124905078	.	124905078	uncharacterized LOC124905078	Gene	LOC124905078	lncRNA	.	LOC124905078
1326	DGCR2	1.59724	1.49053	4.96719	5.54604	5.64277	6.12187	625	866	996	1341	chr22	BestRefSeq	19036286	19122412	-	DGCR2	.	9993	DiGeorge syndrome critical region gene 2	Gene	DGCR2	protein_coding	.	DGCR2
1327	DGCR5	0.732432	0.907454	3.07256	0.212123	2.62333	0.0720186	153	3	105	1	chr22	BestRefSeq	18970468	19031242	+	DGCR5	.	26220	DiGeorge syndrome critical region gene 5	Gene	DGCR5	lncRNA	.	DGCR5
1328	LOC122455341	0.745784	0.756213	1.18622	2.03253	0.76305	1.6294	26	59	14	41	chr22	BestRefSeq	18937375	18947693	+	LOC122455341	.	122455341	uncharacterized LOC122455341	Gene	LOC122455341	lncRNA	.	LOC122455341
1329	DGCR6	1.31911	0.436131	2.6498	4.43801	3.04937	3.24084	109	392	148	165	chr22	BestRefSeq%2CGnomon	18906223	18912088	+	DGCR6	.	8214	DiGeorge syndrome critical region gene 6	Gene	DGCR6	protein_coding	.	DGCR6
1330	FAM230F	1	0.941026	0	0.0876939	0	0	0	1	0	0	chr22	BestRefSeq	18865042	18896764	-	FAM230F	.	100996432	family with sequence similarity 230 member F	Gene	FAM230F	lncRNA	.	FAM230F
1331	LOC102724728	0.891117	1	0.166314	0	0	0	3	0	0	0	chr22	BestRefSeq	18846548	18848429	+	LOC102724728	.	102724728	POM121 transmembrane nucleoporin pseudogene	Gene	LOC102724728	transcribed_pseudogene	true	LOC102724728
1332	FAM230E	0.910255	0.830379	0.135657	0.40877	0	0.140612	2	6	0	2	chr22	BestRefSeq	18733935	18757905	+	FAM230E	.	642643	family with sequence similarity 230 member E	Gene	FAM230E	lncRNA	.	FAM230E
1333	RIMBP3	1.25214	0.771271	1.60831	0.374691	1.9327	0	42	6	57	0	chr22	BestRefSeq	18605815	18611919	-	RIMBP3	.	85376	RIMS binding protein 3	Gene	RIMBP3	protein_coding	.	RIMBP3
1334	LOC124905174	1	1	0	0	0	0	0	0	0	0	chr22	cmsearch	18605355	18605497	+	LOC124905174	.	124905174	small Cajal body-specific RNA 17	Gene	LOC124905174	ncRNA	.	LOC124905174
1335	LOC124905077	1	1	0	0	0	0	0	0	0	0	chr22	Gnomon	18551247	18572663	+	LOC124905077	.	124905077	uncharacterized LOC124905077	Gene	LOC124905077	lncRNA	.	LOC124905077
1336	PI4KAP1	0.751878	1.03998	2.56534	2.66216	2.15391	2.71871	102	101	70	109	chr22	BestRefSeq	18533864	18548828	-	PI4KAP1	.	728233	phosphatidylinositol 4-kinase alpha pseudogene 1	Gene	PI4KAP1	transcribed_pseudogene	true	PI4KAP1
1337	TMEM191B	1.02105	0.785472	0.105245	0.348368	0.135296	0	2	5	2	0	chr22	BestRefSeq%2CGnomon	18527802	18530573	+	TMEM191B	.	728229	transmembrane protein 191B	Gene	TMEM191B	protein_coding	.	TMEM191B
1338	FAM230J	0.953218	1.20475	0.0691226	0	0	0.268729	1	0	0	4	chr22	BestRefSeq	18361818	18386556	-	FAM230J	.	729461	family with sequence similarity 230 member J	Gene	FAM230J	lncRNA	.	FAM230J
1339	USP18	0.715999	0.915713	3.11628	4.08467	2.63431	3.95763	158	302	106	284	chr22	BestRefSeq%2CGnomon	18150170	18177397	+	USP18	.	11274	ubiquitin specific peptidase 18	Gene	USP18	protein_coding	.	USP18
1340	LOC124905076	0.878844	0.70616	0.255555	0.708025	0.0692333	0.206092	4	12	1	3	chr22	Gnomon	18143603	18149214	-	LOC124905076	.	124905076	uncharacterized LOC124905076	Gene	LOC124905076	lncRNA	.	LOC124905076
1341	LOC105372853	1	1	0	0	0	0	0	0	0	0	chr22	Gnomon	18055959	18077896	+	LOC105372853	.	105372853	uncharacterized LOC105372853	Gene	LOC105372853	lncRNA	.	LOC105372853
1342	LINC01634	1.09093	1.20475	0.133428	0	0.258984	0.268729	2	0	4	4	chr22	BestRefSeq	18029385	18037968	+	LINC01634	.	100192420	long intergenic non-protein coding RNA 1634	Gene	LINC01634	lncRNA	.	LINC01634
1343	MIR648	1	1	0	0	0	0	0	0	0	0	chr22	BestRefSeq	17980868	17980961	-	MIR648	.	693233	microRNA 648	Gene	MIR648	miRNA	.	MIR648
1344	MICAL3	0.879138	1.45783	5.87058	5.47931	5.68474	6.02313	1187	826	1026	1251	chr22	BestRefSeq	17787649	18024561	-	MICAL3	.	57553	microtubule associated monooxygenase. calponin and LIM domain containing 3	Gene	MICAL3	protein_coding	.	MICAL3
1345	LINC00528	1	1	0	0	0	0	0	0	0	0	chr22	BestRefSeq	17777290	17779481	+	LINC00528	.	200298	long intergenic non-protein coding RNA 528	Gene	LINC00528	lncRNA	.	LINC00528
1346	LOC105372850	1	1	0	0	0	0	0	0	0	0	chr22	Gnomon	17563697	17570078	-	LOC105372850	.	105372850	uncharacterized LOC105372850	Gene	LOC105372850	lncRNA	.	LOC105372850
1347	TMEM121B	1.13574	1.10237	0.133428	0	0.317067	0.140612	2	0	5	2	chr22	BestRefSeq%2CGnomon	17116297	17121360	-	TMEM121B	.	27439	transmembrane protein 121B	Gene	TMEM121B	protein_coding	.	TMEM121B
1348	IL17RA	1.00953	1.17494	4.46118	2.83278	4.47487	3.06537	434	116	432	144	chr22	BestRefSeq	17085000	17115693	+	IL17RA	.	23765	interleukin 17 receptor A	Gene	IL17RA	protein_coding	.	IL17RA
1349	HSFY1P1	1	1	0	0	0	0	0	0	0	0	chr22	BestRefSeq	16827474	16829335	+	HSFY1P1	.	27437	HSFY1 pseudogene 1	Gene	HSFY1P1	transcribed_pseudogene	true	HSFY1P1
1350	ANKRD62P1-PARP4P3	1	1	0	0	0	0	0	0	0	0	chr22	BestRefSeq	16653708	16675540	-	ANKRD62P1-PARP4P3	.	23783	ANKRD62P1-PARP4P3 readthrough. transcribed pseudogene	Gene	ANKRD62P1-PARP4P3	transcribed_pseudogene	true	ANKRD62P1-PARP4P3
1351	TPTEP1	0.877961	1	0.95245	0	0.764679	0	19	0	14	0	chr22	BestRefSeq	16601911	16648830	+	TPTEP1	.	387590	TPTE pseudogene 1	Gene	TPTEP1	transcribed_pseudogene	true	TPTEP1
1352	CCT8L2	1	1	0	0	0	0	0	0	0	0	chr22	BestRefSeq	16590751	16592810	-	CCT8L2	.	150160	chaperonin containing TCP1 subunit 8 like 2	Gene	CCT8L2	protein_coding	.	CCT8L2
1353	MICALL1	1.28265	1.68027	4.43234	4.66632	4.79147	5.41501	425	462	543	814	chr22	BestRefSeq%2CGnomon	37906297	37942822	+	MICALL1	.	85377	MICAL like 1	Gene	MICALL1	protein_coding	.	MICALL1
1354	PSLNR	1	0.734453	0	0.813855	0	0.368598	0	14	0	6	chr22	BestRefSeq	15740893	15778287	+	PSLNR	.	106146148	prostate enriched lncRNA	Gene	PSLNR	lncRNA	.	PSLNR
1355	POTEH-AS1	1.09832	1	0	0	0.135296	0	0	0	2	0	chr22	BestRefSeq	15700386	15703354	-	POTEH-AS1	.	100852406	POTEH antisense RNA 1	Gene	POTEH-AS1	lncRNA	.	POTEH-AS1
1356	LOC107987323	1	0.901179	0	0.478874	0	0.328759	0	7	0	5	chr22	Gnomon	12097937	12115357	+	LOC107987323	.	107987323	uncharacterized LOC107987323	Gene	LOC107987323	lncRNA	.	LOC107987323
1357	LOC107985684	2.10655	1.07216	1.94803	2.6507	3.02291	2.75123	59	100	145	112	chrX	Gnomon	129295719	129328088	-	LOC107985684	.	107985684	uncharacterized LOC107985684	Gene	LOC107985684	lncRNA	.	LOC107985684
1358	FRG1FP	1.17372	1.67655	1.70767	1.15339	1.93876	1.89889	47	23	58	53	chr22	BestRefSeq	10940597	10961529	-	FRG1FP	.	102723780	FSHD region gene 1 family member F. pseudogene	Gene	FRG1FP	transcribed_pseudogene	true	FRG1FP
1359	LOC105379418	1	0.99847	0	0.0742275	0	0.0720186	0	1	0	1	chr22	Gnomon	10742092	10753062	+	LOC105379418	.	105379418	uncharacterized LOC105379418	Gene	LOC105379418	lncRNA	.	LOC105379418
1360	LOC124905154	0.95379	1.11779	0.0682562	0.190392	0	0.351047	1	3	0	5	chr22	Gnomon	10685647	10688027	-	LOC124905154	.	124905154	immunoglobulin kappa variable 1-39-like	Gene	LOC124905154	V_segment	.	LOC124905154
1361	LOC124905058	1.25938	1.14433	0.195783	0.0742275	0.528502	0.268729	3	1	9	4	chr21	Gnomon	46667389	46673549	+	LOC124905058	.	124905058	uncharacterized LOC124905058	Gene	LOC124905058	lncRNA	.	LOC124905058
1362	PFKFB1	0.840248	0.826888	0.827964	0.660626	0.576851	0.38639	16	11	10	6	chrX	BestRefSeq%2CGnomon	54932961	54998789	-	PFKFB1	.	5207	6-phosphofructo-2-kinase/fructose-2.6-biphosphatase 1	Gene	PFKFB1	protein_coding	.	PFKFB1
1363	S100B	1	1	0	0	0	0	0	0	0	0	chr21	BestRefSeq%2CGnomon	46598604	46605082	-	S100B	.	6285	S100 calcium binding protein B	Gene	S100B	protein_coding	.	S100B
1364	DIP2A-IT1	1	1.05119	0	0	0	0.0720186	0	0	0	1	chr21	BestRefSeq	46462471	46469306	+	DIP2A-IT1	.	100862692	DIP2A intronic transcript 1	Gene	DIP2A-IT1	lncRNA	.	DIP2A-IT1
1365	DIP2A	0.933433	0.947387	5.39022	5.48952	5.29084	5.41154	845	832	776	812	chr21	BestRefSeq%2CGnomon	46458891	46583871	+	DIP2A	.	23181	disco interacting protein 2 homolog A	Gene	DIP2A	protein_coding	.	DIP2A
1366	KDM6A	0.716127	0.810082	5.2848	6.39111	4.80309	6.08725	784	1571	548	1309	chrX	BestRefSeq%2CGnomon	44873188	45112779	+	KDM6A	.	7403	lysine demethylase 6A	Gene	KDM6A	protein_coding	.	KDM6A
1367	LOC128092249	1	1	0	0	0	0	0	0	0	0	chr21	BestRefSeq	46326288	46326491	+	LOC128092249	.	128092249	uncharacterized LOC128092249	Gene	LOC128092249	protein_coding	.	LOC128092249
1368	PCNT	0.766832	0.936994	6.22192	6.2524	5.8389	6.15851	1520	1425	1144	1376	chr21	BestRefSeq	46324156	46445769	+	PCNT	.	5116	pericentrin	Gene	PCNT	protein_coding	.	PCNT
1369	C21orf58	0.520266	0.71086	2.94221	3.31839	1.99953	2.82603	138	170	61	119	chr21	BestRefSeq%2CGnomon	46300430	46323870	-	C21orf58	.	54058	chromosome 21 open reading frame 58	Gene	C21orf58	protein_coding	.	C21orf58
1370	YBEY	1.0647	1.1183	4.54141	3.69289	4.63186	3.8542	460	226	484	263	chr21	BestRefSeq%2CGnomon	46286342	46313225	+	YBEY	.	54059	ybeY metalloendoribonuclease	Gene	YBEY	protein_coding	.	YBEY
1371	MCM3AP	0.931192	0.990308	6.37881	6.13592	6.27596	6.12187	1697	1313	1556	1341	chr21	BestRefSeq%2CGnomon	46235133	46286265	-	MCM3AP	.	8888	minichromosome maintenance complex component 3 associated protein	Gene	MCM3AP	protein_coding	.	MCM3AP
1372	LSS	1.19636	1.19552	3.9393	5.02325	4.19796	5.28088	296	597	353	740	chr21	BestRefSeq	46188446	46228774	-	LSS	.	4047	lanosterol synthase	Gene	LSS	protein_coding	.	LSS
1373	SPATC1L	1	1.04305	0	2.19856	0	2.25936	0	68	0	74	chr21	BestRefSeq%2CGnomon	46161160	46184459	-	SPATC1L	.	84221	spermatogenesis and centriole associated 1 like	Gene	SPATC1L	protein_coding	.	SPATC1L
1374	COL6A2	1.33863	0.762793	4.15867	2.02227	4.57943	1.63164	348	58	466	41	chr21	BestRefSeq	46098112	46132848	+	COL6A2	.	1292	collagen type VI alpha 2 chain	Gene	COL6A2	protein_coding	.	COL6A2
1375	LOC105372842	1	1	0	0	0	0	0	0	0	0	chr21	Gnomon	46033940	46039533	+	LOC105372842	.	105372842	proline-rich protein 36-like	Gene	LOC105372842	lncRNA	.	LOC105372842
1376	COL6A1	1.1984	1.43551	3.94839	4.12267	4.2095	4.64423	298	311	356	469	chr21	BestRefSeq	45981770	46005048	+	COL6A1	.	1291	collagen type VI alpha 1 chain	Gene	COL6A1	protein_coding	.	COL6A1
1377	LOC101928796	1	1.09571	0	0.0742275	0	0.206092	0	1	0	3	chr21	BestRefSeq	45972970	45974953	+	LOC101928796	.	101928796	uncharacterized LOC101928796	Gene	LOC101928796	lncRNA	.	LOC101928796
1378	PCBP3-AS1	1.09832	1.05119	0	0	0.135296	0.0720186	0	0	2	1	chr21	BestRefSeq	45827841	45836419	-	PCBP3-AS1	.	100129027	PCBP3 antisense RNA 1	Gene	PCBP3-AS1	lncRNA	.	PCBP3-AS1
1379	PCBP3	0.756102	1	0.472581	0	0.0692333	0	8	0	1	0	chr21	BestRefSeq%2CGnomon	45643725	45942450	+	PCBP3	.	54039	poly(rC) binding protein 3	Gene	PCBP3	protein_coding	.	PCBP3
1380	LOC107985485	1.13574	1.04709	0.133428	0.0742275	0.317067	0.140612	2	1	5	2	chr21	Gnomon	45583134	45615797	-	LOC107985485	.	107985485	uncharacterized LOC107985485	Gene	LOC107985485	lncRNA	.	LOC107985485
1381	MIR6815	1	1	0	0	0	0	0	0	0	0	chr21	BestRefSeq	45478266	45478326	+	MIR6815	.	102465489	microRNA 6815	Gene	MIR6815	miRNA	.	MIR6815
1382	MAGEA6	1.50755	1.40943	2.36357	5.70903	2.95578	6.20414	86	972	137	1421	chrX	BestRefSeq	152766136	152769689	-	MAGEA6	.	4105	MAGE family member A6	Gene	MAGEA6	protein_coding	.	MAGEA6
1383	LOC124905042	0.876823	1.02487	0.616297	0.560885	0.426654	0.596329	11	9	7	10	chr21	Gnomon	45438359	45450597	+	LOC124905042	.	124905042	uncharacterized LOC124905042	Gene	LOC124905042	lncRNA	.	LOC124905042
1384	COL18A1-AS1	1	1	0	0	0	0	0	0	0	0	chr21	BestRefSeq	45419716	45425070	-	COL18A1-AS1	.	378832	COL18A1 antisense RNA 1	Gene	COL18A1-AS1	lncRNA	.	COL18A1-AS1
1385	COL18A1	1.80964	0.960086	5.55391	4.87798	6.40961	4.81922	949	538	1709	532	chr21	BestRefSeq	45405165	45513720	+	COL18A1	.	80781	collagen type XVIII alpha 1 chain	Gene	COL18A1	protein_coding	.	COL18A1
1386	BNAT1	0.872324	0.99847	0.569964	0.0742275	0.372901	0.0720186	10	1	6	1	chr21	BestRefSeq	45403806	45406362	-	BNAT1	.	101928745	breast cancer associated ESR1 regulating natural antisense transcript 1	Gene	BNAT1	lncRNA	.	BNAT1
1387	LOC124905041	1.13574	0.918968	0.133428	0.508304	0.317067	0.38639	2	8	5	6	chr21	Gnomon	45370778	45372597	+	LOC124905041	.	124905041	uncharacterized LOC124905041	Gene	LOC124905041	lncRNA	.	LOC124905041
1388	LINC00316	1	1	0	0	0	0	0	0	0	0	chr21	BestRefSeq	45338590	45341990	-	LINC00316	.	388830	long intergenic non-protein coding RNA 316	Gene	LINC00316	lncRNA	.	LINC00316
1389	LOC124905040	1.32889	0.950789	0.0682562	0.144822	0.478477	0.0720186	1	2	8	1	chr21	Gnomon	45305277	45306066	-	LOC124905040	.	124905040	uncharacterized LOC124905040	Gene	LOC124905040	lncRNA	.	LOC124905040
1390	POFUT2	1.13722	1.29983	4.22745	3.79521	4.41296	4.17353	366	244	413	333	chr21	BestRefSeq%2CGnomon	45263935	45287895	-	POFUT2	.	23275	protein O-fucosyltransferase 2	Gene	POFUT2	protein_coding	.	POFUT2
1391	LINC00334	1	1	0	0	0	0	0	0	0	0	chr21	BestRefSeq	45234340	45258730	+	LINC00334	.	114042	long intergenic non-protein coding RNA 334	Gene	LINC00334	lncRNA	.	LINC00334
1392	ADARB1	0.865192	0.547129	2.42232	4.55083	2.21341	3.68078	90	425	74	231	chr21	BestRefSeq%2CGnomon	45074578	45226563	+	ADARB1	.	104	adenosine deaminase RNA specific B1	Gene	ADARB1	protein_coding	.	ADARB1
1393	LOC105372836	0.95379	1	0.0682562	0	0	0	1	0	0	0	chr21	Gnomon	45049406	45073741	-	LOC105372836	.	105372836	uncharacterized LOC105372836	Gene	LOC105372836	lncRNA	.	LOC105372836
1394	PICSAR	1	1	0	0	0	0	0	0	0	0	chr21	BestRefSeq	44999208	45004727	-	PICSAR	.	378825	P38 inhibited cutaneous squamous cell carcinoma associated lincRNA	Gene	PICSAR	lncRNA	.	PICSAR
1395	LINC00163	0.95379	1	0.0682562	0	0	0	1	0	0	0	chr21	BestRefSeq	44989864	44994086	-	LINC00163	.	727699	long intergenic non-protein coding RNA 163	Gene	LINC00163	lncRNA	.	LINC00163
1396	LOC107987303	1	1	0	0	0	0	0	0	0	0	chr21	Gnomon	44907987	44910274	-	LOC107987303	.	107987303	uncharacterized LOC107987303	Gene	LOC107987303	lncRNA	.	LOC107987303
1397	ITGB2	1.04916	1.70195	0	1.90514	0.0692333	2.67233	0	52	1	105	chr21	BestRefSeq%2CGnomon	44885953	44928815	-	ITGB2	.	3689	integrin subunit beta 2	Gene	ITGB2	protein_coding	.	ITGB2
1398	PTTG1IP	1.11174	1.12607	6.83021	7.76326	6.98303	7.93456	2328	4096	2553	4760	chr21	BestRefSeq	44849598	44873690	-	PTTG1IP	.	754	PTTG1 interacting protein	Gene	PTTG1IP	protein_coding	.	PTTG1IP
1399	SUMO3	1.56776	1.16699	4.74018	7.12508	5.38889	7.34787	531	2625	832	3163	chr21	BestRefSeq	44805617	44818062	-	SUMO3	.	6612	small ubiquitin like modifier 3	Gene	SUMO3	protein_coding	.	SUMO3
1400	LINC01424	0.76437	0.904645	0.704724	0.924139	0.317067	0.779563	13	17	5	14	chr21	BestRefSeq	44802241	44804717	+	LINC01424	.	101928689	long intergenic non-protein coding RNA 1424	Gene	LINC01424	lncRNA	.	LINC01424
1401	KRTAP12-1	1	1.05119	0	0	0	0.0720186	0	0	0	1	chr21	BestRefSeq	44681576	44682163	-	KRTAP12-1	.	353332	keratin associated protein 12-1	Gene	KRTAP12-1	protein_coding	.	KRTAP12-1
1402	KRTAP12-4	1	1	0	0	0	0	0	0	0	0	chr21	BestRefSeq	44654213	44654659	-	KRTAP12-4	.	386684	keratin associated protein 12-4	Gene	KRTAP12-4	protein_coding	.	KRTAP12-4
1403	KRTAP10-10	1	1	0	0	0	0	0	0	0	0	chr21	BestRefSeq	44637356	44638455	+	KRTAP10-10	.	353333	keratin associated protein 10-10	Gene	KRTAP10-10	protein_coding	.	KRTAP10-10
1404	KRTAP10-8	1	1	0	0	0	0	0	0	0	0	chr21	BestRefSeq	44612079	44612954	+	KRTAP10-8	.	386681	keratin associated protein 10-8	Gene	KRTAP10-8	protein_coding	.	KRTAP10-8
1405	KRTAP10-7	1	0.904491	0	0.144822	0	0	0	2	0	0	chr21	BestRefSeq	44600597	44602174	+	KRTAP10-7	.	386675	keratin associated protein 10-7	Gene	KRTAP10-7	protein_coding	.	KRTAP10-7
1406	KRTAP10-5	1	1	0	0	0	0	0	0	0	0	chr21	BestRefSeq	44579455	44580604	-	KRTAP10-5	.	386680	keratin associated protein 10-5	Gene	KRTAP10-5	protein_coding	.	KRTAP10-5
1407	KRTAP10-3	1	1	0	0	0	0	0	0	0	0	chr21	BestRefSeq	44557790	44558795	-	KRTAP10-3	.	386682	keratin associated protein 10-3	Gene	KRTAP10-3	protein_coding	.	KRTAP10-3
1408	KRTAP10-2	1	1	0	0	0	0	0	0	0	0	chr21	BestRefSeq	44550357	44551505	-	KRTAP10-2	.	386679	keratin associated protein 10-2	Gene	KRTAP10-2	protein_coding	.	KRTAP10-2
1409	TKTL1	0.95379	1	0.0682562	0	0	0	1	0	0	0	chrX	BestRefSeq	154295795	154330350	+	TKTL1	.	8277	transketolase like 1	Gene	TKTL1	protein_coding	.	TKTL1
1410	TSPEAR-AS1	1.65079	0.91702	0.368145	0.453734	1.0913	0.328759	6	7	23	5	chr21	BestRefSeq	44506044	44516575	+	TSPEAR-AS1	.	54082	TSPEAR antisense RNA 1	Gene	TSPEAR-AS1	lncRNA	.	TSPEAR-AS1
1411	XAGE-4	1	1	0	0	0	0	0	0	0	0	chrX	Gnomon	55654692	55657016	-	XAGE-4	.	139629	XAGE-4 protein	Gene	XAGE-4	transcribed_pseudogene	true	XAGE-4
1412	LOC124905037	1	1.15356	0	0	0	0.206092	0	0	0	3	chr21	Gnomon	44483001	44484699	+	LOC124905037	.	124905037	uncharacterized LOC124905037	Gene	LOC124905037	lncRNA	.	LOC124905037
1413	HEPFAL	0.783457	1.05119	0.421307	0	0.0692333	0.0720186	7	0	1	1	chr21	Gnomon	44473512	44478494	+	HEPFAL	.	124905036	hepatocellular carcinoma ferroptosis associative lncRNA	Gene	HEPFAL	lncRNA	.	HEPFAL
1414	LRRC3	1.09519	1.24025	1.17611	1.00227	1.30729	1.3129	26	19	30	29	chr21	BestRefSeq	44455510	44462196	+	LRRC3	.	81543	leucine rich repeat containing 3	Gene	LRRC3	protein_coding	.	LRRC3
1415	LOC124905068	1	1	0	0	0	0	0	0	0	0	chr21	cmsearch	44439035	44439110	+	LOC124905068	.	124905068	Z6 small nucleolar RNA	Gene	LOC124905068	snoRNA	.	LOC124905068
1416	TRPM2-AS	1.04916	1	0	0	0.0692333	0	0	0	1	0	chr21	BestRefSeq	44414590	44425563	-	TRPM2-AS	.	101928607	TRPM2 antisense RNA	Gene	TRPM2-AS	lncRNA	.	TRPM2-AS
1417	CFAP410	1.06789	1.16727	2.11868	1.45539	2.21344	1.67853	69	33	74	43	chr21	BestRefSeq%2CGnomon	44328944	44339390	-	CFAP410	.	755	cilia and flagella associated protein 410	Gene	CFAP410	protein_coding	.	CFAP410
1418	AIRE	1	0.949851	0	0.0742275	0	0	0	1	0	0	chr21	BestRefSeq	44285876	44298648	+	AIRE	.	326	autoimmune regulator	Gene	AIRE	protein_coding	.	AIRE
1419	DNMT3L	1	1	0	0	0	0	0	0	0	0	chr21	BestRefSeq	44246339	44261897	-	DNMT3L	.	29947	DNA methyltransferase 3 like	Gene	DNMT3L	protein_coding	.	DNMT3L
1420	ICOSLG	1.01151	1	1.53082	0	1.54733	0	39	0	39	0	chr21	BestRefSeq%2CGnomon	44216981	44240943	-	ICOSLG	.	23308	inducible T cell costimulator ligand	Gene	ICOSLG	protein_coding	.	ICOSLG
1421	LINC01678	1	1	0	0	0	0	0	0	0	0	chr21	BestRefSeq	44158773	44159862	-	LINC01678	.	105377138	long intergenic non-protein coding RNA 1678	Gene	LINC01678	lncRNA	.	LINC01678
1422	GATD3	0.941018	0.988919	2.09028	4.01254	2.00258	3.99646	67	287	61	292	chr21	BestRefSeq%2CGnomon	44133683	44145711	+	GATD3	.	8209	glutamine amidotransferase class 1 domain containing 3	Gene	GATD3	protein_coding	.	GATD3
1423	LOC124905034	0.930294	0.995829	0.421307	0.212123	0.317067	0.206092	7	3	5	3	chr21	Gnomon	43887884	43889795	+	LOC124905034	.	124905034	uncharacterized LOC124905034	Gene	LOC124905034	lncRNA	.	LOC124905034
1424	LOC124905033	0.968668	1.09571	0.472581	0.0742275	0.426654	0.206092	8	1	7	3	chr21	Gnomon	43812672	43821456	+	LOC124905033	.	124905033	uncharacterized LOC124905033	Gene	LOC124905033	lncRNA	.	LOC124905033
1425	AATBC	0.95379	0.956834	0.0682562	0.708025	0	0.644365	1	12	0	11	chr21	BestRefSeq	43805758	43812567	-	AATBC	.	284837	apoptosis associated transcript in bladder cancer	Gene	AATBC	lncRNA	.	AATBC
1426	RRP1	0.751746	1.02922	4.17036	4.56377	3.75868	4.60532	351	429	255	456	chr21	BestRefSeq%2CGnomon	43789577	43805293	+	RRP1	.	8568	ribosomal RNA processing 1	Gene	RRP1	protein_coding	.	RRP1
1427	CSTB	1.16032	1.25839	5.01337	6.4708	5.22789	6.80237	646	1661	742	2161	chr21	BestRefSeq	43773950	43776308	-	CSTB	.	1476	cystatin B	Gene	CSTB	protein_coding	.	CSTB
1428	PDXK	1.23541	1.24461	8.16706	6.69687	8.47205	7.01257	5912	1946	7203	2503	chr21	BestRefSeq%2CGnomon	43719129	43762299	+	PDXK	.	8566	pyridoxal kinase	Gene	PDXK	protein_coding	.	PDXK
1429	ASMTL	1.28292	1.15287	4.08645	4.12704	4.44588	4.33226	330	312	423	374	chrX	BestRefSeq%2CGnomon	1403139	1453756	-	ASMTL	.	8623	acetylserotonin O-methyltransferase like	Gene	ASMTL	protein_coding	.	ASMTL
1430	LOC124900467	1.12177	1.36377	0	0.404403	0.165773	0.852007	0	6	2	16	chr21	Gnomon	43450110	43453902	+	LOC124900467	.	124900467	uncharacterized LOC124900467	Gene	LOC124900467	protein_coding	.	LOC124900467
1431	LOC124905029	2.06447	1.65349	0.569964	0.397017	1.61574	1.12253	10	6	42	23	chr21	Gnomon	43429584	43438851	+	LOC124905029	.	124905029	uncharacterized LOC124905029	Gene	LOC124905029	lncRNA	.	LOC124905029
1432	SIK1	1.1118	1.91493	3.39328	2.52007	3.54618	3.45737	196	90	217	195	chr21	BestRefSeq%2CGnomon	43414483	43427131	-	SIK1	.	150094	salt inducible kinase 1	Gene	SIK1	protein_coding	.	SIK1
1433	LOC124905028	1.15055	0.959411	0.421307	0.314897	0.623632	0.255118	7	5	11	4	chr21	Gnomon	43400841	43404929	+	LOC124905028	.	124905028	uncharacterized LOC124905028	Gene	LOC124905028	lncRNA	.	LOC124905028
1434	LNCSIK1	1.07627	2.02373	1.37154	0	1.47758	1.01702	33	0	36	20	chr21	BestRefSeq	43388599	43399644	-	LNCSIK1	.	105377137	uncharacterized LOC105377137	Gene	LNCSIK1	lncRNA	.	LNCSIK1
1435	LINC01679	1	1	0	0	0	0	0	0	0	0	chr21	BestRefSeq	43358055	43362349	-	LINC01679	.	101928399	long intergenic non-protein coding RNA 1679	Gene	LINC01679	lncRNA	.	LINC01679
1436	DUXAP8	1.0012	0.853885	4.42827	4.94201	4.43001	4.71412	424	563	418	493	chr22	BestRefSeq	15784954	15827434	+	DUXAP8	.	503637	double homeobox A pseudogene 8	Gene	DUXAP8	transcribed_pseudogene	true	DUXAP8
1437	LOC124905027	0.942916	1	3.56712	0	3.48232	0	224	0	207	0	chr21	Gnomon	43328219	43329865	-	LOC124905027	.	124905027	putative uncharacterized protein encoded by LINC00322	Gene	LOC124905027	protein_coding	.	LOC124905027
1438	LOC124905025	1.09832	1	0	0	0.135296	0	0	0	2	0	chr21	Gnomon	43190566	43191617	+	LOC124905025	.	124905025	uncharacterized LOC124905025	Gene	LOC124905025	lncRNA	.	LOC124905025
1439	LOC105372821	0.965215	0.99847	0.368145	0.0742275	0.317067	0.0720186	6	1	5	1	chr21	Gnomon	43176218	43185069	+	LOC105372821	.	105372821	uncharacterized LOC105372821	Gene	LOC105372821	lncRNA	.	LOC105372821
1440	FRGCA	1	1.71661	0	0	0	0.779563	0	0	0	14	chr21	BestRefSeq	43140523	43141092	-	FRGCA	.	106481742	FOXM1-regulated. gastric cancer associated	Gene	FRGCA	lncRNA	.	FRGCA
1441	LOC101928369	1.08785	0.929584	0.867156	0.885121	0.988638	0.779778	17	16	20	14	chr21	Gnomon	43107690	43150944	+	LOC101928369	.	101928369	uncharacterized LOC101928369	Gene	LOC101928369	lncRNA	.	LOC101928369
1442	U2AF1	1	1.41882	0	3.08686	0	3.59155	0	142	0	216	chr21	BestRefSeq%2CGnomon	43092956	43107578	-	U2AF1	.	7307	U2 small nuclear RNA auxiliary factor 1	Gene	U2AF1	protein_coding	.	U2AF1
1443	CBS	0.308596	1.16507	5.52867	6.01354	3.83246	6.23396	932	1205	269	1451	chr21	BestRefSeq%2CGnomon	43053191	43076873	-	CBS	.	875	cystathionine beta-synthase	Gene	CBS	protein_coding	.	CBS
1444	LOC102723305	0.79153	0.825635	0.472581	0.276424	0.135296	0	8	4	2	0	chr22	Gnomon	29409068	29415440	-	LOC102723305	.	102723305	uncharacterized LOC102723305	Gene	LOC102723305	lncRNA	.	LOC102723305
1445	LOC124905024	1	1	0	0	0	0	0	0	0	0	chr21	Gnomon	42964638	42965519	-	LOC124905024	.	124905024	uncharacterized LOC124905024	Gene	LOC124905024	lncRNA	.	LOC124905024
1446	LOC124905023	0.95379	1.1826	0.0682562	3.09592	0	3.33788	1	143	0	178	chr21	Gnomon	42944789	42955812	-	LOC124905023	.	124905023	uncharacterized LOC124905023	Gene	LOC124905023	lncRNA	.	LOC124905023
1447	NDUFV3	0.897738	0.895609	3.85003	4.39663	3.69439	4.23757	277	380	243	349	chr21	BestRefSeq%2CGnomon	42893309	42913299	+	NDUFV3	.	4731	NADH:ubiquinone oxidoreductase subunit V3	Gene	NDUFV3	protein_coding	.	NDUFV3
1448	LINC01668	1	1	0	0	0	0	0	0	0	0	chr21	BestRefSeq	42777819	42779994	-	LINC01668	.	101928311	long intergenic non-protein coding RNA 1668	Gene	LINC01668	lncRNA	.	LINC01668
1449	PDE9A	0.872882	1.35447	2.49852	1.70941	2.30238	2.14714	96	43	80	67	chr21	BestRefSeq%2CGnomon	42653621	42775509	+	PDE9A	.	5152	phosphodiesterase 9A	Gene	PDE9A	protein_coding	.	PDE9A
1450	LOC101928255	0.95894	1.08968	0.195783	0.144822	0.135296	0.268729	3	2	2	4	chr21	Gnomon	42647159	42653658	-	LOC101928255	.	101928255	uncharacterized LOC101928255	Gene	LOC101928255	lncRNA	.	LOC101928255
1451	LINC01671	1.18823	1	0.0682562	0	0.317067	0	1	0	5	0	chr21	BestRefSeq	42599404	42615095	-	LINC01671	.	101928233	long intergenic non-protein coding RNA 1671	Gene	LINC01671	lncRNA	.	LINC01671
1452	LOC101928212	1	1	0	0	0	0	0	0	0	0	chr21	BestRefSeq	42573084	42573810	-	LOC101928212	.	101928212	uncharacterized LOC101928212	Gene	LOC101928212	lncRNA	.	LOC101928212
1453	LOC107987299	1	1	0	0	0	0	0	0	0	0	chr21	Gnomon	42525600	42534652	-	LOC107987299	.	107987299	uncharacterized LOC107987299	Gene	LOC107987299	lncRNA	.	LOC107987299
1454	UBASH3A	1.29495	1	0	0	0.372901	0	0	0	6	0	chr21	BestRefSeq%2CGnomon	42403902	42447684	+	UBASH3A	.	53347	ubiquitin associated and SH3 domain containing A	Gene	UBASH3A	protein_coding	.	UBASH3A
1455	LOC105372815	1	1	0	0	0	0	0	0	0	0	chr21	Gnomon	42352293	42365112	+	LOC105372815	.	105372815	uncharacterized LOC105372815	Gene	LOC105372815	lncRNA	.	LOC105372815
1456	TFF3	0.774778	1	0.368145	0	0	0	6	0	0	0	chr21	BestRefSeq	42311667	42315409	-	TFF3	.	7033	trefoil factor 3	Gene	TFF3	protein_coding	.	TFF3
1457	LOC105372814	1	1	0	0	0	0	0	0	0	0	chr21	Gnomon	42209383	42220270	-	LOC105372814	.	105372814	uncharacterized LOC105372814	Gene	LOC105372814	lncRNA	.	LOC105372814
1458	ABCG1	1.21529	1.10237	2.27126	0	2.55256	0.140612	79	0	99	2	chr21	BestRefSeq%2CGnomon	42199689	42297244	+	ABCG1	.	9619	ATP binding cassette subfamily G member 1	Gene	ABCG1	protein_coding	.	ABCG1
1459	UMODL1-AS1	1	1	0	0	0	0	0	0	0	0	chr21	BestRefSeq	42102134	42108534	-	UMODL1-AS1	.	150147	UMODL1 antisense RNA 1	Gene	UMODL1-AS1	lncRNA	.	UMODL1-AS1
1460	UMODL1	0.95379	0.949851	0.0682562	0.0742275	0	0	1	1	0	0	chr21	BestRefSeq%2CGnomon	42062877	42142996	+	UMODL1	.	89766	uromodulin like 1	Gene	UMODL1	protein_coding	.	UMODL1
1461	ZBTB21	0.633615	1.01529	5.93825	5.39312	5.27993	5.41501	1245	777	770	814	chr21	BestRefSeq%2CGnomon	41986831	42010360	-	ZBTB21	.	49854	zinc finger and BTB domain containing 21	Gene	ZBTB21	protein_coding	.	ZBTB21
1462	SNORA91	0.844568	1	0.312948	0	0.0692333	0	5	0	1	0	chr21	BestRefSeq	41948105	41948282	-	SNORA91	.	106635524	small nucleolar RNA. H/ACA box 91	Gene	SNORA91	snoRNA	.	SNORA91
1463	C2CD2	1.97832	1.36176	4.8509	4.02311	5.83518	4.46858	575	289	1141	413	chr21	BestRefSeq%2CGnomon	41885112	41954018	-	C2CD2	.	25966	C2 calcium dependent domain containing 2	Gene	C2CD2	protein_coding	.	C2CD2
1464	LOC102724800	0.644698	1.13489	1.69093	0.508304	1.05762	0.690853	46	8	22	12	chr21	Gnomon	41767167	41774864	+	LOC102724800	.	102724800	uncharacterized LOC102724800	Gene	LOC102724800	lncRNA	.	LOC102724800
1465	MIR6814	1	1	0	0	0	0	0	0	0	0	chr21	BestRefSeq	41746772	41746841	-	MIR6814	.	102465488	microRNA 6814	Gene	MIR6814	miRNA	.	MIR6814
1466	LINC00112	1	1	0	0	0	0	0	0	0	0	chr21	BestRefSeq	41716436	41717582	+	LINC00112	.	54089	long intergenic non-protein coding RNA 112	Gene	LINC00112	lncRNA	.	LINC00112
1467	LINC00479	1.5377	0.99847	0.255555	0.0742275	0.876332	0.0720186	4	1	17	1	chr21	BestRefSeq	41711520	41715775	-	LINC00479	.	150135	long intergenic non-protein coding RNA 479	Gene	LINC00479	lncRNA	.	LINC00479
1468	LINC00111	1	1.05119	0	0	0	0.0720186	0	0	0	1	chr21	BestRefSeq	41679302	41697336	+	LINC00111	.	54090	long intergenic non-protein coding RNA 111	Gene	LINC00111	lncRNA	.	LINC00111
1469	LOC105372813	1.04916	1	0	0	0.0692333	0	0	0	1	0	chr21	Gnomon	41668949	41672656	+	LOC105372813	.	105372813	uncharacterized LOC105372813	Gene	LOC105372813	lncRNA	.	LOC105372813
1470	LOC105372812	1.04916	1.15356	0	0	0.0692333	0.206092	0	0	1	3	chr21	Gnomon	41637881	41641787	+	LOC105372812	.	105372812	uncharacterized LOC105372812	Gene	LOC105372812	lncRNA	.	LOC105372812
1471	LOC105372809	1	1.05119	0	0	0	0.0720186	0	0	0	1	chr21	Gnomon	41552804	41581344	-	LOC105372809	.	105372809	uncharacterized LOC105372809	Gene	LOC105372809	lncRNA	.	LOC105372809
1472	LOC124900472	1	1	0	0	0	0	0	0	0	0	chr21	cmsearch	41539206	41539326	+	LOC124900472	.	124900472	small nucleolar RNA SNORA32	Gene	LOC124900472	snoRNA	.	LOC124900472
1473	MX1	1.0041	0.728183	0.472581	1.9649	0.478477	1.50727	8	55	8	36	chr21	BestRefSeq%2CGnomon	41420558	41459214	+	MX1	.	4599	MX dynamin like GTPase 1	Gene	MX1	protein_coding	.	MX1
1474	FAM3B	0.774778	1	0.368145	0	0	0	6	0	0	0	chr21	BestRefSeq%2CGnomon	41304242	41357727	+	FAM3B	.	54097	FAM3 metabolism regulating signaling molecule B	Gene	FAM3B	protein_coding	.	FAM3B
1475	DSCAM-IT1	1	1	0	0	0	0	0	0	0	0	chr21	BestRefSeq	40618507	40630767	-	DSCAM-IT1	.	100874326	DSCAM intronic transcript 1	Gene	DSCAM-IT1	lncRNA	.	DSCAM-IT1
1476	LOC124900473	1	1	0	0	0	0	0	0	0	0	chr21	cmsearch	40513144	40513279	+	LOC124900473	.	124900473	small nucleolar RNA SNORA51	Gene	LOC124900473	snoRNA	.	LOC124900473
1477	LOC105369294	1	1	0	0	0	0	0	0	0	0	chr21	Gnomon	40415602	40421214	+	LOC105369294	.	105369294	uncharacterized LOC105369294	Gene	LOC105369294	lncRNA	.	LOC105369294
1478	DSCAM-AS1	1.09832	1	0	0	0.135296	0	0	0	2	0	chr21	BestRefSeq	40383083	40385358	+	DSCAM-AS1	.	100506492	DSCAM antisense RNA 1	Gene	DSCAM-AS1	lncRNA	.	DSCAM-AS1
1479	MIR4760	1	1	0	0	0	0	0	0	0	0	chr21	BestRefSeq	40212352	40212431	-	MIR4760	.	100616148	microRNA 4760	Gene	MIR4760	miRNA	.	MIR4760
1480	LOC107985499	1	1	0	0	0	0	0	0	0	0	chr21	Gnomon	39711113	39722032	-	LOC107985499	.	107985499	uncharacterized LOC107985499	Gene	LOC107985499	lncRNA	.	LOC107985499
1481	B3GALT5-AS1	1.04916	0.99847	0	0.0742275	0.0692333	0.0720186	0	1	1	1	chr21	BestRefSeq	39597147	39612822	-	B3GALT5-AS1	.	114041	B3GALT5 antisense RNA 1	Gene	B3GALT5-AS1	lncRNA	.	B3GALT5-AS1
1482	SH3BGR	1.16352	0.558134	0.647956	1.43153	0.866447	0.590211	12	32	17	10	chr21	BestRefSeq	39445865	39515506	+	SH3BGR	.	6450	SH3 domain binding glutamate rich protein	Gene	SH3BGR	protein_coding	.	SH3BGR
1483	PSMG1	0.946181	1.14342	4.7428	4.3563	4.66299	4.54965	532	369	495	438	chr21	BestRefSeq%2CGnomon	39174769	39183514	-	PSMG1	.	8624	proteasome assembly chaperone 1	Gene	PSMG1	protein_coding	.	PSMG1
1484	LINC02943	1	1	0	0	0	0	0	0	0	0	chr21	Gnomon	39028524	39084533	-	LINC02943	.	107985484	long intergenic non-protein coding RNA 2943	Gene	LINC02943	lncRNA	.	LINC02943
1485	CT47A2	1	1	0	0	0	0	0	0	0	0	chrX	BestRefSeq	120977606	120980928	-	CT47A2	.	728090	cancer/testis antigen family 47 member A2	Gene	CT47A2	protein_coding	.	CT47A2
1486	LINC02940	0.998145	0.692717	0.201144	0.798391	0.198465	0.268729	3	14	3	4	chr21	Gnomon	38985351	39019256	-	LINC02940	.	102724740	long intergenic non-protein coding RNA 2940	Gene	LINC02940	lncRNA	.	LINC02940
1487	ETS2-AS1	1.09832	1.05119	0	0	0.135296	0.0720186	0	0	2	1	chr21	BestRefSeq	38877291	38938429	-	ETS2-AS1	.	400867	ETS2 antisense RNA 1	Gene	ETS2-AS1	lncRNA	.	ETS2-AS1
1488	ETS2	0.604054	1.55005	7.46456	5.10962	6.73731	5.74193	3625	635	2150	1026	chr21	BestRefSeq%2CGnomon	38805183	38824955	+	ETS2	.	2114	ETS proto-oncogene 2. transcription factor	Gene	ETS2	protein_coding	.	ETS2
1489	LOC107985480	1.04478	0.950789	0.195783	0.144822	0.258984	0.0720186	3	2	4	1	chr21	Gnomon	38784052	38789138	+	LOC107985480	.	107985480	uncharacterized LOC107985480	Gene	LOC107985480	lncRNA	.	LOC107985480
1490	LINC00114	1	1	0	0	0	0	0	0	0	0	chr21	BestRefSeq	38739021	38773477	-	LINC00114	.	400866	long intergenic non-protein coding RNA 114	Gene	LINC00114	lncRNA	.	LINC00114
1491	LOC105372802	1	1.10237	0	0	0	0.140612	0	0	0	2	chr21	Gnomon	38503818	38543599	+	LOC105372802	.	105372802	uncharacterized LOC105372802	Gene	LOC105372802	lncRNA	.	LOC105372802
1492	LOC107985513	1.09832	1	0	0	0.135296	0	0	0	2	0	chr21	Gnomon	38352107	38355934	+	LOC107985513	.	107985513	uncharacterized LOC107985513	Gene	LOC107985513	lncRNA	.	LOC107985513
1493	LINC01423	1	1	0	0	0	0	0	0	0	0	chr21	BestRefSeq	38326359	38346076	-	LINC01423	.	102724678	long intergenic non-protein coding RNA 1423	Gene	LINC01423	lncRNA	.	LINC01423
1494	LOC105372801	1.0877	1.10237	0.195783	0	0.317067	0.140612	3	0	5	2	chr21	Gnomon	38252191	38255654	-	LOC105372801	.	105372801	uncharacterized LOC105372801	Gene	LOC105372801	lncRNA	.	LOC105372801
1495	DSCR10	1	1.05119	0	0	0	0.0720186	0	0	0	1	chr21	BestRefSeq	38206156	38208644	+	DSCR10	.	259234	Down syndrome critical region 10	Gene	DSCR10	lncRNA	.	DSCR10
1496	LOC124905070	1	1	0	0	0	0	0	0	0	0	chr21	cmsearch	38187457	38187562	-	LOC124905070	.	124905070	small nucleolar RNA U13	Gene	LOC124905070	snoRNA	.	LOC124905070
1497	KCNJ6	0.770525	0.99847	3.05585	0.0742275	2.67976	0.0720186	151	1	110	1	chr21	BestRefSeq	37607373	37916457	-	KCNJ6	.	3763	potassium inwardly rectifying channel subfamily J member 6	Gene	KCNJ6	protein_coding	.	KCNJ6
1498	LOC105372798	0.920023	1.33881	0.255555	0.0742275	0.135296	0.495175	4	1	2	8	chr21	Gnomon	37560019	37570522	+	LOC105372798	.	105372798	uncharacterized LOC105372798	Gene	LOC105372798	lncRNA	.	LOC105372798
1499	KCNJ6-AS1	1.0497	0.948709	0	0.0759628	0.0699767	0	0	1	1	0	chr21	BestRefSeq	37518636	37740702	+	KCNJ6-AS1	.	105372799	KCNJ6 antisense RNA 1	Gene	KCNJ6-AS1	lncRNA	.	KCNJ6-AS1
1500	LOC105372797	1	1	0	0	0	0	0	0	0	0	chr21	Gnomon	37479033	37490045	-	LOC105372797	.	105372797	uncharacterized LOC105372797	Gene	LOC105372797	lncRNA	.	LOC105372797
1501	LOC124905019	1	1	0	0	0	0	0	0	0	0	chr21	Gnomon	37341405	37344214	-	LOC124905019	.	124905019	uncharacterized LOC124905019	Gene	LOC124905019	lncRNA	.	LOC124905019
1502	VPS26C	0.844979	0.976083	4.94467	4.33381	4.70166	4.29888	615	363	509	365	chr21	BestRefSeq%2CGnomon	37223420	37268108	-	VPS26C	.	10311	VPS26 endosomal protein sorting factor C	Gene	VPS26C	protein_coding	.	VPS26C
1503	RIPPLY3	0.961201	0.798299	0.255555	0.397017	0.198465	0.0720186	4	6	3	1	chr21	BestRefSeq	37006150	37019662	+	RIPPLY3	.	53820	ripply transcriptional repressor 3	Gene	RIPPLY3	protein_coding	.	RIPPLY3
1504	LOC105369305	1.19664	1.15561	0	0.33798	0.258984	0.546639	0	5	4	9	chr21	Gnomon	36777887	36813696	+	LOC105369305	.	105369305	uncharacterized LOC105369305	Gene	LOC105369305	lncRNA	.	LOC105369305
1505	HLCS	0.795972	0.793424	5.74327	5.05567	5.41406	4.72184	1085	611	847	496	chr21	BestRefSeq%2CGnomon	36748625	36990211	-	HLCS	.	3141	holocarboxylase synthetase	Gene	HLCS	protein_coding	.	HLCS
1506	SIM2	0.826298	1.05119	5.41337	0	5.1381	0.0720186	859	0	696	1	chr21	BestRefSeq%2CGnomon	36699115	36749917	+	SIM2	.	6493	SIM bHLH transcription factor 2	Gene	SIM2	protein_coding	.	SIM2
1507	CLDN14	1	1	0	0	0	0	0	0	0	0	chr21	BestRefSeq%2CGnomon	36460621	36576569	-	CLDN14	.	23562	claudin 14	Gene	CLDN14	protein_coding	.	CLDN14
1508	CHAF1B	0.466882	0.730573	5.25765	4.55083	4.15878	4.09793	769	425	343	315	chr21	BestRefSeq%2CGnomon	36385392	36419015	+	CHAF1B	.	8208	chromatin assembly factor 1 subunit B	Gene	CHAF1B	protein_coding	.	CHAF1B
1509	MORC3	0.832124	0.999167	4.78397	5.51972	4.51884	5.51852	548	850	446	876	chr21	BestRefSeq	36320197	36376632	+	MORC3	.	23515	MORC family CW-type zinc finger 3	Gene	MORC3	protein_coding	.	MORC3
1510	LOC124905072	1	1	0	0	0	0	0	0	0	0	chr21	cmsearch	36258426	36258531	-	LOC124905072	.	124905072	small nucleolar RNA U13	Gene	LOC124905072	snoRNA	.	LOC124905072
1511	LOC124905016	1	0.99847	0	0.0742275	0	0.0720186	0	1	0	1	chr21	Gnomon	36183964	36185157	+	LOC124905016	.	124905016	uncharacterized LOC124905016	Gene	LOC124905016	lncRNA	.	LOC124905016
1512	SETD4	0.699364	1.21754	4.02337	3.62041	3.50748	3.90438	315	214	211	273	chr21	BestRefSeq%2CGnomon	36034541	36060526	-	SETD4	.	54093	SET domain containing 4	Gene	SETD4	protein_coding	.	SETD4
1513	LOC100506403	1	1	0	0	0	0	0	0	0	0	chr21	BestRefSeq	35372507	35580764	-	LOC100506403	.	100506403	uncharacterized LOC100506403	Gene	LOC100506403	lncRNA	.	LOC100506403
1514	RUNX1-IT1	1.04916	1.36916	0	1.82141	0.0692333	2.2747	0	48	1	75	chr21	BestRefSeq	35037925	35039426	-	RUNX1-IT1	.	80215	RUNX1 intronic transcript 1	Gene	RUNX1-IT1	lncRNA	.	RUNX1-IT1
1515	LOC112267915	1.6965	0.993629	1.32303	0.33798	2.08559	0.328759	31	5	66	5	chr21	Gnomon	34866233	34885052	+	LOC112267915	.	112267915	uncharacterized LOC112267915	Gene	LOC112267915	lncRNA	.	LOC112267915
1516	LOC124905014	4.29173	1.77317	2.65097	1.18087	4.75253	2.0072	109	24	528	59	chr21	Gnomon	34836808	34847211	+	LOC124905014	.	124905014	uncharacterized LOC124905014	Gene	LOC124905014	lncRNA	.	LOC124905014
1517	RUNX1	1.07539	1.21011	3.573	6.51727	3.67786	6.79242	225	1716	240	2146	chr21	BestRefSeq%2CGnomon	34787801	35049302	-	RUNX1	.	861	RUNX family transcription factor 1	Gene	RUNX1	protein_coding	.	RUNX1
1518	LINC01426	1.44243	1.04709	0	0.0742275	0.528502	0.140612	0	1	9	2	chr21	BestRefSeq	34745825	34784886	+	LINC01426	.	100506385	long intergenic non-protein coding RNA 1426	Gene	LINC01426	lncRNA	.	LINC01426
1519	LOC107985515	1	1	0	0	0	0	0	0	0	0	chr21	Gnomon	34726837	34743938	+	LOC107985515	.	107985515	uncharacterized LOC107985515	Gene	LOC107985515	lncRNA	.	LOC107985515
1520	LINC00160	1	1	0	0	0	0	0	0	0	0	chr21	BestRefSeq	34723807	34737182	-	LINC00160	.	54064	long intergenic non-protein coding RNA 160	Gene	LINC00160	lncRNA	.	LINC00160
1521	CLIC6	1	1	0	0	0	0	0	0	0	0	chr21	BestRefSeq	34668994	34718223	+	CLIC6	.	54102	chloride intracellular channel 6	Gene	CLIC6	protein_coding	.	CLIC6
1522	SMIM34	1	1	0	0	0	0	0	0	0	0	chr21	BestRefSeq%2CGnomon	34414499	34423951	-	SMIM34	.	388820	small integral membrane protein 34	Gene	SMIM34	protein_coding	.	SMIM34
1523	SMIM11	1.30262	5.52924	0	0	0.381419	2.46708	0	0	6	88	chr21	BestRefSeq	34375507	34389151	+	SMIM11	.	54065	small integral membrane protein 11	Gene	SMIM11	protein_coding	.	SMIM11
1524	LOC105372791	1.04611	0.99847	0.133428	0.0742275	0.198465	0.0720186	2	1	3	1	chr21	Gnomon	34370515	34375929	-	LOC105372791	.	105372791	uncharacterized LOC105372791	Gene	LOC105372791	lncRNA	.	LOC105372791
1525	SLC5A3	1.06776	0.975372	5.63061	6.88413	5.7252	6.84816	1002	2218	1056	2231	chr21	BestRefSeq	34073578	34106260	+	SLC5A3	.	6526	solute carrier family 5 member 3	Gene	SLC5A3	protein_coding	.	SLC5A3
1526	LOC105372789	1	1	0	0	0	0	0	0	0	0	chr21	Gnomon	34015945	34019036	-	LOC105372789	.	105372789	uncharacterized LOC105372789	Gene	LOC105372789	lncRNA	.	LOC105372789
1527	LOC101928126	1	1.1668	0	2.61384	0	2.8364	0	97	0	120	chr21	BestRefSeq	33976382	33977691	+	LOC101928126	.	101928126	uncharacterized LOC101928126	Gene	LOC101928126	lncRNA	.	LOC101928126
1528	LOC124905013	1.51644	0.99847	0.0682562	0.0742275	0.668943	0.0720186	1	1	12	1	chr21	Gnomon	33967101	33968464	-	LOC124905013	.	124905013	uncharacterized LOC124905013	Gene	LOC124905013	lncRNA	.	LOC124905013
1529	CRYZL1	0.750441	0.819821	3.74967	3.37822	3.33548	3.0916	257	178	185	147	chr21	BestRefSeq	33589341	33641741	-	CRYZL1	.	9946	crystallin zeta like 1	Gene	CRYZL1	protein_coding	.	CRYZL1
1530	DONSON	0.761234	0.87166	4.53238	4.88315	4.13879	4.68499	457	540	338	483	chr21	BestRefSeq	33577551	33588684	-	DONSON	.	29980	DNA replication fork stabilization factor DONSON	Gene	DONSON	protein_coding	.	DONSON
1531	SON	1.08712	0.996229	7.4885	8.20934	7.60901	8.20389	3686	5587	3951	5741	chr21	BestRefSeq	33543038	33577481	+	SON	.	6651	SON DNA and RNA binding protein	Gene	SON	protein_coding	.	SON
1532	GART	0.721443	0.882852	7.00907	7.50938	6.53803	7.32962	2638	3432	1870	3123	chr21	BestRefSeq%2CGnomon	33503931	33542893	-	GART	.	2618	phosphoribosylglycinamide formyltransferase. phosphoribosylglycinamide synthetase. phosphoribosylaminoimidazole synthetase	Gene	GART	protein_coding	.	GART
1533	TMEM50B	1.38462	0.827388	3.82559	3.99949	4.29508	3.72613	272	284	379	239	chr21	BestRefSeq%2CGnomon	33432486	33479974	-	TMEM50B	.	757	transmembrane protein 50B	Gene	TMEM50B	protein_coding	.	TMEM50B
1534	IFNAR1	1.58781	0.96693	4.64002	4.80901	5.30706	4.76049	494	512	785	510	chr21	BestRefSeq	33324395	33359864	+	IFNAR1	.	3454	interferon alpha and beta receptor subunit 1	Gene	IFNAR1	protein_coding	.	IFNAR1
1535	IL10RB-DT	0.837665	1	0.255555	0	0	0	4	0	0	0	chr21	BestRefSeq	33265632	33266260	-	IL10RB-DT	.	100288432	IL10RB divergent transcript	Gene	IL10RB-DT	lncRNA	.	IL10RB-DT
1536	IFNAR2	0.912224	0.831074	5.3472	2.55684	5.21466	2.28989	820	93	735	76	chr21	BestRefSeq	33229938	33265664	+	IFNAR2	.	3455	interferon alpha and beta receptor subunit 2	Gene	IFNAR2	protein_coding	.	IFNAR2
1537	LOC101928107	1.0013	1	0.133428	0	0.135296	0	2	0	2	0	chr21	BestRefSeq	33111704	33123700	-	LOC101928107	.	101928107	uncharacterized LOC101928107	Gene	LOC101928107	lncRNA	.	LOC101928107
1538	OLIG1	1.13062	1	0.195783	0	0.372901	0	3	0	6	0	chr21	BestRefSeq	33070141	33072413	+	OLIG1	.	116448	oligodendrocyte transcription factor 1	Gene	OLIG1	protein_coding	.	OLIG1
1539	LINC00945	1	1	0	0	0	0	0	0	0	0	chr21	BestRefSeq	33057829	33065079	+	LINC00945	.	101930746	long intergenic non-protein coding RNA 945	Gene	LINC00945	lncRNA	.	LINC00945
1540	OLIG2	1.04916	1.05119	0	0	0.0692333	0.0720186	0	0	1	1	chr21	BestRefSeq%2CGnomon	33025935	33029185	+	OLIG2	.	10215	oligodendrocyte transcription factor 2	Gene	OLIG2	protein_coding	.	OLIG2
1541	LINC01690	1	1	0	0	0	0	0	0	0	0	chr21	BestRefSeq	32958888	32960566	+	LINC01690	.	102724502	long intergenic non-protein coding RNA 1690	Gene	LINC01690	lncRNA	.	LINC01690
1542	LOC124905012	1	1	0	0	0	0	0	0	0	0	chr21	Gnomon	32844356	32850006	-	LOC124905012	.	124905012	uncharacterized LOC124905012	Gene	LOC124905012	lncRNA	.	LOC124905012
1543	LOC124900470	1	1	0	0	0	0	0	0	0	0	chr21	cmsearch	32841861	32841995	-	LOC124900470	.	124900470	small nucleolar RNA SNORA70	Gene	LOC124900470	snoRNA	.	LOC124900470
1544	C21orf62-AS1	0.95379	0.882981	0.0682562	0.508304	0	0.328759	1	8	0	5	chr21	BestRefSeq	32772100	32797707	+	C21orf62-AS1	.	54067	C21orf62 antisense RNA 1	Gene	C21orf62-AS1	lncRNA	.	C21orf62-AS1
1545	LOC124905010	0.927127	0.791148	0.368145	0.33798	0.258984	0	6	5	4	0	chr21	Gnomon	32751254	32758688	+	LOC124905010	.	124905010	uncharacterized LOC124905010	Gene	LOC124905010	lncRNA	.	LOC124905010
1546	PAXBP1-AS1	0.842635	1.26581	1.69093	1.00227	1.44391	1.34232	46	19	35	30	chr21	BestRefSeq	32728114	32743122	+	PAXBP1-AS1	.	100506215	PAXBP1 antisense RNA 1	Gene	PAXBP1-AS1	lncRNA	.	PAXBP1-AS1
1547	SYNJ1	1.27076	0.928946	2.55908	3.40723	2.90477	3.30089	101	182	132	173	chr21	BestRefSeq%2CGnomon	32628759	32728394	-	SYNJ1	.	8867	synaptojanin 1	Gene	SYNJ1	protein_coding	.	SYNJ1
1548	CFAP298	1.17534	1.28864	5.20533	5.50366	5.43841	5.86951	741	840	862	1123	chr21	BestRefSeq	32599354	32612377	-	CFAP298	.	56683	cilia and flagella associated protein 298	Gene	CFAP298	protein_coding	.	CFAP298
1549	TCP10L	1	1	0	0	0	0	0	0	0	0	chr21	BestRefSeq	32573721	32585523	-	TCP10L	.	140290	t-complex 10 like	Gene	TCP10L	protein_coding	.	TCP10L
1550	EVA1C	1.44984	0.962991	5.79308	1.66204	6.32897	1.60763	1124	41	1615	40	chr21	BestRefSeq%2CGnomon	32411723	32515387	+	EVA1C	.	59271	eva-1 homolog C	Gene	EVA1C	protein_coding	.	EVA1C
1551	SNORA80A	1.09445	1.10237	0.0682562	0	0.198465	0.140612	1	0	3	2	chr21	BestRefSeq	32377187	32377322	-	SNORA80A	.	677846	small nucleolar RNA. H/ACA box 80A	Gene	SNORA80A	snoRNA	.	SNORA80A
1552	URB1	1.41287	1.21703	6.13607	6.84668	6.6347	7.13004	1431	2161	2001	2717	chr21	BestRefSeq	32311018	32393012	-	URB1	.	9875	URB1 ribosome biogenesis homolog	Gene	URB1	protein_coding	.	URB1
1553	LOC124905009	1.51644	1.08968	0.0682562	0.144822	0.668943	0.268729	1	2	12	4	chr21	Gnomon	32291905	32298770	-	LOC124905009	.	124905009	uncharacterized LOC124905009	Gene	LOC124905009	lncRNA	.	LOC124905009
1554	MRAP	1	0.904491	0	0.144822	0	0	0	2	0	0	chr21	BestRefSeq	32291813	32314784	+	MRAP	.	56246	melanocortin 2 receptor accessory protein	Gene	MRAP	protein_coding	.	MRAP
1555	MIS18A	0.480329	0.699318	3.44407	4.62678	2.38617	4.11081	204	449	86	318	chr21	BestRefSeq%2CGnomon	32154682	32279049	-	MIS18A	.	54069	MIS18 kinetochore protein A	Gene	MIS18A	protein_coding	.	MIS18A
1556	LINC00159	1	1	0	0	0	0	0	0	0	0	chr21	BestRefSeq	32080481	32086295	-	LINC00159	.	100551499	long intergenic non-protein coding RNA 159	Gene	LINC00159	lncRNA	.	LINC00159
1557	HUNK	0.702886	1.15356	2.59423	0	2.08559	0.206092	104	0	66	3	chr21	BestRefSeq%2CGnomon	31873020	32004064	+	HUNK	.	30811	hormonally up-regulated Neu-associated kinase	Gene	HUNK	protein_coding	.	HUNK
1558	LOC124905008	1.082	0.91702	0.312948	0.453734	0.426654	0.328759	5	7	7	5	chr21	Gnomon	31732271	31745788	+	LOC124905008	.	124905008	uncharacterized LOC124905008	Gene	LOC124905008	lncRNA	.	LOC124905008
1559	SCAF4	0.729567	0.899065	5.31145	5.69757	4.85656	5.54406	799	964	569	892	chr21	BestRefSeq%2CGnomon	31671000	31732118	-	SCAF4	.	57466	SR-related CTD associated factor 4	Gene	SCAF4	protein_coding	.	SCAF4
1560	LOC124900469	1	1	0	0	0	0	0	0	0	0	chr21	cmsearch	31664306	31664482	+	LOC124900469	.	124900469	small nucleolar RNA SNORA81	Gene	LOC124900469	snoRNA	.	LOC124900469
1561	TIAM1-AS1	0.908892	0.681433	0.616297	1.70941	0.478477	1.15606	11	43	8	24	chr21	BestRefSeq	31559233	31560487	+	TIAM1-AS1	.	150051	TIAM1 antisense RNA 1	Gene	TIAM1-AS1	lncRNA	.	TIAM1-AS1
1562	LOC105372777	1	1	0	0	0	0	0	0	0	0	chr21	Gnomon	31255420	31262458	+	LOC105372777	.	105372777	uncharacterized LOC105372777	Gene	LOC105372777	lncRNA	.	LOC105372777
1563	KRTAP19-8	1	1	0	0	0	0	0	0	0	0	chr21	BestRefSeq	31038159	31038476	-	KRTAP19-8	.	728299	keratin associated protein 19-8	Gene	KRTAP19-8	protein_coding	.	KRTAP19-8
1564	LOC105372774	1	1	0	0	0	0	0	0	0	0	chr21	Gnomon	31030095	31036268	+	LOC105372774	.	105372774	uncharacterized LOC105372774	Gene	LOC105372774	lncRNA	.	LOC105372774
1565	LOC105372776	1	1	0	0	0	0	0	0	0	0	chr21	Gnomon	30985656	31004811	-	LOC105372776	.	105372776	uncharacterized LOC105372776	Gene	LOC105372776	lncRNA	.	LOC105372776
1566	KRTAP11-1	1	0.949851	0	0.0742275	0	0	0	1	0	0	chr21	BestRefSeq	30880644	30881580	-	KRTAP11-1	.	337880	keratin associated protein 11-1	Gene	KRTAP11-1	protein_coding	.	KRTAP11-1
1567	KRTAP7-1	1	1	0	0	0	0	0	0	0	0	chr21	BestRefSeq	30829039	30829759	-	KRTAP7-1	.	337878	keratin associated protein 7-1	Gene	KRTAP7-1	protein_coding	.	KRTAP7-1
1568	KRTAP21-3	1	1	0	0	0	0	0	0	0	0	chr21	BestRefSeq	30718525	30718777	-	KRTAP21-3	.	100288323	keratin associated protein 21-3	Gene	KRTAP21-3	protein_coding	.	KRTAP21-3
1569	LOC105372773	1	0.949851	0	0.0742275	0	0	0	1	0	0	chr21	Gnomon	30704113	30725746	-	LOC105372773	.	105372773	uncharacterized LOC105372773	Gene	LOC105372773	lncRNA	.	LOC105372773
1570	KRTAP20-2	1	1	0	0	0	0	0	0	0	0	chr21	BestRefSeq	30635206	30635619	+	KRTAP20-2	.	337976	keratin associated protein 20-2	Gene	KRTAP20-2	protein_coding	.	KRTAP20-2
1571	KRTAP20-1	1	1	0	0	0	0	0	0	0	0	chr21	BestRefSeq	30616425	30616699	+	KRTAP20-1	.	337975	keratin associated protein 20-1	Gene	KRTAP20-1	protein_coding	.	KRTAP20-1
1572	KRTAP6-2	1.04916	1.05119	0	0	0.0692333	0.0720186	0	0	1	1	chr21	BestRefSeq	30598590	30598902	-	KRTAP6-2	.	337967	keratin associated protein 6-2	Gene	KRTAP6-2	protein_coding	.	KRTAP6-2
1573	KRTAP19-7	1	1	0	0	0	0	0	0	0	0	chr21	BestRefSeq	30560875	30561314	-	KRTAP19-7	.	337974	keratin associated protein 19-7	Gene	KRTAP19-7	protein_coding	.	KRTAP19-7
1574	KRTAP19-6	1	1	0	0	0	0	0	0	0	0	chr21	BestRefSeq	30541535	30541864	-	KRTAP19-6	.	337973	keratin associated protein 19-6	Gene	KRTAP19-6	protein_coding	.	KRTAP19-6
1575	KRTAP19-4	1	1.10237	0	0	0	0.140612	0	0	0	2	chr21	BestRefSeq	30496824	30497165	-	KRTAP19-4	.	337971	keratin associated protein 19-4	Gene	KRTAP19-4	protein_coding	.	KRTAP19-4
1576	KRTAP19-3	1	1.10237	0	0	0	0.140612	0	0	0	2	chr21	BestRefSeq	30491462	30492013	-	KRTAP19-3	.	337970	keratin associated protein 19-3	Gene	KRTAP19-3	protein_coding	.	KRTAP19-3
1577	KRTAP19-2	1	1.10237	0	0	0	0.140612	0	0	0	2	chr21	BestRefSeq	30487043	30487436	-	KRTAP19-2	.	337969	keratin associated protein 19-2	Gene	KRTAP19-2	protein_coding	.	KRTAP19-2
1578	KRTAP19-1	1	1	0	0	0	0	0	0	0	0	chr21	BestRefSeq	30479706	30480367	-	KRTAP19-1	.	337882	keratin associated protein 19-1	Gene	KRTAP19-1	protein_coding	.	KRTAP19-1
1579	KRTAP15-1	1	1	0	0	0	0	0	0	0	0	chr21	BestRefSeq	30440275	30440869	+	KRTAP15-1	.	254950	keratin associated protein 15-1	Gene	KRTAP15-1	protein_coding	.	KRTAP15-1
1580	KRTAP13-1	1	1	0	0	0	0	0	0	0	0	chr21	BestRefSeq	30396031	30396822	+	KRTAP13-1	.	140258	keratin associated protein 13-1	Gene	KRTAP13-1	protein_coding	.	KRTAP13-1
1581	LOC124900504	1	1	0	0	0	0	0	0	0	0	chrX	cmsearch	80857076	80857202	-	LOC124900504	.	124900504	small nucleolar RNA ACA64	Gene	LOC124900504	snoRNA	.	LOC124900504
1582	LOC105372772	1	1	0	0	0	0	0	0	0	0	chr21	Gnomon	30393216	30475708	-	LOC105372772	.	105372772	uncharacterized LOC105372772	Gene	LOC105372772	lncRNA	.	LOC105372772
1583	MIR4327	1	1	0	0	0	0	0	0	0	0	chr21	BestRefSeq	30375294	30375378	-	MIR4327	.	100422891	microRNA 4327	Gene	MIR4327	miRNA	.	MIR4327
1584	KRTAP13-2	1	1	0	0	0	0	0	0	0	0	chr21	BestRefSeq	30371390	30372271	-	KRTAP13-2	.	337959	keratin associated protein 13-2	Gene	KRTAP13-2	protein_coding	.	KRTAP13-2
1585	KRTAP26-1	1	1	0	0	0	0	0	0	0	0	chr21	BestRefSeq	30319124	30320315	-	KRTAP26-1	.	388818	keratin associated protein 26-1	Gene	KRTAP26-1	protein_coding	.	KRTAP26-1
1586	KRTAP25-1	1	1	0	0	0	0	0	0	0	0	chr21	BestRefSeq	30289145	30289514	-	KRTAP25-1	.	100131902	keratin associated protein 25-1	Gene	KRTAP25-1	protein_coding	.	KRTAP25-1
1587	CLDN8	1	1	0	0	0	0	0	0	0	0	chr21	BestRefSeq	30214006	30216097	-	CLDN8	.	9073	claudin 8	Gene	CLDN8	protein_coding	.	CLDN8
1588	CLDN17	1	1	0	0	0	0	0	0	0	0	chr21	BestRefSeq	30165565	30166805	-	CLDN17	.	26285	claudin 17	Gene	CLDN17	protein_coding	.	CLDN17
1589	LOC105372768	1.04756	1.05119	0.0682562	0	0.135296	0.0720186	1	0	2	1	chr21	Gnomon	29561650	29577329	+	LOC105372768	.	105372768	uncharacterized LOC105372768	Gene	LOC105372768	lncRNA	.	LOC105372768
1590	LOC124905006	1.33181	1.26776	0.255555	0.560885	0.668943	0.90317	4	9	12	17	chr21	Gnomon	29555297	29560341	+	LOC124905006	.	124905006	uncharacterized LOC124905006	Gene	LOC124905006	lncRNA	.	LOC124905006
1591	BACH1-IT3	1	1	0	0	0	0	0	0	0	0	chr21	BestRefSeq	29496047	29500386	+	BACH1-IT3	.	54147	BACH1 intronic transcript 3	Gene	BACH1-IT3	lncRNA	.	BACH1-IT3
1592	LOC107985486	1.03026	1.45737	1.14484	1.0398	1.18785	1.58317	25	20	26	39	chr21	Gnomon	29434289	29473683	+	LOC107985486	.	107985486	uncharacterized LOC107985486	Gene	LOC107985486	lncRNA	.	LOC107985486
1593	LOC124905071	1	1	0	0	0	0	0	0	0	0	chr21	cmsearch	29389387	29389490	-	LOC124905071	.	124905071	small nucleolar RNA U13	Gene	LOC124905071	snoRNA	.	LOC124905071
1594	BACH1	1.23231	1.39133	5.92336	5.22205	6.22473	5.69851	1232	688	1501	995	chr21	BestRefSeq	29298922	29361894	+	BACH1	.	571	BTB domain and CNC homolog 1	Gene	BACH1	protein_coding	.	BACH1
1595	LOC124905007	1	1	0	0	0	0	0	0	0	0	chr21	Gnomon	29283549	29288080	-	LOC124905007	.	124905007	uncharacterized LOC124905007	Gene	LOC124905007	lncRNA	.	LOC124905007
1596	DCAF8L2	1.09832	1	0	0	0.135296	0	0	0	2	0	chrX	BestRefSeq%2CGnomon	27468941	27749942	+	DCAF8L2	.	347442	DDB1 and CUL4 associated factor 8 like 2	Gene	DCAF8L2	protein_coding	.	DCAF8L2
1597	LOC124905065	1	1	0	0	0	0	0	0	0	0	chr21	cmsearch	29180425	29180639	-	LOC124905065	.	124905065	small nucleolar RNA U3	Gene	LOC124905065	snoRNA	.	LOC124905065
1598	MAP3K7CL	1.04783	1.30364	2.00138	0.397017	2.06879	0.779563	62	6	65	14	chr21	BestRefSeq%2CGnomon	29077114	29175887	+	MAP3K7CL	.	56911	MAP3K7 C-terminal like	Gene	MAP3K7CL	protein_coding	.	MAP3K7CL
1599	LOC105372766	1.18823	1.09571	0.0682562	0.0742275	0.317067	0.206092	1	1	5	3	chr21	Gnomon	28993103	28994181	+	LOC105372766	.	105372766	uncharacterized LOC105372766	Gene	LOC105372766	lncRNA	.	LOC105372766
1600	N6AMT1	1.03423	1.12079	3.8403	3.84905	3.88886	4.01356	275	254	281	296	chr21	BestRefSeq%2CGnomon	28575598	28885367	-	N6AMT1	.	29104	N-6 adenine-specific DNA methyltransferase 1	Gene	N6AMT1	protein_coding	.	N6AMT1
1601	LINC00161	1	1	0	0	0	0	0	0	0	0	chr21	BestRefSeq	28539318	28540355	+	LINC00161	.	118421	long intergenic non-protein coding RNA 161	Gene	LINC00161	lncRNA	.	LINC00161
1602	LINC01695	1	0.950789	0	0.144822	0	0.0720186	0	2	0	1	chr21	BestRefSeq	28116094	28228667	-	LINC01695	.	101927973	long intergenic non-protein coding RNA 1695	Gene	LINC01695	lncRNA	.	LINC01695
1603	LINC00314	1	1	0	0	0	0	0	0	0	0	chr21	BestRefSeq	28013363	28023209	+	LINC00314	.	246705	long intergenic non-protein coding RNA 314	Gene	LINC00314	lncRNA	.	LINC00314
1604	LINC00113	1	1	0	0	0	0	0	0	0	0	chr21	BestRefSeq	27722379	27751233	+	LINC00113	.	54088	long intergenic non-protein coding RNA 113	Gene	LINC00113	lncRNA	.	LINC00113
1605	LINC01673	1	1	0	0	0	0	0	0	0	0	chr21	BestRefSeq	27638618	27675030	+	LINC01673	.	105372763	long intergenic non-protein coding RNA 1673	Gene	LINC01673	lncRNA	.	LINC01673
1606	LOC124905003	1.04916	0.949851	0	0.0742275	0.0692333	0	0	1	1	0	chr21	Gnomon	27355192	27364532	-	LOC124905003	.	124905003	uncharacterized LOC124905003	Gene	LOC124905003	lncRNA	.	LOC124905003
1607	LOC105372759	1.09832	1.10237	0	0	0.135296	0.140612	0	0	2	2	chr21	Gnomon	27204507	27232834	+	LOC105372759	.	105372759	uncharacterized LOC105372759	Gene	LOC105372759	lncRNA	.	LOC105372759
1608	ADAMTS1	0.674672	0.648661	1.23668	2.41396	0.668943	1.7895	28	82	12	48	chr21	BestRefSeq	26835755	26845409	-	ADAMTS1	.	9510	ADAM metallopeptidase with thrombospondin type 1 motif 1	Gene	ADAMTS1	protein_coding	.	ADAMTS1
1609	LOC107985474	1.24579	1.26095	0	0.212123	0.317067	0.546639	0	3	5	9	chr21	Gnomon	26458259	26471698	+	LOC107985474	.	107985474	uncharacterized LOC107985474	Gene	LOC107985474	lncRNA	.	LOC107985474
1610	CYYR1-AS1	1.09832	0.992661	0	0.397017	0.135296	0.38639	0	6	2	6	chr21	BestRefSeq	26393635	26569252	+	CYYR1-AS1	.	100996571	CYYR1 antisense RNA 1	Gene	CYYR1-AS1	lncRNA	.	CYYR1-AS1
1611	LOC124900466	1.39614	0.89873	2.11868	3.16549	2.60012	3.01145	69	151	103	138	chr21	Gnomon	26122706	26157139	-	LOC124900466	.	124900466	uncharacterized LOC124900466	Gene	LOC124900466	lncRNA	.	LOC124900466
1612	APP	1.22563	0.891436	8.90109	9.13	9.19462	8.96421	9847	10593	11899	9738	chr21	BestRefSeq	25880550	26171128	-	APP	.	351	amyloid beta precursor protein	Gene	APP	protein_coding	.	APP
1613	LOC124905002	1.49653	0.988792	0.255555	0.660626	0.837171	0.644365	4	11	16	11	chr21	Gnomon	25696518	25720501	-	LOC124905002	.	124905002	uncharacterized LOC124905002	Gene	LOC124905002	lncRNA	.	LOC124905002
1614	JAM2	1	0.904491	0	0.144822	0	0	0	2	0	0	chr21	BestRefSeq	25639258	25717562	+	JAM2	.	58494	junctional adhesion molecule 2	Gene	JAM2	protein_coding	.	JAM2
1615	AMELX	1	1	0	0	0	0	0	0	0	0	chrX	BestRefSeq%2CGnomon	11293413	11309588	+	AMELX	.	265	amelogenin X-linked	Gene	AMELX	protein_coding	.	AMELX
1616	MRPL39	0.9814	0.911926	3.43117	4.03245	3.40409	3.89944	202	291	195	272	chr21	BestRefSeq%2CGnomon	25585656	25607859	-	MRPL39	.	54148	mitochondrial ribosomal protein L39	Gene	MRPL39	protein_coding	.	MRPL39
1617	LINC00515	1.04916	0.721462	0	0.611618	0.0692333	0.140612	0	10	1	2	chr21	BestRefSeq	25582775	25583224	-	LINC00515	.	282566	long intergenic non-protein coding RNA 515	Gene	LINC00515	lncRNA	.	LINC00515
1618	MIR155HG	1	1	0	0	0	0	0	0	0	0	chr21	BestRefSeq	25562145	25575168	+	MIR155HG	.	114614	MIR155 host gene	Gene	MIR155HG	lncRNA	.	MIR155HG
1619	LINC01692	1	1	0	0	0	0	0	0	0	0	chr21	BestRefSeq	24840550	25057746	+	LINC01692	.	339622	long intergenic non-protein coding RNA 1692	Gene	LINC01692	lncRNA	.	LINC01692
1620	LINC01684	1.13574	1.05119	0.133428	0	0.317067	0.0720186	2	0	5	1	chr21	BestRefSeq	24428740	24547942	+	LINC01684	.	105372751	long intergenic non-protein coding RNA 1684	Gene	LINC01684	lncRNA	.	LINC01684
1621	LINC01689	1	1	0	0	0	0	0	0	0	0	chr21	BestRefSeq	24304550	24321377	-	LINC01689	.	101927869	long intergenic non-protein coding RNA 1689	Gene	LINC01689	lncRNA	.	LINC01689
1622	LOC105372750	1	1	0	0	0	0	0	0	0	0	chr21	Gnomon	23812617	23876400	+	LOC105372750	.	105372750	uncharacterized LOC105372750	Gene	LOC105372750	lncRNA	.	LOC105372750
1623	LOC105372749	1	1	0	0	0	0	0	0	0	0	chr21	Gnomon	23704243	23709345	+	LOC105372749	.	105372749	uncharacterized LOC105372749	Gene	LOC105372749	lncRNA	.	LOC105372749
1624	LOC105372747	1	1	0	0	0	0	0	0	0	0	chr21	Gnomon	23409127	23433312	+	LOC105372747	.	105372747	uncharacterized LOC105372747	Gene	LOC105372747	lncRNA	.	LOC105372747
1625	D21S2088E	1	1.05119	0	0	0	0.0720186	0	0	0	1	chr21	BestRefSeq	23361104	23384835	-	D21S2088E	.	266917	D21S2088E	Gene	D21S2088E	lncRNA	.	D21S2088E
1626	LOC107985494	1	1	0	0	0	0	0	0	0	0	chr21	Gnomon	22555182	22560576	+	LOC107985494	.	107985494	uncharacterized LOC107985494	Gene	LOC107985494	lncRNA	.	LOC107985494
1627	LINC01687	0.95379	1	0.0682562	0	0	0	1	0	0	0	chr21	BestRefSeq	22009158	22098459	-	LINC01687	.	101927843	long intergenic non-protein coding RNA 1687	Gene	LINC01687	lncRNA	.	LINC01687
1628	LINC01425	1	1	0	0	0	0	0	0	0	0	chr21	BestRefSeq	21746985	21797415	+	LINC01425	.	101927821	long intergenic non-protein coding RNA 1425	Gene	LINC01425	lncRNA	.	LINC01425
1629	LINC00317	1	1	0	0	0	0	0	0	0	0	chr21	BestRefSeq	21723293	21737319	-	LINC00317	.	378828	long intergenic non-protein coding RNA 317	Gene	LINC00317	lncRNA	.	LINC00317
1630	NCAM2	0.764799	0.777884	0.522143	2.0409	0.135296	1.67853	9	59	2	43	chr21	BestRefSeq%2CGnomon	20998409	21543329	+	NCAM2	.	4685	neural cell adhesion molecule 2	Gene	NCAM2	protein_coding	.	NCAM2
1631	LOC124905057	1	1	0	0	0	0	0	0	0	0	chr21	Gnomon	20926978	20927845	-	LOC124905057	.	124905057	uncharacterized LOC124905057	Gene	LOC124905057	lncRNA	.	LOC124905057
1632	LINC00320	1	1.05119	0	0	0	0.0720186	0	0	0	1	chr21	BestRefSeq	20742590	20803108	-	LINC00320	.	387486	long intergenic non-protein coding RNA 320	Gene	LINC00320	lncRNA	.	LINC00320
1633	LINC01683	1	1	0	0	0	0	0	0	0	0	chr21	BestRefSeq	19893279	19899755	-	LINC01683	.	105372746	long intergenic non-protein coding RNA 1683	Gene	LINC01683	lncRNA	.	LINC01683
1634	LOC107985490	1	0.949851	0	0.0742275	0	0	0	1	0	0	chr21	Gnomon	19128637	19134175	+	LOC107985490	.	107985490	uncharacterized LOC107985490	Gene	LOC107985490	lncRNA	.	LOC107985490
1635	TMPRSS15	1.04916	1	0	0	0.0692333	0	0	0	1	0	chr21	BestRefSeq%2CGnomon	18269116	18460676	-	TMPRSS15	.	5651	transmembrane serine protease 15	Gene	TMPRSS15	protein_coding	.	TMPRSS15
1636	LOC124904999	1	1	0	0	0	0	0	0	0	0	chr21	Gnomon	17659276	17674419	-	LOC124904999	.	124904999	uncharacterized LOC124904999	Gene	LOC124904999	lncRNA	.	LOC124904999
1637	BTG3-AS1	1.13062	0.954394	0.195783	0.453734	0.372901	0.38639	3	7	6	6	chr21	BestRefSeq	17611686	17614114	+	BTG3-AS1	.	110806272	BTG3 antisense RNA 1	Gene	BTG3-AS1	lncRNA	.	BTG3-AS1
1638	LOC105372740	1	1	0	0	0	0	0	0	0	0	chr21	Gnomon	17009986	17015428	-	LOC105372740	.	105372740	uncharacterized LOC105372740	Gene	LOC105372740	lncRNA	.	LOC105372740
1639	MIRLET7C	1	1	0	0	0	0	0	0	0	0	chr21	BestRefSeq	16539828	16539911	+	MIRLET7C	.	406885	microRNA let-7c	Gene	MIRLET7C	miRNA	.	MIRLET7C
1640	MIR99A	1	1	0	0	0	0	0	0	0	0	chr21	BestRefSeq	16539089	16539169	+	MIR99A	.	407055	microRNA 99a	Gene	MIR99A	miRNA	.	MIR99A
1641	USP25	0.586154	0.788932	7.02633	6.53627	6.25569	6.19425	2670	1739	1534	1411	chr21	BestRefSeq%2CGnomon	15729982	15880064	+	USP25	.	29761	ubiquitin specific peptidase 25	Gene	USP25	protein_coding	.	USP25
1642	LOC124905073	1	1.05119	0	0	0	0.0720186	0	0	0	1	chr21	cmsearch	15708659	15708767	+	LOC124905073	.	124905073	small nucleolar RNA U13	Gene	LOC124905073	snoRNA	.	LOC124905073
1643	LOC105369302	1	1	0	0	0	0	0	0	0	0	chr21	Gnomon	15522872	15627260	-	LOC105369302	.	105369302	uncharacterized LOC105369302	Gene	LOC105369302	lncRNA	.	LOC105369302
1644	LOC101927745	2.44682	1	2.08612	0	3.37704	0	67	0	191	0	chr21	Gnomon	15368950	15444783	-	LOC101927745	.	101927745	uncharacterized LOC101927745	Gene	LOC101927745	lncRNA	.	LOC101927745
1645	LOC107985483	1	1.10237	0	0	0	0.140612	0	0	0	2	chr21	Gnomon	15105119	15138607	-	LOC107985483	.	107985483	uncharacterized LOC107985483	Gene	LOC107985483	lncRNA	.	LOC107985483
1646	NRIP1	1.09832	1.06941	8.08062	8.48749	8.21592	8.5843	5567	6779	6028	7479	chr21	BestRefSeq%2CGnomon	14961235	15065936	-	NRIP1	.	8204	nuclear receptor interacting protein 1	Gene	NRIP1	protein_coding	.	NRIP1
1647	ASMER1	1.46938	1.00006	3.66955	3.66914	4.22475	3.66922	242	222	360	229	chr21	BestRefSeq	14816838	14918668	-	ASMER1	.	107987295	adipocyte associated metabolic related lncRNA 1	Gene	ASMER1	lncRNA	.	ASMER1
1648	LOC124905054	1	1	0	0	0	0	0	0	0	0	chr21	Gnomon	14743162	14744489	-	LOC124905054	.	124905054	uncharacterized LOC124905054	Gene	LOC124905054	lncRNA	.	LOC124905054
1649	SAMSN1-AS1	1	1	0	0	0	0	0	0	0	0	chr21	BestRefSeq	14582202	14598303	+	SAMSN1-AS1	.	100874190	SAMSN1 antisense RNA 1	Gene	SAMSN1-AS1	lncRNA	.	SAMSN1-AS1
1650	LOC105377134	0.961215	1.13428	0.195783	0.560885	0.138714	0.742658	3	9	2	13	chr21	Gnomon	14027432	14061010	+	LOC105377134	.	105377134	uncharacterized LOC105377134	Gene	LOC105377134	lncRNA	.	LOC105377134
1651	LOC110091776	1.50971	1.01281	0.817849	0.122256	1.41212	0.140612	16	2	34	2	chr21	BestRefSeq	13909448	13933879	-	LOC110091776	.	110091776	ankyrin repeat domain 18B pseudogene	Gene	LOC110091776	transcribed_pseudogene	true	LOC110091776
1652	MIR8069	1.09832	1	0	0	0.135296	0	0	0	2	0	chr21	BestRefSeq	13724189	13724274	+	MIR8069	.	103504736	microRNA 8069	Gene	MIR8069	miRNA	.	MIR8069
1653	LOC112268283	1.10999	1.11507	0.522094	0	0.672641	0.157131	9	0	12	2	chr21	Gnomon	13723504	13753242	+	LOC112268283	.	112268283	uncharacterized LOC112268283	Gene	LOC112268283	lncRNA	.	LOC112268283
1654	LOC107985482	1	0.904491	0	0.144822	0	0	0	2	0	0	chr21	Gnomon	13705881	13713853	+	LOC107985482	.	107985482	uncharacterized LOC107985482	Gene	LOC107985482	lncRNA	.	LOC107985482
1655	MIR3118-1	1	1	0	0	0	0	0	0	0	0	chr21	BestRefSeq	13644775	13644850	-	MIR3118-1	.	100423008	microRNA 3118-1	Gene	MIR3118-1	miRNA	.	MIR3118-1
1656	LINC01674	1	1	0	0	0	0	0	0	0	0	chr21	BestRefSeq	13546033	13558461	+	LINC01674	.	102724188	long intergenic non-protein coding RNA 1674	Gene	LINC01674	lncRNA	.	LINC01674
1657	ANKRD30BP2	1	0.831287	0	1.07443	0	0.807848	0	21	0	15	chr21	BestRefSeq	13038166	13118251	+	ANKRD30BP2	.	149992	ankyrin repeat domain 30B pseudogene 2	Gene	ANKRD30BP2	transcribed_pseudogene	true	ANKRD30BP2
1658	BAGE2	0.908932	1.02347	0.137755	7.04049	0	7.07396	2	2474	0	2613	chr21	BestRefSeq	10413497	10518274	+	BAGE2	.	85319	BAGE family member 2. pseudogene	Gene	BAGE2	transcribed_pseudogene	true	BAGE2
1659	LOC105372733	0.656955	0.698593	1.25305	1.77956	0.646918	1.26208	29	46	12	27	chr21	Gnomon	9996066	10119490	-	LOC105372733	.	105372733	uncharacterized LOC105372733	Gene	LOC105372733	lncRNA	.	LOC105372733
1660	LOC105372734	1	0.949851	0	0.0742275	0	0	0	1	0	0	chr21	Gnomon	9972474	9986333	-	LOC105372734	.	105372734	uncharacterized LOC105372734	Gene	LOC105372734	lncRNA	.	LOC105372734
1661	LINC01667	1	1	0	0	0	0	0	0	0	0	chr21	BestRefSeq	9781848	9821061	-	LINC01667	.	441058	long intergenic non-protein coding RNA 1667	Gene	LINC01667	lncRNA	.	LINC01667
1662	LOC124904997	1	1	0	0	0	0	0	0	0	0	chr21	Gnomon	9764151	9765026	-	LOC124904997	.	124904997	uncharacterized LOC124904997	Gene	LOC124904997	lncRNA	.	LOC124904997
1663	NCOR1P4	0.790354	0.785053	0.33943	1.09853	0	0.749395	5	22	0	13	chr21	BestRefSeq	9543030	9559268	+	NCOR1P4	.	105379511	NCOR1 pseudogene 4	Gene	NCOR1P4	transcribed_pseudogene	true	NCOR1P4
1664	LOC101927345	1.6855	1.07104	4.70623	2.28309	5.4594	2.3821	518	73	875	82	chr21	Gnomon	9360009	9376777	-	LOC101927345	.	101927345	putative ankyrin repeat domain-containing protein 20A12	Gene	LOC101927345	protein_coding	.	LOC101927345
1665	TEKT4P2	1.04845	1.02434	1.77969	2.85205	1.84795	2.88674	50	118	53	125	chr21	BestRefSeq	9068356	9129761	-	TEKT4P2	.	100132288	tektin 4 pseudogene 2	Gene	TEKT4P2	transcribed_pseudogene	true	TEKT4P2
1666	LOC101927615	1	1	0	0	0	0	0	0	0	0	chr21	Gnomon	9045567	9063967	+	LOC101927615	.	101927615	uncharacterized LOC101927615	Gene	LOC101927615	lncRNA	.	LOC101927615
1667	MIR10396A	1	1	0	0	0	0	0	0	0	0	chr21	BestRefSeq	8987617	8987665	+	MIR10396A	.	113218501	microRNA 10396a	Gene	MIR10396A	miRNA	.	MIR10396A
1668	RNA18SN1	1	1	0	0	0	0	0	0	0	0	chr21	BestRefSeq	8436876	8438744	+	RNA18SN1	.	106631781	RNA. 18S ribosomal N1	Gene	RNA18SN1	rRNA	.	RNA18SN1
1669	RNA45SN1	1.9656	1.3912	8.39845	7.57356	9.37342	8.04989	6944	3589	13472	5158	chr21	BestRefSeq	8433222	8446572	+	RNA45SN1	.	106631777	RNA. 45S pre-ribosomal N1	Gene	RNA45SN1	rRNA	.	RNA45SN1
1670	RNA5-8SN3	1	1	0	0	0	0	0	0	0	0	chr21	BestRefSeq	8395606	8395762	+	RNA5-8SN3	.	109910381	RNA. 5.8S ribosomal N3	Gene	RNA5-8SN3	rRNA	.	RNA5-8SN3
1671	RNA18SN3	0.64111	1.04402	8.27768	7.06742	7.63632	7.12957	6385	2521	4027	2716	chr21	BestRefSeq	8392666	8394534	+	RNA18SN3	.	109910380	RNA. 18S ribosomal N3	Gene	RNA18SN3	rRNA	.	RNA18SN3
1672	RNA45SN3	0.827746	0.465715	3.10899	3.40657	2.83625	2.30409	157	182	125	77	chr21	BestRefSeq	8389035	8402343	+	RNA45SN3	.	109910379	RNA. 45S pre-ribosomal N3	Gene	RNA45SN3	rRNA	.	RNA45SN3
1673	SEC14L6	1.04931	1	0	0	0.0694361	0	0	0	1	0	chr22	BestRefSeq%2CGnomon	30522799	30546741	-	SEC14L6	.	730005	SEC14 like lipid binding 6	Gene	SEC14L6	protein_coding	.	SEC14L6
1674	MIR6724-3	1.01229	1.0128	0	0	0.0176223	0.0183445	0	0	0	0	chr21	BestRefSeq	8388362	8388453	+	MIR6724-3	.	103504739	microRNA 6724-3	Gene	MIR6724-3	miRNA	.	MIR6724-3
1675	MIR6724-2	1.01229	1.0128	0	0	0.0176223	0.0183445	0	0	0	0	chr21	BestRefSeq	8249505	8249596	+	MIR6724-2	.	103504727	microRNA 6724-2	Gene	MIR6724-2	miRNA	.	MIR6724-2
1676	CDC27P9	1	1	0	0	0	0	0	0	0	0	chr21	Gnomon	8239234	8243077	-	CDC27P9	.	102723570	cell division cycle 27 pseudogene 9	Gene	CDC27P9	transcribed_pseudogene	true	CDC27P9
1677	RNA18SN2	0.642131	0.994563	8.25941	7.0678	7.62035	7.05993	6304	2522	3982	2587	chr21	BestRefSeq	8209631	8211499	+	RNA18SN2	.	109864280	RNA. 18S ribosomal N2	Gene	RNA18SN2	rRNA	.	RNA18SN2
1678	RNA45SN2	1.43252	0.934594	8.59254	9.39051	9.1111	9.29292	7947	12693	11229	12235	chr21	BestRefSeq	8205988	8219302	+	RNA45SN2	.	109864279	RNA. 45S pre-ribosomal N2	Gene	RNA45SN2	rRNA	.	RNA45SN2
1679	LOC105379505	1	1	0	0	0	0	0	0	0	0	chr21	Gnomon	7854003	7857007	-	LOC105379505	.	105379505	uncharacterized LOC105379505	Gene	LOC105379505	lncRNA	.	LOC105379505
1680	LOC124900474	1	1	0	0	0	0	0	0	0	0	chr21	cmsearch	7826098	7826225	-	LOC124900474	.	124900474	small nucleolar RNA SNORA11	Gene	LOC124900474	snoRNA	.	LOC124900474
1681	LOC102723360	0.14031	1	2.83331	0	0	0	126	0	0	0	chr21	BestRefSeq	7669397	7692201	-	LOC102723360	.	102723360	uncharacterized LOC102723360	Gene	LOC102723360	lncRNA	.	LOC102723360
1682	LOC102724951	0.0860923	1.30784	3.53797	0	0	0.387181	219	0	0	6	chr21	BestRefSeq	7430668	7469008	+	LOC102724951	.	102724951	uncharacterized LOC102724951	Gene	LOC102724951	lncRNA	.	LOC102724951
1683	LOC105379502	1	1	0	0	0	0	0	0	0	0	chr21	Gnomon	7383973	7386722	+	LOC105379502	.	105379502	uncharacterized LOC105379502	Gene	LOC105379502	lncRNA	.	LOC105379502
1684	LOC124904989	1	1	0	0	0	0	0	0	0	0	chr21	Gnomon	7135629	7142324	-	LOC124904989	.	124904989	uncharacterized LOC124904989	Gene	LOC124904989	lncRNA	.	LOC124904989
1685	LOC102724843	1	1	0	0	0	0	0	0	0	0	chr21	BestRefSeq	7048859	7087230	+	LOC102724843	.	102724843	uncharacterized LOC102724843	Gene	LOC102724843	lncRNA	.	LOC102724843
1686	LOC105379499	0.799152	1.08148	3.40815	0.395049	3.0847	0.508058	198	6	152	8	chr21	Gnomon	6984227	6997801	-	LOC105379499	.	105379499	uncharacterized LOC105379499	Gene	LOC105379499	lncRNA	.	LOC105379499
1687	MIR8069-1	1	1	0	0	0	0	0	0	0	0	chr21	BestRefSeq	6859171	6859256	+	MIR8069-1	.	102466252	microRNA 8069-1	Gene	MIR8069-1	miRNA	.	MIR8069-1
1688	LOC110091777	0.861133	0.713324	0.424748	0.756713	0.209057	0.269342	7	13	3	4	chr21	BestRefSeq	6858450	6901489	+	LOC110091777	.	110091777	uncharacterized LOC110091777	Gene	LOC110091777	lncRNA	.	LOC110091777
1689	LOC106780825	1	0.512729	0	0.963732	0	0	0	18	0	0	chr21	BestRefSeq	6532207	6532776	-	LOC106780825	.	106780825	FOXM1-regulated. gastric cancer associated-like	Gene	LOC106780825	lncRNA	.	LOC106780825
1690	LOC102724652	1	1	0	0	0	0	0	0	0	0	chr21	BestRefSeq	6499203	6564489	+	LOC102724652	.	102724652	crystallin alpha A2	Gene	LOC102724652	protein_coding	.	LOC102724652
1691	LOC102724594	0.868902	1.02752	3.65297	3.35618	3.45024	3.39534	239	175	202	186	chr21	BestRefSeq%2CGnomon	6484623	6499248	-	LOC102724594	.	102724594	U2 small nuclear RNA auxiliary factor 1 like 5	Gene	LOC102724594	protein_coding	.	LOC102724594
1692	CH507-145C22.1	0.69509	1.15356	1.64835	0	1.12362	0.206092	44	0	24	3	chr21	Gnomon	6353997	6360629	+	CH507-145C22.1	.	105379493	uncharacterized CH507-145C22.1	Gene	CH507-145C22.1	lncRNA	.	CH507-145C22.1
1693	LOC102724701	0.994804	0.804352	5.76839	0.314101	5.76087	0	1104	5	1083	0	chr21	Gnomon	6228966	6670731	-	LOC102724701	.	102724701	uncharacterized LOC102724701	Gene	LOC102724701	lncRNA	.	LOC102724701
1694	LOC107987288	1	1.03484	0	0.170768	0	0.220171	0	2	0	3	chr21	Gnomon	6133062	6135752	-	LOC107987288	.	107987288	uncharacterized LOC107987288	Gene	LOC107987288	protein_coding	.	LOC107987288
1695	LOC102724428	0.974627	2.17218	8.45286	4.74312	8.41578	5.86226	7212	488	6927	1117	chr21	BestRefSeq%2CGnomon	6111131	6123778	+	LOC102724428	.	102724428	salt inducible kinase 1B (putative)	Gene	LOC102724428	protein_coding	.	LOC102724428
1696	LOC102724370	1	1	0	0	0	0	0	0	0	0	chr21	Gnomon	6070758	6073179	-	LOC102724370	.	102724370	uncharacterized LOC102724370	Gene	LOC102724370	lncRNA	.	LOC102724370
1697	LOC102724354	0.537211	1	0.896439	0	0	0	18	0	0	0	chr21	BestRefSeq	6059029	6076305	+	LOC102724354	.	102724354	long intergenic non-protein coding RNA 1669	Gene	LOC102724354	lncRNA	.	LOC102724354
1698	LOC124904990	1	0.486395	0	1.0398	0	0	0	20	0	0	chr21	Gnomon	5703477	5710172	-	LOC124904990	.	124904990	uncharacterized LOC124904990	Gene	LOC124904990	lncRNA	.	LOC124904990
1699	LOC102724219	1	1	0	0	0	0	0	0	0	0	chr21	BestRefSeq	5553637	5592004	+	LOC102724219	.	102724219	uncharacterized LOC102724219	Gene	LOC102724219	lncRNA	.	LOC102724219
1700	LINC00308	1	1	0	0	0	0	0	0	0	0	chr21	BestRefSeq	22098617	22116528	+	LINC00308	.	54143	long intergenic non-protein coding RNA 308	Gene	LINC00308	lncRNA	.	LINC00308
1701	LINC01670	1.08781	0.844144	1.2413	0.244438	1.36273	0	28	3	32	0	chr21	Gnomon	5499023	5502575	-	LINC01670	.	105379487	long intergenic non-protein coding RNA 1670	Gene	LINC01670	lncRNA	.	LINC01670
1702	LOC102724200	1.00903	0.579395	2.93904	2.85025	2.95201	2.06287	138	118	137	62	chr21	Gnomon	5155774	5165464	-	LOC102724200	.	102724200	trafficking protein particle complex subunit 10-like	Gene	LOC102724200	protein_coding	.	LOC102724200
1703	LOC102724159	0.91078	0.906294	4.62594	4.17321	4.49111	4.03126	489	323	437	300	chr21	BestRefSeq	5130871	5154658	-	LOC102724159	.	102724159	periodic tryptophan protein 2 homolog	Gene	LOC102724159	protein_coding	.	LOC102724159
1704	LOC101928576	0.95379	1.05119	0.0682562	0	0	0.0720186	1	0	0	1	chr21	Gnomon	5100526	5104455	+	LOC101928576	.	101928576	uncharacterized LOC101928576	Gene	LOC101928576	lncRNA	.	LOC101928576
1705	LOC124900468	1	1	0	0	0	0	0	0	0	0	chr21	Gnomon	5056382	5063356	+	LOC124900468	.	124900468	uncharacterized LOC124900468	Gene	LOC124900468	lncRNA	.	LOC124900468
1706	LOC124905052	1	0.820106	0	0.397017	0	0.110901	0	6	0	2	chr21	Gnomon	5053556	5060838	-	LOC124905052	.	124905052	uncharacterized LOC124905052	Gene	LOC124905052	lncRNA	.	LOC124905052
1707	LOC124905051	1	1	0	0	0	0	0	0	0	0	chr21	Gnomon	5012364	5017158	+	LOC124905051	.	124905051	DNA (cytosine-5)-methyltransferase 3-like	Gene	LOC124905051	protein_coding	.	LOC124905051
1708	LOC124904957	0.800887	0.914916	0.746984	0.397017	0.426654	0.268729	14	6	7	4	chr20	Gnomon	64269899	64272490	+	LOC124904957	.	124904957	uncharacterized LOC124904957	Gene	LOC124904957	lncRNA	.	LOC124904957
1709	LOC105372727	1	1.05119	0	0	0	0.0720186	0	0	0	1	chr20	Gnomon	64139882	64143682	-	LOC105372727	.	105372727	uncharacterized LOC105372727	Gene	LOC105372727	lncRNA	.	LOC105372727
1710	NPBWR2	1.09832	1	0	0	0.135296	0	0	0	2	0	chr20	BestRefSeq	64103802	64107565	-	NPBWR2	.	2832	neuropeptides B and W receptor 2	Gene	NPBWR2	protein_coding	.	NPBWR2
1711	LKAAEAR1	1.04916	1	0	0	0.0692333	0	0	0	1	0	chr20	BestRefSeq%2CGnomon	64083376	64084953	-	LKAAEAR1	.	198437	LKAAEAR motif containing 1	Gene	LKAAEAR1	protein_coding	.	LKAAEAR1
1712	TCEA2	1.23271	1.41661	3.45686	3.32601	3.75869	3.82845	206	171	255	258	chr20	BestRefSeq%2CGnomon	64055596	64072347	+	TCEA2	.	6919	transcription elongation factor A2	Gene	TCEA2	protein_coding	.	TCEA2
1713	C20orf204	1.17561	0.994681	0.522094	0.276424	0.755508	0.268729	9	4	14	4	chr20	BestRefSeq	64033709	64039001	+	C20orf204	.	284739	chromosome 20 open reading frame 204	Gene	C20orf204	protein_coding	.	C20orf204
1714	PRPF6	1.05724	1.15996	6.93103	6.74667	7.01134	6.96075	2498	2015	2604	2414	chr20	BestRefSeq%2CGnomon	63981132	64033100	+	PRPF6	.	24148	pre-mRNA processing factor 6	Gene	PRPF6	protein_coding	.	PRPF6
1715	UCKL1-AS1	0.956479	0.997086	0.133428	0.144822	0.0692333	0.140612	2	2	1	2	chr20	BestRefSeq	63953384	63956985	+	UCKL1-AS1	.	100113386	UCKL1 antisense RNA 1	Gene	UCKL1-AS1	lncRNA	.	UCKL1-AS1
1716	MIR647	1	1	0	0	0	0	0	0	0	0	chr20	BestRefSeq	63942631	63942726	-	MIR647	.	693232	microRNA 647	Gene	MIR647	miRNA	.	MIR647
1717	MIR1914	1	1	0	0	0	0	0	0	0	0	chr20	BestRefSeq	63941465	63941544	-	MIR1914	.	100302137	microRNA 1914	Gene	MIR1914	miRNA	.	MIR1914
1718	UCKL1	1.02993	1.06696	4.63158	4.89344	4.67413	4.98695	491	544	499	600	chr20	BestRefSeq%2CGnomon	63939829	63956416	-	UCKL1	.	54963	uridine-cytidine kinase 1 like 1	Gene	UCKL1	protein_coding	.	UCKL1
1719	MIR941-3	1	1	0	0	0	0	0	0	0	0	chr20	BestRefSeq	63919561	63919632	+	MIR941-3	.	100126352	microRNA 941-3	Gene	MIR941-3	miRNA	.	MIR941-3
1720	MIR941-2	1	1	0	0	0	0	0	0	0	0	chr20	BestRefSeq	63919505	63919576	+	MIR941-2	.	100126339	microRNA 941-2	Gene	MIR941-2	miRNA	.	MIR941-2
1721	DNAJC5	1.38025	1.89721	5.43937	5.88838	5.9043	6.81226	875	1103	1198	2176	chr20	BestRefSeq%2CGnomon	63895126	63936011	+	DNAJC5	.	80331	DnaJ heat shock protein family (Hsp40) member C5	Gene	DNAJC5	protein_coding	.	DNAJC5
1722	LOC112268269	1.13809	1.24723	2.44818	3.68106	2.63479	3.99979	92	224	106	293	chr20	BestRefSeq	63861215	63865073	-	LOC112268269	.	112268269	uncharacterized LOC112268269	Gene	LOC112268269	lncRNA	.	LOC112268269
1723	ADAMTS5	1	1.05119	0	0	0	0.0720186	0	0	0	1	chr21	BestRefSeq%2CGnomon	26917922	26967088	-	ADAMTS5	.	11096	ADAM metallopeptidase with thrombospondin type 1 motif 5	Gene	ADAMTS5	protein_coding	.	ADAMTS5
1724	C20orf181	1	1	0	0	0	0	0	0	0	0	chr20	Gnomon	63843262	63848312	-	C20orf181	.	100128998	chromosome 20 putative open reading frame 181	Gene	C20orf181	misc_RNA	.	C20orf181
1725	LOC124904956	1.14748	0.904491	0	0.144822	0.198465	0	0	2	3	0	chr20	Gnomon	63770472	63772049	-	LOC124904956	.	124904956	uncharacterized LOC124904956	Gene	LOC124904956	lncRNA	.	LOC124904956
1726	ZBTB46	1.20323	0.856487	2.28565	1.5364	2.55256	1.3129	80	36	99	29	chr20	BestRefSeq%2CGnomon	63743670	63833895	-	ZBTB46	.	140685	zinc finger and BTB domain containing 46	Gene	ZBTB46	protein_coding	.	ZBTB46
1727	TNFRSF6B	1.22826	0.780005	0.440028	0.358444	0.736649	0	7	5	14	0	chr20	BestRefSeq	63696652	63698684	+	TNFRSF6B	.	8771	TNF receptor superfamily member 6b	Gene	TNFRSF6B	protein_coding	.	TNFRSF6B
1728	LOC124904954	1.09832	1.24825	0	0.276424	0.135296	0.596329	0	4	2	10	chr20	Gnomon	63671356	63678375	-	LOC124904954	.	124904954	uncharacterized LOC124904954	Gene	LOC124904954	lncRNA	.	LOC124904954
1729	RTEL1-TNFRSF6B	0.763519	0.999939	2.24713	2.01255	1.85786	2.01246	77	57	53	59	chr20	BestRefSeq	63657810	63698698	+	RTEL1-TNFRSF6B	.	100533107	RTEL1-TNFRSF6B readthrough (NMD candidate)	Gene	RTEL1-TNFRSF6B	lncRNA	.	RTEL1-TNFRSF6B
1730	STMN3	1.75024	0.789056	3.60208	3.92121	4.40963	3.57941	230	268	412	214	chr20	BestRefSeq	63639712	63653424	-	STMN3	.	50861	stathmin 3	Gene	STMN3	protein_coding	.	STMN3
1731	MHENCR	0.525794	0.855451	2.01873	1.2783	1.0913	1.05305	63	27	23	21	chr20	BestRefSeq	63627235	63628824	+	MHENCR	.	100505771	melanoma highly expressed competing endogenous lncRNA for miR-425 and miR-489	Gene	MHENCR	lncRNA	.	MHENCR
1732	GMEB2	1.04749	1.35591	4.13101	4.42882	4.19795	4.86808	341	389	353	551	chr20	BestRefSeq%2CGnomon	63587605	63627101	-	GMEB2	.	26205	glucocorticoid modulatory element binding protein 2	Gene	GMEB2	protein_coding	.	GMEB2
1733	HELZ2	1.82575	1.50553	4.01475	4.64821	4.88324	5.23848	313	456	580	718	chr20	BestRefSeq%2CGnomon	63558086	63574239	-	HELZ2	.	85441	helicase with zinc finger 2	Gene	HELZ2	protein_coding	.	HELZ2
1734	PTK6	1.32813	2.01518	0.746984	3.48412	1.15638	4.49502	14	193	25	421	chr20	BestRefSeq	63528001	63537376	-	PTK6	.	5753	protein tyrosine kinase 6	Gene	PTK6	protein_coding	.	PTK6
1735	LOC105372725	1.04916	1	0	0	0.0692333	0	0	0	1	0	chr20	Gnomon	63502058	63505732	+	LOC105372725	.	105372725	uncharacterized LOC105372725	Gene	LOC105372725	lncRNA	.	LOC105372725
1736	LOC124904955	1.04916	1.20475	0	0	0.0692333	0.268729	0	0	1	4	chr20	Gnomon	63498282	63501468	+	LOC124904955	.	124904955	uncharacterized LOC124904955	Gene	LOC124904955	lncRNA	.	LOC124904955
1737	ATP7A	1.10156	0.937099	5.59931	4.69601	5.73886	4.60228	980	472	1066	455	chrX	BestRefSeq	77910693	78050395	+	ATP7A	.	538	ATPase copper transporting alpha	Gene	ATP7A	protein_coding	.	ATP7A
1738	KCNQ2-AS1	1	1	0	0	0	0	0	0	0	0	chr20	Gnomon	63448441	63449390	+	KCNQ2-AS1	.	105372720	KCNQ2 antisense RNA 1	Gene	KCNQ2-AS1	lncRNA	.	KCNQ2-AS1
1739	LOC124904953	1	1	0	0	0	0	0	0	0	0	chr20	Gnomon	63376315	63381890	-	LOC124904953	.	124904953	uncharacterized LOC124904953	Gene	LOC124904953	lncRNA	.	LOC124904953
1740	COL20A1	0.500366	1	1.75445	0	0.755508	0	49	0	14	0	chr20	BestRefSeq%2CGnomon	63293186	63334806	+	COL20A1	.	57642	collagen type XX alpha 1 chain	Gene	COL20A1	protein_coding	.	COL20A1
1741	FLJ16779	0.99149	0.99847	2.28567	0.0742275	2.27334	0.0720186	80	1	78	1	chr20	BestRefSeq	63253978	63261615	+	FLJ16779	.	100192386	uncharacterized LOC100192386	Gene	FLJ16779	lncRNA	.	FLJ16779
1742	MIR3196	1	1	0	0	0	0	0	0	0	0	chr20	BestRefSeq	63238779	63238842	+	MIR3196	.	100423014	microRNA 3196	Gene	MIR3196	miRNA	.	MIR3196
1743	LOC102724378	1.15565	1.08035	0.368145	1.36956	0.576851	1.48105	6	30	10	35	chr22	BestRefSeq	37744310	37745944	-	LOC102724378	.	102724378	uncharacterized LOC102724378	Gene	LOC102724378	lncRNA	.	LOC102724378
1744	YTHDF1	1.04383	1.1057	5.25765	5.35082	5.31954	5.49578	769	754	792	862	chr20	BestRefSeq%2CGnomon	63195429	63216131	-	YTHDF1	.	54915	YTH N6-methyladenosine RNA binding protein F1	Gene	YTHDF1	protein_coding	.	YTHDF1
1745	MIR124-3	1	1	0	0	0	0	0	0	0	0	chr20	BestRefSeq	63178500	63178586	+	MIR124-3	.	406909	microRNA 124-3	Gene	MIR124-3	miRNA	.	MIR124-3
1746	LOC105376996	1	1	0	0	0	0	0	0	0	0	chr20	Gnomon	63125280	63130276	-	LOC105376996	.	105376996	uncharacterized LOC105376996	Gene	LOC105376996	lncRNA	.	LOC105376996
1747	HAR1A	1.04756	0.904491	0.0682562	0.144822	0.135296	0	1	2	2	0	chr20	BestRefSeq	63101292	63104386	+	HAR1A	.	768096	highly accelerated region 1A	Gene	HAR1A	lncRNA	.	HAR1A
1748	HAR1B	1.04916	1.15356	0	0	0.0692333	0.206092	0	0	1	3	chr20	BestRefSeq	63095493	63102319	-	HAR1B	.	768097	highly accelerated region 1B	Gene	HAR1B	lncRNA	.	HAR1B
1749	LINC01056	1	0.949851	0	0.0742275	0	0	0	1	0	0	chr20	BestRefSeq	63038011	63053863	+	LINC01056	.	100144597	long intergenic non-protein coding RNA 1056	Gene	LINC01056	lncRNA	.	LINC01056
1750	LINC00029	1	1	0	0	0	0	0	0	0	0	chr20	BestRefSeq	63034217	63037028	-	LINC00029	.	100144596	long intergenic non-protein coding RNA 29	Gene	LINC00029	lncRNA	.	LINC00029
1751	LOC105372718	1	1	0	0	0	0	0	0	0	0	chr20	Gnomon	63025416	63027756	-	LOC105372718	.	105372718	uncharacterized LOC105372718	Gene	LOC105372718	lncRNA	.	LOC105372718
1752	LINC01749	1	1	0	0	0	0	0	0	0	0	chr20	BestRefSeq	63009383	63085071	+	LINC01749	.	63930	long intergenic non-protein coding RNA 1749	Gene	LINC01749	lncRNA	.	LINC01749
1753	BHLHE23	1	0.949851	0	0.0742275	0	0	0	1	0	0	chr20	BestRefSeq	63005927	63006964	-	BHLHE23	.	128408	basic helix-loop-helix family member e23	Gene	BHLHE23	protein_coding	.	BHLHE23
1754	SLC17A9	1	1.05119	0	0	0	0.0720186	0	0	0	1	chr20	BestRefSeq%2CGnomon	62952709	62969585	+	SLC17A9	.	63910	solute carrier family 17 member 9	Gene	SLC17A9	protein_coding	.	SLC17A9
1755	OGFR	0.942107	1.4846	4.57992	4.67231	4.49388	5.24238	473	464	438	720	chr20	BestRefSeq	62804835	62814000	+	OGFR	.	11054	opioid growth factor receptor	Gene	OGFR	protein_coding	.	OGFR
1756	SLCO4A1-AS1	1	1.66362	0	1.07638	0	1.81071	0	21	0	49	chr20	BestRefSeq	62663027	62666621	-	SLCO4A1-AS1	.	100127888	SLCO4A1 antisense RNA 1	Gene	SLCO4A1-AS1	lncRNA	.	SLCO4A1-AS1
1757	LOC124904949	1.09445	0.951641	0.0682562	0.212123	0.198465	0.140612	1	3	3	2	chr20	Gnomon	62637645	62642337	-	LOC124904949	.	124904949	uncharacterized LOC124904949	Gene	LOC124904949	lncRNA	.	LOC124904949
1758	LOC124904948	1	1.05119	0	0	0	0.0720186	0	0	0	1	chr20	Gnomon	62632446	62635914	-	LOC124904948	.	124904948	uncharacterized LOC124904948	Gene	LOC124904948	lncRNA	.	LOC124904948
1759	MIR133A2	1	1	0	0	0	0	0	0	0	0	chr20	BestRefSeq	62564912	62565013	+	MIR133A2	.	406923	microRNA 133a-2	Gene	MIR133A2	miRNA	.	MIR133A2
1760	MIR1-1	1	1	0	0	0	0	0	0	0	0	chr20	BestRefSeq	62554306	62554376	+	MIR1-1	.	406904	microRNA 1-1	Gene	MIR1-1	miRNA	.	MIR1-1
1761	CRMA	1	1	0	0	0	0	0	0	0	0	chr20	BestRefSeq	62543070	62551561	-	CRMA	.	253868	cardiomyocyte maturation associated lncRNA	Gene	CRMA	lncRNA	.	CRMA
1762	LOC105376995	1	1	0	0	0	0	0	0	0	0	chr20	Gnomon	62534008	62536708	+	LOC105376995	.	105376995	uncharacterized LOC105376995	Gene	LOC105376995	lncRNA	.	LOC105376995
1763	LOC105372711	1.09832	1	0	0	0.135296	0	0	0	2	0	chr20	Gnomon	62480452	62491198	+	LOC105372711	.	105372711	uncharacterized LOC105372711	Gene	LOC105372711	lncRNA	.	LOC105372711
1764	GATA5	0.956479	1	0.133428	0	0.0692333	0	2	0	1	0	chr20	BestRefSeq%2CGnomon	62463497	62475995	-	GATA5	.	140628	GATA binding protein 5	Gene	GATA5	protein_coding	.	GATA5
1765	LINC00278	1.04916	0.914916	0	0.397017	0.0692333	0.268729	0	6	1	4	chrY	BestRefSeq	3002996	3102272	+	LINC00278	.	100873962	long intergenic non-protein coding RNA 278	Gene	LINC00278	lncRNA	.	LINC00278
1766	LOC105372710	1	1.04709	0	0.0742275	0	0.140612	0	1	0	2	chr20	Gnomon	62426163	62448624	+	LOC105372710	.	105372710	uncharacterized LOC105372710	Gene	LOC105372710	lncRNA	.	LOC105372710
1767	RBBP8NL	1	1.2717	0	3.18237	0	3.52912	0	153	0	206	chr20	BestRefSeq	62410237	62427539	-	RBBP8NL	.	140893	RBBP8 N-terminal like	Gene	RBBP8NL	protein_coding	.	RBBP8NL
1768	LOC105372709	1.24026	0.69944	0.746984	1.11206	1.05762	0.596329	14	22	22	10	chr20	Gnomon	62402232	62406894	-	LOC105372709	.	105372709	uncharacterized LOC105372709	Gene	LOC105372709	lncRNA	.	LOC105372709
1769	LAMA5-AS1	0.867522	1	0.522094	0	0.317067	0	9	0	5	0	chr20	BestRefSeq	62353010	62356480	+	LAMA5-AS1	.	101928158	LAMA5 antisense RNA 1	Gene	LAMA5-AS1	lncRNA	.	LAMA5-AS1
1770	LOC124904946	1.04916	1.10237	0	0	0.0692333	0.140612	0	0	1	2	chr20	Gnomon	62339974	62348303	+	LOC124904946	.	124904946	uncharacterized LOC124904946	Gene	LOC124904946	lncRNA	.	LOC124904946
1771	LAMA5	1.91503	1.26443	6.26618	7.08188	7.20355	7.42036	1568	2547	2978	3327	chr20	BestRefSeq%2CGnomon	62309065	62367312	-	LAMA5	.	3911	laminin subunit alpha 5	Gene	LAMA5	protein_coding	.	LAMA5
1772	ADRM1	1.1219	1.58711	6.50192	6.50726	6.66786	7.17366	1850	1704	2048	2801	chr20	BestRefSeq%2CGnomon	62302896	62308862	+	ADRM1	.	11047	ADRM1 26S proteasome ubiquitin receptor	Gene	ADRM1	protein_coding	.	ADRM1
1773	HRH3	1	1	0	0	0	0	0	0	0	0	chr20	BestRefSeq%2CGnomon	62214960	62220278	-	HRH3	.	11255	histamine receptor H3	Gene	HRH3	protein_coding	.	HRH3
1774	MTG2	0.970868	1.46482	4.64561	4.48432	4.60296	5.03505	496	405	474	621	chr20	BestRefSeq%2CGnomon	62183028	62203568	+	MTG2	.	26164	mitochondrial ribosome associated GTPase 2	Gene	MTG2	protein_coding	.	MTG2
1775	PSMA7	1.10127	1.27131	7.59102	7.36437	7.73019	7.71069	3959	3102	4299	4073	chr20	BestRefSeq	62136733	62143394	-	PSMA7	.	5688	proteasome 20S subunit alpha 7	Gene	PSMA7	protein_coding	.	PSMA7
1776	LOC105372705	0.806094	0.916452	0.569964	1.21408	0.258984	1.08821	10	25	4	22	chr20	Gnomon	62066454	62068535	+	LOC105372705	.	105372705	uncharacterized LOC105372705	Gene	LOC105372705	lncRNA	.	LOC105372705
1777	LOC105372704	1.15565	0.781012	0.368145	0.798391	0.576851	0.441808	6	14	10	7	chr20	Gnomon	62000728	62002628	-	LOC105372704	.	105372704	uncharacterized LOC105372704	Gene	LOC105372704	protein_coding	.	LOC105372704
1778	MIR1257	1	1	0	0	0	0	0	0	0	0	chr20	BestRefSeq	61953546	61953662	-	MIR1257	.	100302168	microRNA 1257	Gene	MIR1257	miRNA	.	MIR1257
1779	LOC100128310	1	0.949851	0	0.0742275	0	0	0	1	0	0	chr20	BestRefSeq	61717506	61719748	-	LOC100128310	.	100128310	uncharacterized LOC100128310	Gene	LOC100128310	lncRNA	.	LOC100128310
1780	LOC105372703	0.95379	1	0.0682562	0	0	0	1	0	0	0	chr20	Gnomon	61433840	61439309	-	LOC105372703	.	105372703	uncharacterized LOC105372703	Gene	LOC105372703	lncRNA	.	LOC105372703
1781	GABRQ	0.661957	1.35831	1.3507	0	0.755508	0.441808	32	0	14	7	chrX	BestRefSeq%2CGnomon	152637895	152658965	+	GABRQ	.	55879	gamma-aminobutyric acid type A receptor subunit theta	Gene	GABRQ	protein_coding	.	GABRQ
1782	LOC105372700	1	1.05119	0	0	0	0.0720186	0	0	0	1	chr20	Gnomon	60804498	60809373	+	LOC105372700	.	105372700	uncharacterized LOC105372700	Gene	LOC105372700	lncRNA	.	LOC105372700
1783	MIR548AG2	1	1	0	0	0	0	0	0	0	0	chr20	BestRefSeq	60564562	60564625	+	MIR548AG2	.	100616440	microRNA 548ag-2	Gene	MIR548AG2	miRNA	.	MIR548AG2
1784	MIR646HG	1.09832	1	0	0	0.135296	0	0	0	2	0	chr20	BestRefSeq	60138492	60322256	+	MIR646HG	.	284757	MIR646 host gene	Gene	MIR646HG	lncRNA	.	MIR646HG
1785	LOC729296	1	0.949851	0	0.0742275	0	0	0	1	0	0	chr20	BestRefSeq	60087686	60101387	+	LOC729296	.	729296	uncharacterized LOC729296	Gene	LOC729296	lncRNA	.	LOC729296
1786	BAIAP2L2	2.10512	1.04002	3.28823	0.212123	4.36214	0.268729	181	3	398	4	chr22	BestRefSeq%2CGnomon	38084900	38110967	-	BAIAP2L2	.	80115	BAR/IMD domain containing adaptor protein 2 like 2	Gene	BAIAP2L2	protein_coding	.	BAIAP2L2
1787	PPP1R3D	1.06897	0.945363	3.40502	3.22372	3.50123	3.14266	198	158	210	153	chr20	BestRefSeq	59936663	59940305	-	PPP1R3D	.	5509	protein phosphatase 1 regulatory subunit 3D	Gene	PPP1R3D	protein_coding	.	PPP1R3D
1788	FAM217B	1.15317	0.907402	4.56523	4.73943	4.77083	4.59924	468	487	535	454	chr20	BestRefSeq	59933779	59948680	+	FAM217B	.	63939	family with sequence similarity 217 member B	Gene	FAM217B	protein_coding	.	FAM217B
1789	SYCP2	0.760252	0.706774	3.19209	6.56632	2.79664	6.06565	168	1776	121	1289	chr20	BestRefSeq%2CGnomon	59863571	59933637	-	SYCP2	.	10388	synaptonemal complex protein 2	Gene	SYCP2	protein_coding	.	SYCP2
1790	PHACTR3	1	1.29019	0	0.0742275	0	0.441808	0	1	0	7	chr20	BestRefSeq%2CGnomon	59577509	59847711	+	PHACTR3	.	116154	phosphatase and actin regulator 3	Gene	PHACTR3	protein_coding	.	PHACTR3
1791	EDN3	1.58093	1	2.16617	0	2.82695	0	72	0	124	0	chr20	BestRefSeq%2CGnomon	59300611	59325992	+	EDN3	.	1908	endothelin 3	Gene	EDN3	protein_coding	.	EDN3
1792	ZNF831	1.04916	1.07462	0	0.33798	0.0692333	0.441808	0	5	1	7	chr20	BestRefSeq%2CGnomon	59123388	59259113	+	ZNF831	.	128611	zinc finger protein 831	Gene	ZNF831	protein_coding	.	ZNF831
1793	PRELID3B	0.846603	1.00906	6.01315	5.17501	5.77291	5.18802	1312	665	1092	693	chr20	BestRefSeq	59033145	59042786	-	PRELID3B	.	51012	PRELI domain containing 3B	Gene	PRELID3B	protein_coding	.	PRELID3B
1794	ATP5F1E	1.5604	1.13283	6.42533	6.96861	7.06725	7.14855	1753	2353	2708	2752	chr20	BestRefSeq	59025475	59032335	-	ATP5F1E	.	514	ATP synthase F1 subunit epsilon	Gene	ATP5F1E	protein_coding	.	ATP5F1E
1795	TUBB1	1.00068	1.20475	0.0682562	0	0.0692333	0.268729	1	0	1	4	chr20	BestRefSeq%2CGnomon	59016438	59026654	+	TUBB1	.	81027	tubulin beta 1 class VI	Gene	TUBB1	protein_coding	.	TUBB1
1796	CTSZ	1.34964	1.00155	5.86339	4.33003	6.29596	4.33226	1181	362	1578	374	chr20	BestRefSeq	58995185	59007254	-	CTSZ	.	1522	cathepsin Z	Gene	CTSZ	protein_coding	.	CTSZ
1797	NELFCD	0.583411	0.645966	6.08447	6.73955	5.30706	6.10909	1380	2005	785	1329	chr20	BestRefSeq%2CGnomon	58981256	58995113	+	NELFCD	.	51497	negative elongation factor complex member C/D	Gene	NELFCD	protein_coding	.	NELFCD
1798	GNAS	1.05687	0.856396	8.34763	8.18809	8.42743	7.96444	6703	5505	6983	4860	chr20	BestRefSeq%2CGnomon	58839748	58911192	+	GNAS	.	2778	GNAS complex locus	Gene	GNAS	protein_coding	.	GNAS
1799	GNAS-AS1	1.00068	0.907454	0.0682562	0.212123	0.0692333	0.0720186	1	3	1	1	chr20	BestRefSeq	58818918	58850903	-	GNAS-AS1	.	149775	GNAS antisense RNA 1	Gene	GNAS-AS1	antisense_RNA	.	GNAS-AS1
1800	MIR298	1	1	0	0	0	0	0	0	0	0	chr20	BestRefSeq	58818226	58818313	-	MIR298	.	100126296	microRNA 298	Gene	MIR298	miRNA	.	MIR298
1801	MIR296	1	1	0	0	0	0	0	0	0	0	chr20	BestRefSeq	58817615	58817694	-	MIR296	.	407022	microRNA 296	Gene	MIR296	miRNA	.	MIR296
1802	LOC124904942	0.95894	1	0.195783	0	0.135296	0	3	0	2	0	chr20	Gnomon	58717595	58719231	+	LOC124904942	.	124904942	uncharacterized LOC124904942	Gene	LOC124904942	protein_coding	.	LOC124904942
1803	NPEPL1	1.1203	0.947611	3.86693	2.339	4.03081	2.26137	281	77	312	74	chr20	BestRefSeq	58689131	58715844	+	NPEPL1	.	79716	aminopeptidase like 1	Gene	NPEPL1	protein_coding	.	NPEPL1
1804	STX16	0.861582	1.09622	6.41701	6.27837	6.20207	6.41091	1743	1451	1477	1643	chr20	BestRefSeq	58651283	58679526	+	STX16	.	8675	syntaxin 16	Gene	STX16	protein_coding	.	STX16
1805	LOC107985410	1	1.05119	0	0	0	0.0720186	0	0	0	1	chr20	Gnomon	58640123	58649635	-	LOC107985410	.	107985410	uncharacterized LOC107985410	Gene	LOC107985410	lncRNA	.	LOC107985410
1806	APCDD1L-DT	1	0.907078	0	2.1479	0	2.0072	0	65	0	59	chr20	BestRefSeq	58515379	58619892	+	APCDD1L-DT	.	149773	APCDD1L divergent transcript	Gene	APCDD1L-DT	lncRNA	.	APCDD1L-DT
1807	APCDD1L	1	0.625319	0	0.883429	0	0.206092	0	16	0	3	chr20	BestRefSeq	58459101	58515399	-	APCDD1L	.	164284	APC down-regulated 1 like	Gene	APCDD1L	protein_coding	.	APCDD1L
1808	VAPB	0.786178	1.0168	5.92451	5.98655	5.57744	6.01058	1233	1182	951	1240	chr20	BestRefSeq%2CGnomon	58389229	58451101	+	VAPB	.	9217	VAMP associated protein B and C	Gene	VAPB	protein_coding	.	VAPB
1809	RAB22A	1.30661	1.36064	4.27154	4.7981	4.65738	5.24238	378	508	493	720	chr20	BestRefSeq	58309715	58367507	+	RAB22A	.	57403	RAB22A. member RAS oncogene family	Gene	RAB22A	protein_coding	.	RAB22A
1810	PPP4R1L	0.888185	1.29472	2.13468	2.81124	1.96361	3.18388	70	114	59	158	chr20	BestRefSeq	58232777	58309439	-	PPP4R1L	.	55370	protein phosphatase 4 regulatory subunit 1 like (pseudogene)	Gene	PPP4R1L	transcribed_pseudogene	true	PPP4R1L
1811	C20orf85	1	1	0	0	0	0	0	0	0	0	chr20	BestRefSeq	58150902	58161150	+	C20orf85	.	128602	chromosome 20 open reading frame 85	Gene	C20orf85	protein_coding	.	C20orf85
1812	LINC01742	1	1.09571	0	0.0742275	0	0.206092	0	1	0	3	chr20	BestRefSeq	58003904	58004648	+	LINC01742	.	105376992	long intergenic non-protein coding RNA 1742	Gene	LINC01742	lncRNA	.	LINC01742
1813	LOC105372693	0.95379	0.904491	0.0682562	0.144822	0	0	1	2	0	0	chr20	Gnomon	57985899	57999562	-	LOC105372693	.	105372693	uncharacterized LOC105372693	Gene	LOC105372693	lncRNA	.	LOC105372693
1814	PMEPA1	1.88832	2.09122	7.70126	5.9562	8.61836	7.02055	4275	1157	7974	2517	chr20	BestRefSeq	57648396	57711472	-	PMEPA1	.	56937	prostate transmembrane protein. androgen induced 1	Gene	PMEPA1	protein_coding	.	PMEPA1
1815	LOC124904941	1	0.904491	0	0.144822	0	0	0	2	0	0	chr20	Gnomon	57546237	57548897	+	LOC124904941	.	124904941	uncharacterized LOC124904941	Gene	LOC124904941	lncRNA	.	LOC124904941
1816	LOC124904940	1	1.20475	0	0	0	0.268729	0	0	0	4	chr20	Gnomon	57528643	57529900	+	LOC124904940	.	124904940	uncharacterized LOC124904940	Gene	LOC124904940	lncRNA	.	LOC124904940
1817	CTCFL	1.19664	1	0	0	0.258984	0	0	0	4	0	chr20	BestRefSeq	57495965	57525652	-	CTCFL	.	140690	CCCTC-binding factor like	Gene	CTCFL	protein_coding	.	CTCFL
1818	RBM38	1.06136	1.09401	4.21997	4.73085	4.30588	4.86048	364	484	382	548	chr20	BestRefSeq%2CGnomon	57391396	57409333	+	RBM38	.	55544	RNA binding motif protein 38	Gene	RBM38	protein_coding	.	RBM38
1819	RBM38-AS1	1.00068	0.791148	0.0682562	0.33798	0.0692333	0	1	5	1	0	chr20	BestRefSeq	57384160	57393056	-	RBM38-AS1	.	100291105	RBM38 antisense RNA 1	Gene	RBM38-AS1	lncRNA	.	RBM38-AS1
1820	SPO11	1	1	0	0	0	0	0	0	0	0	chr20	BestRefSeq%2CGnomon	57329803	57343993	+	SPO11	.	23626	SPO11 initiator of meiotic double stranded breaks	Gene	SPO11	protein_coding	.	SPO11
1821	LOC112268270	1	1.05119	0	0	0	0.0720186	0	0	0	1	chr20	BestRefSeq	57266440	57267287	+	LOC112268270	.	112268270	translation initiation factor IF-2-like	Gene	LOC112268270	lncRNA	.	LOC112268270
1822	BMP7-AS1	1	1	0	0	0	0	0	0	0	0	chr20	BestRefSeq	57213696	57215866	+	BMP7-AS1	.	102723590	BMP7 antisense RNA 1	Gene	BMP7-AS1	lncRNA	.	BMP7-AS1
1823	TFAP2C	0.696043	0.976623	5.61793	5.04418	5.09518	5.01005	993	606	675	610	chr20	BestRefSeq	56629306	56639283	+	TFAP2C	.	7022	transcription factor AP-2 gamma	Gene	TFAP2C	protein_coding	.	TFAP2C
1824	LOC124904971	1.04916	1	0	0	0.0692333	0	0	0	1	0	chr20	Gnomon	56553918	56555611	+	LOC124904971	.	124904971	uncharacterized LOC124904971	Gene	LOC124904971	lncRNA	.	LOC124904971
1825	FAM209B	0.903967	1	0.462724	0	0.317067	0	8	0	5	0	chr20	BestRefSeq	56533246	56536520	+	FAM209B	.	388799	family with sequence similarity 209 member B	Gene	FAM209B	protein_coding	.	FAM209B
1826	GCNT7	1	1	0	0	0	0	0	0	0	0	chr20	BestRefSeq	56491492	56525925	-	GCNT7	.	140687	glucosaminyl (N-acetyl) transferase family member 7	Gene	GCNT7	transcribed_pseudogene	true	GCNT7
1827	LOC124904979	1	1	0	0	0	0	0	0	0	0	chr20	cmsearch	56475643	56475745	+	LOC124904979	.	124904979	small nucleolar RNA U13	Gene	LOC124904979	snoRNA	.	LOC124904979
1828	CASS4	1.04916	1.09571	0	0.0742275	0.0692333	0.206092	0	1	1	3	chr20	BestRefSeq%2CGnomon	56412036	56460382	+	CASS4	.	57091	Cas scaffold protein family member 4	Gene	CASS4	protein_coding	.	CASS4
1829	PPEF1-AS1	1	1	0	0	0	0	0	0	0	0	chrX	BestRefSeq	18688643	18692687	-	PPEF1-AS1	.	100874004	PPEF1 antisense RNA 1	Gene	PPEF1-AS1	lncRNA	.	PPEF1-AS1
1830	CSTF1	0.744001	0.98581	6.21252	5.86636	5.7859	5.84574	1510	1086	1102	1104	chr20	BestRefSeq%2CGnomon	56392379	56406362	+	CSTF1	.	1477	cleavage stimulation factor subunit 1	Gene	CSTF1	protein_coding	.	CSTF1
1831	MC3R	1	1	0	0	0	0	0	0	0	0	chr20	BestRefSeq	56248732	56249815	+	MC3R	.	4159	melanocortin 3 receptor	Gene	MC3R	protein_coding	.	MC3R
1832	LOC105372680	1	0.949851	0	0.0742275	0	0	0	1	0	0	chr20	Gnomon	56142463	56169781	-	LOC105372680	.	105372680	uncharacterized LOC105372680	Gene	LOC105372680	lncRNA	.	LOC105372680
1833	LOC100126447	1	1	0	0	0	0	0	0	0	0	chrX	BestRefSeq	116810931	116817860	-	LOC100126447	.	100126447	uncharacterized LOC100126447	Gene	LOC100126447	lncRNA	.	LOC100126447
1834	CBLN4	1.04916	1	0	0	0.0692333	0	0	0	1	0	chr20	BestRefSeq	55997357	56005519	-	CBLN4	.	140689	cerebellin 4 precursor	Gene	CBLN4	protein_coding	.	CBLN4
1835	LOC107984001	1	1	0	0	0	0	0	0	0	0	chr20	Gnomon	55664777	55745031	-	LOC107984001	.	107984001	uncharacterized LOC107984001	Gene	LOC107984001	lncRNA	.	LOC107984001
1836	LOC124905172	1	1	0	0	0	0	0	0	0	0	chr22	cmsearch	21389796	21389938	-	LOC124905172	.	124905172	small Cajal body-specific RNA 17	Gene	LOC124905172	ncRNA	.	LOC124905172
1837	LOC105372676	1	1	0	0	0	0	0	0	0	0	chr20	Gnomon	55577460	55637463	-	LOC105372676	.	105372676	uncharacterized LOC105372676	Gene	LOC105372676	lncRNA	.	LOC105372676
1838	LINC01440	1	1	0	0	0	0	0	0	0	0	chr20	BestRefSeq	55423043	55426791	+	LINC01440	.	102723578	long intergenic non-protein coding RNA 1440	Gene	LINC01440	lncRNA	.	LINC01440
1839	LINC01441	1	1	0	0	0	0	0	0	0	0	chr20	BestRefSeq	55420336	55427197	-	LINC01441	.	101927796	long intergenic non-protein coding RNA 1441	Gene	LINC01441	lncRNA	.	LINC01441
1840	LOC107985385	1	1	0	0	0	0	0	0	0	0	chr20	Gnomon	54228905	54232911	+	LOC107985385	.	107985385	uncharacterized LOC107985385	Gene	LOC107985385	lncRNA	.	LOC107985385
1841	LOC124904937	1	1	0	0	0	0	0	0	0	0	chr20	Gnomon	54206946	54208041	-	LOC124904937	.	124904937	uncharacterized LOC124904937	Gene	LOC124904937	lncRNA	.	LOC124904937
1842	LOC105372675	0.644208	0.950789	1.11288	0.144822	0.478477	0.0720186	24	2	8	1	chr20	Gnomon	54178294	54189852	+	LOC105372675	.	105372675	uncharacterized LOC105372675	Gene	LOC105372675	lncRNA	.	LOC105372675
1843	CYP24A1	0.73225	0.73702	12.0892	2.4837	11.6396	2.04348	89913	87	64882	61	chr20	BestRefSeq%2CGnomon	54143538	54173986	-	CYP24A1	.	1591	cytochrome P450 family 24 subfamily A member 1	Gene	CYP24A1	protein_coding	.	CYP24A1
1844	LOC107985504	1.04916	1.05119	0	0	0.0692333	0.0720186	0	0	1	1	chr21	Gnomon	42775452	42776811	-	LOC107985504	.	107985504	uncharacterized LOC107985504	Gene	LOC107985504	lncRNA	.	LOC107985504
1845	MIR4756	1	1	0	0	0	0	0	0	0	0	chr20	BestRefSeq	54068408	54068485	-	MIR4756	.	100616225	microRNA 4756	Gene	MIR4756	miRNA	.	MIR4756
1846	LOC124904936	0.911662	0.904491	0.133428	0.144822	0	0	2	2	0	0	chr20	Gnomon	53940385	53943581	+	LOC124904936	.	124904936	uncharacterized LOC124904936	Gene	LOC124904936	lncRNA	.	LOC124904936
1847	SUMO1P1	0.911662	1.05119	0.133428	0	0	0.0720186	2	0	0	1	chr20	BestRefSeq	53874498	53875709	-	SUMO1P1	.	391257	SUMO1 pseudogene 1	Gene	SUMO1P1	transcribed_pseudogene	true	SUMO1P1
1848	LOC124904935	0.739864	0.92246	0.569964	0.611618	0.135296	0.495175	10	10	2	8	chr20	Gnomon	53863577	53866164	-	LOC124904935	.	124904935	uncharacterized LOC124904935	Gene	LOC124904935	lncRNA	.	LOC124904935
1849	LOC124904934	1.04916	1.05119	0	0	0.0692333	0.0720186	0	0	1	1	chr20	Gnomon	53845483	53853705	+	LOC124904934	.	124904934	uncharacterized LOC124904934	Gene	LOC124904934	lncRNA	.	LOC124904934
1850	LOC124904933	0.920023	0.816573	0.255555	1.30936	0.135296	1.01702	4	28	2	20	chr20	Gnomon	53736763	53741800	+	LOC124904933	.	124904933	uncharacterized LOC124904933	Gene	LOC124904933	lncRNA	.	LOC124904933
1851	ZNF217	0.816878	0.737813	6.66509	6.90758	6.37328	6.46891	2074	2255	1666	1711	chr20	BestRefSeq%2CGnomon	53567071	53597702	-	ZNF217	.	7764	zinc finger protein 217	Gene	ZNF217	protein_coding	.	ZNF217
1852	LOC101927770	1	1	0	0	0	0	0	0	0	0	chr20	BestRefSeq	53552770	53575308	+	LOC101927770	.	101927770	uncharacterized LOC101927770	Gene	LOC101927770	lncRNA	.	LOC101927770
1853	LOC124904932	1.04916	1	0	0	0.0692333	0	0	0	1	0	chr20	Gnomon	52954562	52957239	-	LOC124904932	.	124904932	uncharacterized LOC124904932	Gene	LOC124904932	lncRNA	.	LOC124904932
1854	LOC105372667	1	1	0	0	0	0	0	0	0	0	chr20	Gnomon	52469241	52471659	-	LOC105372667	.	105372667	uncharacterized LOC105372667	Gene	LOC105372667	lncRNA	.	LOC105372667
1855	LOC107985427	1	1	0	0	0	0	0	0	0	0	chr20	Gnomon	52443362	52444568	-	LOC107985427	.	107985427	uncharacterized LOC107985427	Gene	LOC107985427	lncRNA	.	LOC107985427
1856	ZFP64	0.836476	1.14039	5.02844	4.71353	4.77083	4.90306	653	478	535	565	chr20	BestRefSeq%2CGnomon	52084011	52191779	-	ZFP64	.	55734	ZFP64 zinc finger protein	Gene	ZFP64	protein_coding	.	ZFP64
1857	LOC105372664	1.00068	1.09571	0.0682562	0.0742275	0.0692333	0.206092	1	1	1	3	chr20	Gnomon	52076709	52096481	+	LOC105372664	.	105372664	uncharacterized LOC105372664	Gene	LOC105372664	lncRNA	.	LOC105372664
1858	SALL4	0.740173	0.720768	1.71241	1.75526	1.27835	1.28287	47	45	29	28	chr20	BestRefSeq%2CGnomon	51782331	51802521	-	SALL4	.	57167	spalt like transcription factor 4	Gene	SALL4	protein_coding	.	SALL4
1859	LOC105372663	1	1.0792	0	0.276424	0	0.38639	0	4	0	6	chr20	Gnomon	51366435	51396989	+	LOC105372663	.	105372663	uncharacterized LOC105372663	Gene	LOC105372663	lncRNA	.	LOC105372663
1860	LOC105372661	1	1	0	0	0	0	0	0	0	0	chr20	Gnomon	51117390	51143022	+	LOC105372661	.	105372661	uncharacterized LOC105372661	Gene	LOC105372661	lncRNA	.	LOC105372661
1861	KCNG1	0.631687	1	3.46954	0	2.80682	0	208	0	122	0	chr20	BestRefSeq%2CGnomon	51003656	51023107	-	KCNG1	.	3755	potassium voltage-gated channel modifier subfamily G member 1	Gene	KCNG1	protein_coding	.	KCNG1
1862	DPM1	0.917052	1.22314	5.58482	6.00209	5.45989	6.29267	970	1195	875	1512	chr20	BestRefSeq%2CGnomon	50934855	50958564	-	DPM1	.	8813	dolichyl-phosphate mannosyltransferase subunit 1. catalytic	Gene	DPM1	protein_coding	.	DPM1
1863	ADNP-AS1	1.12592	1.27883	0.255555	0.508304	0.426654	0.863133	4	8	7	16	chr20	BestRefSeq	50930984	50945134	+	ADNP-AS1	.	101927631	ADNP antisense RNA 1	Gene	ADNP-AS1	lncRNA	.	ADNP-AS1
1864	ADNP	0.934203	0.960878	7.09849	7.54367	7.0003	7.48609	2808	3515	2584	3483	chr20	BestRefSeq%2CGnomon	50888918	50931437	-	ADNP	.	23394	activity dependent neuroprotector homeobox	Gene	ADNP	protein_coding	.	ADNP
1865	PARD6B	1.07652	1.66121	5.33242	4.56377	5.43879	5.296	811	429	862	748	chr20	BestRefSeq	50731580	50753741	+	PARD6B	.	84612	par-6 family cell polarity regulator beta	Gene	PARD6B	protein_coding	.	PARD6B
1866	RIPOR3-AS1	1.04916	1	0	0	0.0692333	0	0	0	1	0	chr20	BestRefSeq	50645471	50660291	+	RIPOR3-AS1	.	100506175	RIPOR3 antisense RNA 1	Gene	RIPOR3-AS1	lncRNA	.	RIPOR3-AS1
1867	MIR1302-5	1	1	0	0	0	0	0	0	0	0	chr20	BestRefSeq	50614636	50614785	-	MIR1302-5	.	100302146	microRNA 1302-5	Gene	MIR1302-5	miRNA	.	MIR1302-5
1868	BEX4	1.17036	1.15356	0.569964	0	0.796917	0.206092	10	0	15	3	chrX	BestRefSeq	103215092	103217246	+	BEX4	.	56271	brain expressed X-linked 4	Gene	BEX4	protein_coding	.	BEX4
1869	LINC01271	1.59106	0.912636	0.421307	0.33798	1.0913	0.206092	7	5	23	3	chr20	BestRefSeq	50310711	50321342	-	LINC01271	.	101927586	long intergenic non-protein coding RNA 1271	Gene	LINC01271	lncRNA	.	LINC01271
1870	LOC105372656	1	1	0	0	0	0	0	0	0	0	chr20	Gnomon	50252674	50264246	+	LOC105372656	.	105372656	uncharacterized LOC105372656	Gene	LOC105372656	lncRNA	.	LOC105372656
1871	LOC107985386	1	0.863266	0	0.212123	0	0	0	3	0	0	chr20	Gnomon	50238454	50247491	-	LOC107985386	.	107985386	uncharacterized LOC107985386	Gene	LOC107985386	lncRNA	.	LOC107985386
1872	CEBPB	0.72915	1.03835	7.13658	4.85184	6.68086	4.90614	2884	528	2067	566	chr20	BestRefSeq	50190583	50192690	+	CEBPB	.	1051	CCAAT enhancer binding protein beta	Gene	CEBPB	protein_coding	.	CEBPB
1873	LOC105373020	1	1.10237	0	0	0	0.140612	0	0	0	2	chr22	Gnomon	36496025	36497999	+	LOC105373020	.	105373020	uncharacterized LOC105373020	Gene	LOC105373020	lncRNA	.	LOC105373020
1874	LINC01275	1.14852	0.991768	0.788042	0.453734	0.987815	0.441808	15	7	20	7	chr20	BestRefSeq	50162767	50166200	-	LINC01275	.	101927512	long intergenic non-protein coding RNA 1275	Gene	LINC01275	lncRNA	.	LINC01275
1875	LOC124904927	1	1	0	0	0	0	0	0	0	0	chr20	Gnomon	50143729	50143893	+	LOC124904927	.	124904927	putative uncharacterized protein CCDC28A-AS1	Gene	LOC124904927	protein_coding	.	LOC124904927
1876	PEDS1	0.73407	0.880594	5.3108	5.60553	4.86479	5.42208	799	903	572	818	chr20	BestRefSeq	50118254	50153723	-	PEDS1	.	387521	plasmanylethanolamine desaturase 1	Gene	PEDS1	protein_coding	.	PEDS1
1877	PEDS1-UBE2V1	0.592685	0.731768	5.3289	5.99134	4.57424	5.5408	809	1186	464	890	chr20	BestRefSeq	50081124	50153723	-	PEDS1-UBE2V1	.	387522	PEDS1-UBE2V1 readthrough	Gene	PEDS1-UBE2V1	protein_coding	.	PEDS1-UBE2V1
1878	UBE2V1	1.05041	1.28524	7.65734	7.11491	7.72829	7.47695	4146	2606	4293	3461	chr20	BestRefSeq	50081124	50115957	-	UBE2V1	.	7335	ubiquitin conjugating enzyme E2 V1	Gene	UBE2V1	protein_coding	.	UBE2V1
1879	LOC105372655	1	1	0	0	0	0	0	0	0	0	chr20	Gnomon	50053015	50057564	-	LOC105372655	.	105372655	uncharacterized LOC105372655	Gene	LOC105372655	lncRNA	.	LOC105372655
1880	LOC105372654	1	1	0	0	0	0	0	0	0	0	chr20	Gnomon	50029091	50030477	-	LOC105372654	.	105372654	uncharacterized LOC105372654	Gene	LOC105372654	lncRNA	.	LOC105372654
1881	SNAI1	0.650468	0.651504	3.26662	2.5107	2.64617	1.89254	178	89	107	53	chr20	BestRefSeq	49982980	49988886	+	SNAI1	.	6615	snail family transcriptional repressor 1	Gene	SNAI1	protein_coding	.	SNAI1
1882	LOC124904976	1	1	0	0	0	0	0	0	0	0	chr20	cmsearch	49940296	49940400	-	LOC124904976	.	124904976	small nucleolar RNA U13	Gene	LOC124904976	snoRNA	.	LOC124904976
1883	RNF114	0.749235	1.0544	5.63491	5.67239	5.2184	5.74882	1005	947	737	1031	chr20	BestRefSeq	49936397	49953885	+	RNF114	.	55905	ring finger protein 114	Gene	RNF114	protein_coding	.	RNF114
1884	LOC105372653	1	1.09571	0	0.0742275	0	0.206092	0	1	0	3	chr20	BestRefSeq	49915822	49928821	+	LOC105372653	.	105372653	uncharacterized LOC105372653	Gene	LOC105372653	lncRNA	.	LOC105372653
1885	SLC9A8	0.965827	0.959401	4.67053	3.60798	4.62037	3.54819	505	212	480	209	chr20	BestRefSeq%2CGnomon	49812828	49892242	+	SLC9A8	.	23315	solute carrier family 9 member A8	Gene	SLC9A8	protein_coding	.	SLC9A8
1886	LOC124904926	0.977701	0.804899	0.788042	0.453734	0.755508	0.140612	15	7	14	2	chr20	Gnomon	49629784	49632196	-	LOC124904926	.	124904926	uncharacterized LOC124904926	Gene	LOC124904926	lncRNA	.	LOC124904926
1887	LOC101927486	1	1	0	0	0	0	0	0	0	0	chr20	Gnomon	49568044	49571934	+	LOC101927486	.	101927486	uncharacterized LOC101927486	Gene	LOC101927486	lncRNA	.	LOC101927486
1888	PTGIS	0.95379	1	0.0682562	0	0	0	1	0	0	0	chr20	BestRefSeq%2CGnomon	49503874	49568137	-	PTGIS	.	5740	prostaglandin I2 synthase	Gene	PTGIS	protein_coding	.	PTGIS
1889	SNORD12B	1.28752	0.900824	0.472581	0.841536	0.837171	0.690853	8	15	16	12	chr20	BestRefSeq	49280313	49280415	+	SNORD12B	.	100113393	small nucleolar RNA. C/D box 12B	Gene	SNORD12B	snoRNA	.	SNORD12B
1890	SNORD12C	1.04611	1.04002	0.133428	0.212123	0.198465	0.268729	2	3	3	4	chr20	BestRefSeq	49278945	49279023	+	SNORD12C	.	26765	small nucleolar RNA. C/D box 12C	Gene	SNORD12C	snoRNA	.	SNORD12C
1891	ZFAS1	0.750374	0.860572	7.56394	7.13649	7.14962	6.91986	3885	2646	2868	2346	chr20	BestRefSeq	49278178	49289260	+	ZFAS1	.	441951	ZNFX1 antisense RNA 1	Gene	ZFAS1	lncRNA	.	ZFAS1
1892	ZNFX1	1.25163	1.08	6.33706	6.79411	6.66087	6.90515	1648	2083	2038	2322	chr20	BestRefSeq	49245900	49278057	-	ZNFX1	.	57169	zinc finger NFX1-type containing 1	Gene	ZNFX1	protein_coding	.	ZNFX1
1893	DDX27	0.62604	1.0697	6.57997	6.23632	5.9043	6.33353	1954	1409	1198	1556	chr20	BestRefSeq	49219416	49244073	+	DDX27	.	55661	DEAD-box helicase 27	Gene	DDX27	protein_coding	.	DDX27
1894	CSE1L	0.737592	0.777723	8.47704	8.78829	8.03794	8.42562	7334	8355	5326	6698	chr20	BestRefSeq	49046312	49096949	+	CSE1L	.	1434	chromosome segregation 1 like	Gene	CSE1L	protein_coding	.	CSE1L
1895	PREX1	1.0495	0.891779	3.91634	1.5364	3.98605	1.37116	291	36	302	31	chr20	BestRefSeq%2CGnomon	48624252	48888185	-	PREX1	.	57580	phosphatidylinositol-3.4.5-trisphosphate dependent Rac exchange factor 1	Gene	PREX1	protein_coding	.	PREX1
1896	LOC105372647	1.04916	1	0	0	0.0692333	0	0	0	1	0	chr20	Gnomon	48498065	48499973	+	LOC105372647	.	105372647	uncharacterized LOC105372647	Gene	LOC105372647	lncRNA	.	LOC105372647
1897	LOC107985439	1	1.05119	0	0	0	0.0720186	0	0	0	1	chr20	Gnomon	48475951	48482965	-	LOC107985439	.	107985439	uncharacterized LOC107985439	Gene	LOC107985439	lncRNA	.	LOC107985439
1898	LOC105372645	1	1	0	0	0	0	0	0	0	0	chr20	Gnomon	48471342	48473330	+	LOC105372645	.	105372645	uncharacterized LOC105372645	Gene	LOC105372645	lncRNA	.	LOC105372645
1899	LOC105372641	1	1	0	0	0	0	0	0	0	0	chr20	Gnomon	48192322	48202756	+	LOC105372641	.	105372641	uncharacterized LOC105372641	Gene	LOC105372641	lncRNA	.	LOC105372641
1900	LOC124904923	1	1	0	0	0	0	0	0	0	0	chr20	Gnomon	48057362	48065887	-	LOC124904923	.	124904923	uncharacterized LOC124904923	Gene	LOC124904923	lncRNA	.	LOC124904923
1901	LOC105372639	1.09832	0.904491	0	0.144822	0.135296	0	0	2	2	0	chr20	Gnomon	48025219	48066291	+	LOC105372639	.	105372639	uncharacterized LOC105372639	Gene	LOC105372639	lncRNA	.	LOC105372639
1902	LOC107985436	1.09832	1.05119	0	0	0.135296	0.0720186	0	0	2	1	chr20	Gnomon	47987058	48021063	+	LOC107985436	.	107985436	uncharacterized LOC107985436	Gene	LOC107985436	lncRNA	.	LOC107985436
1903	LINC01523	1	1	0	0	0	0	0	0	0	0	chr20	BestRefSeq	47983226	47984313	+	LINC01523	.	101060004	long intergenic non-protein coding RNA 1523	Gene	LINC01523	lncRNA	.	LINC01523
1904	LINC01522	1.04916	1	0	0	0.0692333	0	0	0	1	0	chr20	BestRefSeq	47980093	47990117	-	LINC01522	.	101927457	long intergenic non-protein coding RNA 1522	Gene	LINC01522	lncRNA	.	LINC01522
1905	LOC105372636	1	1	0	0	0	0	0	0	0	0	chr20	Gnomon	47840984	47843269	-	LOC105372636	.	105372636	uncharacterized LOC105372636	Gene	LOC105372636	lncRNA	.	LOC105372636
1906	NCOA3	0.959908	1.11178	9.35269	7.84205	9.29366	7.99493	13474	4327	12746	4964	chr20	BestRefSeq	47501887	47656872	+	NCOA3	.	8202	nuclear receptor coactivator 3	Gene	NCOA3	protein_coding	.	NCOA3
1907	LINC01754	0.862385	0.99847	0.472581	0.0742275	0.258984	0.0720186	8	1	4	1	chr20	BestRefSeq	47382766	47412144	-	LINC01754	.	102723442	long intergenic non-protein coding RNA 1754	Gene	LINC01754	lncRNA	.	LINC01754
1908	LOC101927377	1.00068	1	0.0682562	0	0.0692333	0	1	0	1	0	chr20	BestRefSeq	47352561	47354633	+	LOC101927377	.	101927377	uncharacterized LOC101927377	Gene	LOC101927377	lncRNA	.	LOC101927377
1909	CT45A8	1	1	0	0	0	0	0	0	0	0	chrX	BestRefSeq%2CGnomon	135846497	135854592	-	CT45A8	.	102723737	cancer/testis antigen family 45 member A8	Gene	CT45A8	protein_coding	.	CT45A8
1910	SLX9	1.45887	1.26477	2.90538	3.55063	3.45023	3.88951	134	203	202	270	chr21	BestRefSeq%2CGnomon	44939697	44976973	+	SLX9	.	85395	SLX9 ribosome biogenesis factor	Gene	SLX9	protein_coding	.	SLX9
1911	ZMYND8	1.13751	1.15936	6.0855	6.51228	6.27138	6.7256	1381	1710	1551	2048	chr20	BestRefSeq	47209214	47356699	-	ZMYND8	.	23613	zinc finger MYND-type containing 8	Gene	ZMYND8	protein_coding	.	ZMYND8
1912	MIR3616	1	1	0	0	0	0	0	0	0	0	chr20	BestRefSeq	47166967	47167058	+	MIR3616	.	100500814	microRNA 3616	Gene	MIR3616	miRNA	.	MIR3616
1913	EYA2	1.23692	1.04709	3.92557	0.0742275	4.23232	0.140612	293	1	362	2	chr20	BestRefSeq%2CGnomon	46894843	47188844	+	EYA2	.	2139	EYA transcriptional coactivator and phosphatase 2	Gene	EYA2	protein_coding	.	EYA2
1914	LOC124904918	1	1.56011	0	1.30936	0	1.95101	0	28	0	56	chr20	Gnomon	46740062	46742275	+	LOC124904918	.	124904918	uncharacterized LOC124904918	Gene	LOC124904918	lncRNA	.	LOC124904918
1915	TP53RK	0.791606	1.28933	4.57699	4.62678	4.23985	4.9934	472	449	364	603	chr20	BestRefSeq	46684365	46689444	-	TP53RK	.	112858	TP53 regulating kinase	Gene	TP53RK	protein_coding	.	TP53RK
1916	MKRN7P	1	1.0527	0	0.388547	0	0.462642	0	6	0	7	chr20	BestRefSeq	46463660	46465292	-	MKRN7P	.	7686	makorin ring finger protein 7. pseudogene	Gene	MKRN7P	transcribed_pseudogene	true	MKRN7P
1917	ZNF334	1.09832	1.06514	0	4.42225	0.135296	4.51329	0	387	2	427	chr20	BestRefSeq%2CGnomon	46462313	46513559	-	ZNF334	.	55713	zinc finger protein 334	Gene	ZNF334	protein_coding	.	ZNF334
1918	LOC124904917	1.00371	1.17617	0.421307	0.708025	0.426654	0.942125	7	12	7	18	chr20	Gnomon	46364539	46398019	+	LOC124904917	.	124904917	uncharacterized LOC124904917	Gene	LOC124904917	lncRNA	.	LOC124904917
1919	CDH22	1	1.10237	0	0	0	0.140612	0	0	0	2	chr20	BestRefSeq%2CGnomon	46173739	46308498	-	CDH22	.	64405	cadherin 22	Gene	CDH22	protein_coding	.	CDH22
1920	CD40	1.062	0.688606	2.79892	2.47003	2.8857	1.93178	123	86	130	55	chr20	BestRefSeq%2CGnomon	46118314	46129858	+	CD40	.	958	CD40 molecule	Gene	CD40	protein_coding	.	CD40
1921	LOC105372686	1	1	0	0	0	0	0	0	0	0	chr20	Gnomon	57158786	57162379	-	LOC105372686	.	105372686	uncharacterized LOC105372686	Gene	LOC105372686	lncRNA	.	LOC105372686
1922	SLC12A5	0.794532	1.08996	0.704724	0.611618	0.372901	0.73589	13	10	6	13	chr20	BestRefSeq	46021686	46060150	+	SLC12A5	.	57468	solute carrier family 12 member 5	Gene	SLC12A5	protein_coding	.	SLC12A5
1923	SLC12A5-AS1	0.961201	1.34933	0.255555	0.212123	0.198465	0.644365	4	3	3	11	chr20	BestRefSeq	46013502	46022073	-	SLC12A5-AS1	.	109729184	SLC12A5 and MMP9 antisense RNA 1	Gene	SLC12A5-AS1	lncRNA	.	SLC12A5-AS1
1924	MMP9	1.19664	1.00948	0	1.73252	0.258984	1.74613	0	44	4	46	chr20	BestRefSeq	46008908	46016561	+	MMP9	.	4318	matrix metallopeptidase 9	Gene	MMP9	protein_coding	.	MMP9
1925	LOC107985388	1.0095	1.34806	1.50642	1.07638	1.52007	1.50727	38	21	38	36	chr20	BestRefSeq	45933494	45935071	-	LOC107985388	.	107985388	pre-mRNA-splicing factor cwc22-like	Gene	LOC107985388	lncRNA	.	LOC107985388
1926	PLTP	1.34221	1.47328	1.23668	3.78418	1.66129	4.34322	28	242	44	377	chr20	BestRefSeq	45898620	45912155	-	PLTP	.	5360	phospholipid transfer protein	Gene	PLTP	protein_coding	.	PLTP
1927	CTSA	1.45075	1.20455	5.96647	6.11189	6.50327	6.38038	1270	1291	1825	1608	chr20	BestRefSeq	45891335	45898820	+	CTSA	.	5476	cathepsin A	Gene	CTSA	protein_coding	.	CTSA
1928	ZSWIM1	1.12488	1.46929	3.77542	3.97548	3.94519	4.5306	262	279	293	432	chr20	BestRefSeq%2CGnomon	45880920	45885266	+	ZSWIM1	.	90204	zinc finger SWIM-type containing 1	Gene	ZSWIM1	protein_coding	.	ZSWIM1
1929	SNX21	1.11662	1.94524	3.79065	3.76189	3.94979	4.72183	265	238	294	496	chr20	BestRefSeq%2CGnomon	45833799	45843276	+	SNX21	.	90203	sorting nexin family member 21	Gene	SNX21	protein_coding	.	SNX21
1930	TNNC2	1.04916	1.09571	0	0.0742275	0.0692333	0.206092	0	1	1	3	chr20	BestRefSeq%2CGnomon	45823214	45833306	-	TNNC2	.	7125	troponin C2. fast skeletal type	Gene	TNNC2	protein_coding	.	TNNC2
1931	DNTTIP1	0.833139	2.22992	4.76353	5.52469	4.50016	6.68168	540	853	440	1986	chr20	BestRefSeq%2CGnomon	45791954	45811418	+	DNTTIP1	.	116092	deoxynucleotidyltransferase terminal interacting protein 1	Gene	DNTTIP1	protein_coding	.	DNTTIP1
1932	WFDC3	0.95379	1.89629	0.0682562	2.0034	0	2.92658	1	57	0	129	chr20	BestRefSeq%2CGnomon	45774213	45791883	-	WFDC3	.	140686	WAP four-disulfide core domain 3	Gene	WFDC3	protein_coding	.	WFDC3
1933	MIR3617	1	1	0	0	0	0	0	0	0	0	chr20	BestRefSeq	45705102	45705180	-	MIR3617	.	100500897	microRNA 3617	Gene	MIR3617	miRNA	.	MIR3617
1934	WFDC13	1	1.05119	0	0	0	0.0720186	0	0	0	1	chr20	BestRefSeq	45702038	45708817	+	WFDC13	.	164237	WAP four-disulfide core domain 13	Gene	WFDC13	protein_coding	.	WFDC13
1935	WFDC10B	1	1.4377	0	0.212123	0	0.73589	0	3	0	13	chr20	BestRefSeq	45684651	45705019	-	WFDC10B	.	280664	WAP four-disulfide core domain 10B	Gene	WFDC10B	protein_coding	.	WFDC10B
1936	WFDC11	1.04916	1	0	0	0.0692333	0	0	0	1	0	chr20	BestRefSeq%2CGnomon	45648563	45670239	-	WFDC11	.	259239	WAP four-disulfide core domain 11	Gene	WFDC11	protein_coding	.	WFDC11
1937	EPPIN	1	1	0	0	0	0	0	0	0	0	chr20	BestRefSeq	45540626	45547401	-	EPPIN	.	57119	epididymal peptidase inhibitor	Gene	EPPIN	protein_coding	.	EPPIN
1938	EPPIN-WFDC6	1	1	0	0	0	0	0	0	0	0	chr20	BestRefSeq	45536280	45547401	-	EPPIN-WFDC6	.	100526773	EPPIN-WFDC6 readthrough	Gene	EPPIN-WFDC6	protein_coding	.	EPPIN-WFDC6
1939	SPINT3	1.04916	1	0	0	0.0692333	0	0	0	1	0	chr20	BestRefSeq	45512461	45515622	-	SPINT3	.	10816	serine peptidase inhibitor. Kunitz type 3	Gene	SPINT3	protein_coding	.	SPINT3
1940	WFDC2	1	0.713119	0	2.09539	0	1.60761	0	62	0	40	chr20	BestRefSeq	45469753	45481532	+	WFDC2	.	10406	WAP four-disulfide core domain 2	Gene	WFDC2	protein_coding	.	WFDC2
1941	LOC105372631	1	0.762127	0	0.660626	0	0.268729	0	11	0	4	chr20	BestRefSeq	45427422	45448581	+	LOC105372631	.	105372631	uncharacterized LOC105372631	Gene	LOC105372631	lncRNA	.	LOC105372631
1942	MIR6812	1	1	0	0	0	0	0	0	0	0	chr20	BestRefSeq	45425510	45425573	+	MIR6812	.	102465487	microRNA 6812	Gene	MIR6812	miRNA	.	MIR6812
1943	LOC107985405	1.12158	1.37503	0.312948	0.276424	0.478477	0.73589	5	4	8	13	chr20	Gnomon	45410575	45418383	-	LOC107985405	.	107985405	uncharacterized LOC107985405	Gene	LOC107985405	lncRNA	.	LOC107985405
1944	DBNDD2	0.944617	0.909932	3.92096	3.07725	3.83876	2.94109	292	141	271	131	chr20	BestRefSeq	45405993	45410610	+	DBNDD2	.	55861	dysbindin domain containing 2	Gene	DBNDD2	protein_coding	.	DBNDD2
1945	SYS1-DBNDD2	1.95899	0.964812	0	0.239866	0.970113	0.188185	0	3	20	3	chr20	BestRefSeq	45363169	45410610	+	SYS1-DBNDD2	.	767557	SYS1-DBNDD2 readthrough (NMD candidate)	Gene	SYS1-DBNDD2	lncRNA	.	SYS1-DBNDD2
1946	LOC124904913	0.806094	0.949851	0.569964	0.0742275	0.258984	0	10	1	4	0	chr20	Gnomon	45239368	45249048	-	LOC124904913	.	124904913	uncharacterized LOC124904913	Gene	LOC124904913	lncRNA	.	LOC124904913
1947	CEBPB-AS1	0.812555	1.03153	0.827964	0.397017	0.528502	0.441808	16	6	9	7	chr20	BestRefSeq	50184603	50192069	-	CEBPB-AS1	.	101927559	CEBPB antisense RNA 1	Gene	CEBPB-AS1	lncRNA	.	CEBPB-AS1
1948	SEMG2	1.04916	1	0	0	0.0692333	0	0	0	1	0	chr20	BestRefSeq	45221373	45224458	+	SEMG2	.	6407	semenogelin 2	Gene	SEMG2	protein_coding	.	SEMG2
1949	LINC02597	1	1.05119	0	0	0	0.0720186	0	0	0	1	chr20	Gnomon	45179818	45190904	+	LINC02597	.	101929866	long intergenic non-protein coding RNA 2597	Gene	LINC02597	lncRNA	.	LINC02597
1950	LOC101929863	1	1	0	0	0	0	0	0	0	0	chr20	Gnomon	45137438	45139029	-	LOC101929863	.	101929863	uncharacterized LOC101929863	Gene	LOC101929863	lncRNA	.	LOC101929863
1951	WFDC12	1	1	0	0	0	0	0	0	0	0	chr20	BestRefSeq	45123425	45124465	-	WFDC12	.	128488	WAP four-disulfide core domain 12	Gene	WFDC12	protein_coding	.	WFDC12
1952	KCNS1	1.09832	1.20475	0	0	0.135296	0.268729	0	0	2	4	chr20	BestRefSeq	45091214	45101127	-	KCNS1	.	3787	potassium voltage-gated channel modifier subfamily S member 1	Gene	KCNS1	protein_coding	.	KCNS1
1953	STK4	1.05268	1.13658	6.87377	5.13368	6.94784	5.31838	2400	646	2491	760	chr20	BestRefSeq%2CGnomon	44966512	45080021	+	STK4	.	6789	serine/threonine kinase 4	Gene	STK4	protein_coding	.	STK4
1954	LOC124904912	0.835354	1.3176	0.788042	0.33798	0.528502	0.73589	15	5	9	13	chr20	Gnomon	44955216	44959537	+	LOC124904912	.	124904912	uncharacterized LOC124904912	Gene	LOC124904912	lncRNA	.	LOC124904912
1955	RIMS4	0.70472	1	2.16617	0	1.66129	0	72	0	44	0	chr20	BestRefSeq	44751808	44810546	-	RIMS4	.	140730	regulating synaptic membrane exocytosis 4	Gene	RIMS4	protein_coding	.	RIMS4
1956	KCNK15	0.95379	1	0.0682562	0	0	0	1	0	0	0	chr20	BestRefSeq	44745865	44752313	+	KCNK15	.	60598	potassium two pore domain channel subfamily K member 15	Gene	KCNK15	protein_coding	.	KCNK15
1957	KCNK15-AS1	1.13062	0.99847	0.195783	0.0742275	0.372901	0.0720186	3	1	6	1	chr20	BestRefSeq	44711862	44746227	-	KCNK15-AS1	.	106144538	KCNK15 and WISP2 antisense RNA 1	Gene	KCNK15-AS1	lncRNA	.	KCNK15-AS1
1958	LOC124904911	1.15702	1.30151	0.977443	0.708025	1.18785	1.08821	20	12	26	22	chr20	Gnomon	44708403	44714774	-	LOC124904911	.	124904911	uncharacterized LOC124904911	Gene	LOC124904911	lncRNA	.	LOC124904911
1959	LINC01260	0.95379	0.949851	0.0682562	0.0742275	0	0	1	1	0	0	chr20	BestRefSeq	44656451	44671739	-	LINC01260	.	79015	long intergenic non-protein coding RNA 1260	Gene	LINC01260	lncRNA	.	LINC01260
1960	SERINC3	1.23029	1.10344	7.37812	6.63231	7.67713	6.77431	3413	1860	4143	2119	chr20	BestRefSeq	44496221	44522070	-	SERINC3	.	10955	serine incorporator 3	Gene	SERINC3	protein_coding	.	SERINC3
1961	TTPAL	0.97464	1.4107	4.64002	4.65124	4.60297	5.14765	494	457	474	673	chr20	BestRefSeq%2CGnomon	44475874	44494603	+	TTPAL	.	79183	alpha tocopherol transfer protein like	Gene	TTPAL	protein_coding	.	TTPAL
1962	LINC01430	1	0.949851	0	0.0742275	0	0	0	1	0	0	chr20	BestRefSeq	44448777	44450557	-	LINC01430	.	101927242	long intergenic non-protein coding RNA 1430	Gene	LINC01430	lncRNA	.	LINC01430
1963	MIR3646	1	1	0	0	0	0	0	0	0	0	chr20	BestRefSeq	44408120	44408203	+	MIR3646	.	100500813	microRNA 3646	Gene	MIR3646	miRNA	.	MIR3646
1964	HNF4A-AS1	0.875534	1	0.904639	0	0.712875	0	18	0	13	0	chr20	BestRefSeq	44356744	44395706	-	HNF4A-AS1	.	101927219	HNF4A antisense RNA 1	Gene	HNF4A-AS1	lncRNA	.	HNF4A-AS1
1965	R3HDML	1.17354	1	0.195783	0	0.426654	0	3	0	7	0	chr20	BestRefSeq	44337043	44351238	+	R3HDML	.	140902	R3H domain containing like	Gene	R3HDML	protein_coding	.	R3HDML
1966	FITM2	1.02185	0.796461	4.66228	2.96548	4.69346	2.63715	502	129	506	102	chr20	BestRefSeq	44302840	44311202	-	FITM2	.	128486	fat storage inducing transmembrane protein 2	Gene	FITM2	protein_coding	.	FITM2
1967	AIFM1	1.08865	0.967258	6.42916	5.00676	6.5517	4.95873	1758	590	1888	588	chrX	BestRefSeq	130129362	130165841	-	AIFM1	.	9131	apoptosis inducing factor mitochondria associated 1	Gene	AIFM1	protein_coding	.	AIFM1
1968	OSER1	0.774176	1.04529	5.8404	5.57509	5.47113	5.639	1162	884	882	954	chr20	BestRefSeq%2CGnomon	44195939	44211810	-	OSER1	.	51526	oxidative stress responsive serine rich 1	Gene	OSER1	protein_coding	.	OSER1
1969	LOC124904909	1	1	0	0	0	0	0	0	0	0	chr20	Gnomon	44151918	44158520	+	LOC124904909	.	124904909	uncharacterized LOC124904909	Gene	LOC124904909	lncRNA	.	LOC124904909
1970	JPH2	1.04179	0.99847	1.62447	0.0742275	1.68354	0.0720186	43	1	45	1	chr20	BestRefSeq%2CGnomon	44106590	44187188	-	JPH2	.	57158	junctophilin 2	Gene	JPH2	protein_coding	.	JPH2
1971	TOX2	1.82241	1.11857	1.37785	2.67474	2.24369	2.8364	33	102	76	120	chr20	BestRefSeq%2CGnomon	43914852	44069616	+	TOX2	.	84969	TOX high mobility group box family member 2	Gene	TOX2	protein_coding	.	TOX2
1972	LINC01728	1	1	0	0	0	0	0	0	0	0	chr20	BestRefSeq	43894718	43895468	+	LINC01728	.	105372626	long intergenic non-protein coding RNA 1728	Gene	LINC01728	lncRNA	.	LINC01728
1973	LOC124904908	1	1	0	0	0	0	0	0	0	0	chr20	Gnomon	43883620	43885505	-	LOC124904908	.	124904908	uncharacterized LOC124904908	Gene	LOC124904908	lncRNA	.	LOC124904908
1974	LOC124904907	1	1	0	0	0	0	0	0	0	0	chr20	Gnomon	43865640	43868815	+	LOC124904907	.	124904907	uncharacterized LOC124904907	Gene	LOC124904907	lncRNA	.	LOC124904907
1975	LOC105372625	1	1.05119	0	0	0	0.0720186	0	0	0	1	chr20	Gnomon	43820678	43824925	-	LOC105372625	.	105372625	uncharacterized LOC105372625	Gene	LOC105372625	lncRNA	.	LOC105372625
1976	LOC101927200	1	1	0	0	0	0	0	0	0	0	chr20	Gnomon	43728919	43820895	+	LOC101927200	.	101927200	uncharacterized LOC101927200	Gene	LOC101927200	lncRNA	.	LOC101927200
1977	DANT2	1.39386	1.07609	2.62854	2.99444	3.10763	3.10024	107	132	155	148	chrX	BestRefSeq	115840396	115969111	-	DANT2	.	642776	DXZ4 associated non-coding transcript 2. distal	Gene	DANT2	lncRNA	.	DANT2
1978	MYBL2	0.496525	0.888709	5.88366	5.80773	4.8736	5.63752	1198	1042	576	953	chr20	BestRefSeq	43667114	43716482	+	MYBL2	.	4605	MYB proto-oncogene like 2	Gene	MYBL2	protein_coding	.	MYBL2
1979	IFT52	0.962206	0.807162	5.61508	4.07374	5.5595	3.76467	991	300	939	246	chr20	BestRefSeq	43590937	43647299	+	IFT52	.	51098	intraflagellar transport 52	Gene	IFT52	protein_coding	.	IFT52
1980	LOC124900461	1	1	0	0	0	0	0	0	0	0	chr20	cmsearch	43304555	43304679	+	LOC124900461	.	124900461	small Cajal body-specific RNA 15	Gene	LOC124900461	ncRNA	.	LOC124900461
1981	PTPRT-DT	1.04916	1	0	0	0.0692333	0	0	0	1	0	chr20	Gnomon	43190065	43202599	+	PTPRT-DT	.	121853075	PTPRT divergent transcript	Gene	PTPRT-DT	lncRNA	.	PTPRT-DT
1982	LOC101927159	1	1	0	0	0	0	0	0	0	0	chr20	BestRefSeq	42685483	42688562	+	LOC101927159	.	101927159	uncharacterized LOC101927159	Gene	LOC101927159	lncRNA	.	LOC101927159
1983	LOC105372624	1	1	0	0	0	0	0	0	0	0	chr20	Gnomon	42630843	42647554	+	LOC105372624	.	105372624	uncharacterized LOC105372624	Gene	LOC105372624	lncRNA	.	LOC105372624
1984	PTPRT	1.14134	1.17258	0.0682562	0.212123	0.258984	0.441808	1	3	4	7	chr20	BestRefSeq%2CGnomon	42031890	43189906	-	PTPRT	.	11122	protein tyrosine phosphatase receptor type T	Gene	PTPRT	protein_coding	.	PTPRT
1985	LOC101927182	1	1.15356	0	0	0	0.206092	0	0	0	3	chr20	Gnomon	41903848	42108504	+	LOC101927182	.	101927182	uncharacterized LOC101927182	Gene	LOC101927182	lncRNA	.	LOC101927182
1986	LOC124904904	0.838858	1.00708	3.12958	3.37087	2.87608	3.38105	160	177	129	184	chr20	Gnomon	41459742	41467560	-	LOC124904904	.	124904904	uncharacterized LOC124904904	Gene	LOC124904904	lncRNA	.	LOC124904904
1987	CHD6	0.747671	0.776643	7.24576	7.36806	6.82624	7.00339	3112	3110	2288	2487	chr20	BestRefSeq%2CGnomon	41402083	41618377	-	CHD6	.	84181	chromodomain helicase DNA binding protein 6	Gene	CHD6	protein_coding	.	CHD6
1988	LPIN3	1.26603	1.85041	4.96496	3.14841	5.30526	4.03625	624	149	784	301	chr20	BestRefSeq%2CGnomon	41340821	41360582	+	LPIN3	.	64900	lipin 3	Gene	LPIN3	protein_coding	.	LPIN3
1989	ZFP92	0.938555	0.949851	0.569964	0.0742275	0.478477	0	10	1	8	0	chrX	BestRefSeq	153411472	153426481	+	ZFP92	.	139735	ZFP92 zinc finger protein	Gene	ZFP92	protein_coding	.	ZFP92
1990	LINC00891	1	1	0	0	0	0	0	0	0	0	chrX	BestRefSeq	71697196	71703406	+	LINC00891	.	441501	long intergenic non-protein coding RNA 891	Gene	LINC00891	lncRNA	.	LINC00891
1991	ZHX3	1.32141	1.60982	4.08233	4.11389	4.48441	4.80079	329	309	435	525	chr20	BestRefSeq%2CGnomon	41178455	41317731	-	ZHX3	.	23051	zinc fingers and homeoboxes 3	Gene	ZHX3	protein_coding	.	ZHX3
1992	MIR6871	1	1	0	0	0	0	0	0	0	0	chr20	BestRefSeq	41169023	41169078	+	MIR6871	.	102466912	microRNA 6871	Gene	MIR6871	miRNA	.	MIR6871
1993	PLCG1-AS1	1.23511	1.09571	0.0682562	0.0742275	0.372901	0.206092	1	1	6	3	chr20	BestRefSeq	41097994	41138000	-	PLCG1-AS1	.	101927117	PLCG1 antisense RNA 1	Gene	PLCG1-AS1	lncRNA	.	PLCG1-AS1
1994	TOP1	1.13274	0.81805	7.13411	8.83404	7.31392	8.5443	2879	8625	3216	7274	chr20	BestRefSeq	41028822	41124487	+	TOP1	.	7150	DNA topoisomerase I	Gene	TOP1	protein_coding	.	TOP1
1995	LOC105372621	1.32889	0.817843	0.0682562	1.11206	0.478477	0.821953	1	22	8	15	chr20	Gnomon	40995614	41005474	-	LOC105372621	.	105372621	uncharacterized LOC105372621	Gene	LOC105372621	lncRNA	.	LOC105372621
1996	R3HDML-AS1	1.0033	1	0.368145	0	0.372901	0	6	0	6	0	chr20	BestRefSeq	44347552	44355242	-	R3HDML-AS1	.	105372629	R3HDML antisense RNA 1	Gene	R3HDML-AS1	lncRNA	.	R3HDML-AS1
1997	LOC100128988	0.95379	0.949851	0.0682562	0.0742275	0	0	1	1	0	0	chr20	BestRefSeq	40980713	41025396	+	LOC100128988	.	100128988	uncharacterized LOC100128988	Gene	LOC100128988	lncRNA	.	LOC100128988
1998	SNORD154	1	1	0	0	0	0	0	0	0	0	chr20	BestRefSeq	40714572	40714623	-	SNORD154	.	109623474	small nucleolar RNA. C/D box 154	Gene	SNORD154	snoRNA	.	SNORD154
[truncated: 40,846 more rows]

## Sheet: Info
	Information
Seq	Total RNA-Seq
organism	Human
build	GRCh38 (NCBI)
Normalization	TMM + CPM normalization
	Color index
Fold	Color	RGB
>10		150.5.1
>7.5		200.7.2
>5		250.8.2
>3		253.52.47
>2		253.102.98
>1.75		254.152.148
>1.5		255.202.201
>1.25		255.230.229
1		255.255.255
<0.8		232.229.255
<0.6666666		205.205.255
<0.5714286		152.162.254
<0.5		88.104.254
<0.3333333		39.59.253
<0.2		2.25.244
<0.1333333		1.14.137
<0.1		1.9.83
